# Supplementary material for: Host-selected mutations converging on a global regulator drive an adaptive leap towards symbiosis in bacteria
Source: eLife. 2017 Apr 27;6:e24414. doi: 10.7554/eLife.24414 (PMC5466423; doi:10.7554/eLife.24414)
Supplement: Appendix 1—table 1—source data 1. — DOI: http://dx.doi.org/10.7554/eLife.24414.029 [file elife-24414-app1-table1-data1.txt]

		Sample_CA1015-caw1.c1.genes.results_expected_count	Sample_CA1015-caw20.c1.genes.results_expected_count	Sample_CA1015-caw21.c1.genes.results_expected_count	Sample_CA1015-caw22.c1.genes.results_expected_count	Sample_CA1015-caw23.c1.genes.results_expected_count	Sample_CA1015-caw25.c1.genes.results_expected_count	Sample_CA1015-caw27.c1.genes.results_expected_count	Sample_CA1015-caw2.c1.genes.results_expected_count	Sample_CA1015-caw3.c1.genes.results_expected_count	Sample_CA1015-caw4.c1.genes.results_expected_count	Sample_CA1015-caw5.c1.genes.results_expected_count	Sample_CA1015-caw6.c1.genes.results_expected_count
VFMJ11_2137	50.00	8.00	1.00	68.00	83.00	24.00	32.00	0.00	59.00	63.00	91.00	31.00
VFMJ11_2424	151.00	99.00	21.00	196.00	211.00	257.00	214.00	0.00	103.00	106.00	147.00	237.00
VFMJ11_2135	684.00	393.00	19.00	870.00	1357.00	423.00	812.00	3.00	622.00	633.00	927.00	695.00
VFMJ11_2134	397.00	222.00	14.00	448.00	679.00	242.00	412.00	2.00	402.00	334.00	471.00	347.00
VFMJ11_2133	4404.00	1082.00	129.00	2373.00	2855.00	1550.00	2175.00	16.00	2850.00	2460.00	3126.00	3261.00
VFMJ11_2132	228.00	144.00	4.00	227.00	306.00	144.00	224.00	0.00	164.00	174.00	215.00	233.00
VFMJ11_2131	72997.00	28275.00	4070.00	33318.00	65745.00	37032.00	51157.00	453.00	63067.00	41722.00	51452.00	65467.00
VFMJ11_2130	5096.00	1441.00	377.00	3037.00	4179.00	2533.00	2683.00	48.00	3895.00	3566.00	4550.00	5414.00
VFMJ11_2429	323.00	105.00	7.00	430.00	566.00	162.00	230.00	1.00	390.00	381.00	468.00	348.00
VFMJ11_2428	242.00	159.00	3.00	334.00	613.00	196.00	350.00	0.00	245.00	264.00	305.00	233.00
VFMJ11_2139	1366.00	487.00	35.00	1497.00	1527.00	876.00	966.00	6.00	1010.00	1021.00	1413.00	1434.00
VFMJ11_2138	51.00	31.00	4.00	71.00	105.00	33.00	56.00	1.00	72.00	63.00	116.00	61.00
VFMJ11_1583	1109.00	637.00	26.00	985.00	2518.00	596.00	1249.00	2.00	1194.00	1049.00	1189.00	839.00
VFMJ11_1582	101.00	69.00	3.00	120.00	112.00	66.00	86.00	1.00	85.00	77.00	116.00	124.00
VFMJ11_1039	76.00	35.00	2.00	90.00	102.00	49.00	61.00	1.00	106.00	84.00	85.00	65.00
VFMJ11_1038	186.00	87.00	5.00	188.00	214.00	110.00	163.00	1.00	181.00	149.00	172.00	166.00
VFMJ11_1037	102.00	57.00	8.00	158.00	250.00	94.00	130.00	1.00	160.00	131.00	254.00	124.00
VFMJ11_1036	99.00	21.00	5.00	132.00	182.00	56.00	74.00	2.00	164.00	155.00	213.00	74.00
VFMJ11_1035	27.00	9.00	2.00	58.00	42.00	20.00	30.00	1.00	64.00	26.00	40.00	22.00
VFMJ11_1034	50.00	13.00	5.00	53.00	50.00	23.00	30.00	0.00	34.00	41.00	70.00	51.00
VFMJ11_1033	127.00	65.00	3.00	203.00	265.00	71.00	166.00	0.00	173.00	149.00	242.00	115.00
VFMJ11_1032	105.00	43.00	5.00	137.00	172.00	57.00	90.00	1.00	143.00	124.00	182.00	110.00
VFMJ11_1031	8.00	3.00	0.00	6.00	12.00	4.00	2.00	0.00	10.00	6.00	10.00	3.00
VFMJ11_1030	294.00	105.00	7.00	249.00	274.00	127.00	153.00	3.00	341.00	224.00	322.00	227.00
VFMJ11_2049	239.00	171.00	7.00	292.00	394.00	127.00	235.00	0.00	215.00	196.00	207.00	233.00
VFMJ11_2048	1429.00	1256.00	50.00	1559.00	1947.00	855.00	1623.00	9.00	1366.00	1179.00	1623.00	1714.00
VFMJ11_2043	344.00	245.00	10.00	352.00	478.00	156.00	323.00	1.00	301.00	254.00	375.00	370.00
VFMJ11_2042	296.00	197.00	9.00	354.00	383.00	93.00	247.00	1.00	493.00	402.00	425.00	268.00
VFMJ11_2041	117.00	55.00	4.00	331.00	405.00	90.00	192.00	3.00	190.00	203.00	695.00	99.00
VFMJ11_2040	103.00	59.00	2.00	205.00	327.00	95.00	150.00	0.00	220.00	191.00	498.00	110.00
VFMJ11_2047	137.00	41.00	0.00	286.00	485.00	64.00	140.00	0.00	329.00	271.00	400.00	68.00
VFMJ11_2046	10.00	15.00	1.00	13.00	10.00	4.00	10.00	0.00	13.00	8.00	10.00	10.00
VFMJ11_2045	616.00	91.00	9.00	360.00	273.00	162.00	115.00	0.00	423.00	440.00	443.00	487.00
VFMJ11_2044	61.00	82.00	9.00	89.00	83.00	49.00	138.00	0.00	39.00	55.00	67.00	100.00
VFMJ11_2425	22122.00	9742.00	1487.00	27640.00	35618.00	21267.00	18776.00	139.00	16964.00	18332.00	26933.00	29435.00
VFMJ11_2136	114.00	74.00	3.00	154.00	152.00	68.00	115.00	0.00	109.00	121.00	163.00	121.00
VFMJ11_2427	4793.00	2908.00	241.00	5322.00	6986.00	4174.00	4178.00	26.00	4578.00	4125.00	5453.00	5992.00
VFMJ11_2426	1129.00	496.00	61.00	1061.00	1150.00	695.00	665.00	7.00	815.00	832.00	1037.00	1320.00
VFMJ11_2421	153.00	44.00	6.00	153.00	452.00	94.00	173.00	1.00	181.00	150.00	205.00	122.00
VFMJ11_2420	12494.00	4730.00	537.00	8290.00	8774.00	4249.00	4729.00	39.00	10371.00	9560.00	9718.00	13444.00
VFMJ11_1781	40.00	19.00	0.00	113.00	99.00	40.00	40.00	2.00	97.00	39.00	60.00	36.00
VFMJ11_1780	46.00	63.00	3.00	34.00	194.00	17.00	111.00	0.00	66.00	67.00	46.00	39.00
VFMJ11_1783	448.00	308.00	19.00	565.00	1178.00	413.00	865.00	3.00	570.00	611.00	854.00	550.00
VFMJ11_1782	11.00	10.00	1.00	41.00	39.00	14.00	21.00	1.00	30.00	14.00	33.00	24.00
VFMJ11_1785	63.00	28.00	5.00	63.00	77.00	65.00	61.00	0.00	45.00	62.00	93.00	74.00
VFMJ11_1784	100.00	32.00	2.00	103.00	139.00	53.00	85.00	0.00	118.00	104.00	155.00	89.00
VFMJ11_1787	218.00	65.00	4.00	134.00	299.00	84.00	138.00	2.00	239.00	179.00	232.00	228.00
VFMJ11_1786	267.00	95.00	9.00	237.00	301.00	152.00	223.00	1.00	178.00	180.00	308.00	335.00
VFMJ11_1789	1306.00	397.00	41.00	1525.00	1735.00	950.00	867.00	9.00	871.00	1005.00	1184.00	1518.00
VFMJ11_1788	1583.00	809.00	43.00	876.00	2095.00	791.00	1691.00	5.00	989.00	1170.00	974.00	1266.00
VFMJ11_1967	1874.00	1506.00	57.00	2459.00	2918.00	1449.00	1845.00	7.00	1926.00	1647.00	2525.00	2386.00
VFMJ11_1966	1324.00	741.00	43.00	1713.00	2114.00	875.00	1087.00	7.00	1282.00	1252.00	2072.00	1499.00
VFMJ11_1961	677.00	264.00	29.00	822.00	933.00	521.00	456.00	2.00	756.00	654.00	1127.00	669.00
VFMJ11_1960	1155.00	607.00	42.00	1114.00	1247.00	765.00	885.00	7.00	940.00	891.00	1495.00	1281.00
VFMJ11_1963	7530.00	3275.00	356.00	8506.00	9821.00	5786.00	5065.00	50.00	6817.00	6423.00	10325.00	8720.00
VFMJ11_1962	3719.00	1323.00	178.00	3995.00	4321.00	2850.00	2119.00	30.00	3060.00	2860.00	4743.00	4404.00
VFMJ11_1143	64.00	25.00	2.00	122.00	110.00	40.00	45.00	1.00	90.00	44.00	66.00	95.00
VFMJ11_1142	1.00	1.00	0.00	0.00	4.00	0.00	0.00	0.00	3.00	2.00	3.00	0.00
VFMJ11_1141	41.00	15.00	3.00	111.00	71.00	59.00	37.00	0.00	47.00	25.00	31.00	28.00
VFMJ11_1140	3.00	2.00	0.00	28.00	23.00	17.00	9.00	0.00	11.00	2.00	6.00	10.00
VFMJ11_1147	10.00	4.00	1.00	6.00	8.00	5.00	10.00	0.00	7.00	4.00	14.00	8.00
VFMJ11_1146	50.00	11.00	0.00	66.00	65.00	24.00	34.00	0.00	92.00	52.00	69.00	50.00
VFMJ11_1145	49.00	9.00	2.00	60.00	115.00	24.00	22.00	0.00	81.00	65.00	78.00	37.00
VFMJ11_1144	18.00	7.00	1.00	49.00	15.00	12.00	19.00	0.00	54.00	22.00	18.00	15.00
VFMJ11_1149	514.00	357.00	16.00	690.00	1160.00	349.00	722.00	2.00	684.00	607.00	775.00	573.00
VFMJ11_1148	6.00	4.00	0.00	14.00	13.00	7.00	8.00	0.00	11.00	7.00	6.00	5.00
VFMJ11_1944	141.00	79.00	5.00	94.00	321.00	60.00	166.00	2.00	205.00	120.00	123.00	87.00
VFMJ11_1819	690.00	354.00	19.00	829.00	1013.00	502.00	613.00	1.00	775.00	617.00	923.00	619.00
VFMJ11_0817	160.00	74.00	9.00	208.00	265.00	97.00	171.00	0.00	195.00	155.00	276.00	140.00
VFMJ11_0814	6235.00	3675.00	149.00	5255.00	9045.00	3303.00	7610.00	28.00	7691.00	6705.00	6949.00	4874.00
VFMJ11_0815	208.00	51.00	4.00	294.00	264.00	98.00	146.00	0.00	216.00	171.00	240.00	234.00
VFMJ11_0812	11963.00	11034.00	529.00	20417.00	7909.00	4156.00	9757.00	55.00	14876.00	12048.00	19227.00	18685.00
VFMJ11_0813	6317.00	3883.00	191.00	6162.00	8169.00	3416.00	5881.00	36.00	5804.00	5051.00	7758.00	7400.00
VFMJ11_0810	1018.00	685.00	43.00	1301.00	472.00	212.00	765.00	2.00	1175.00	1540.00	1367.00	1396.00
VFMJ11_0811	1239.00	1161.00	82.00	1649.00	745.00	368.00	1040.00	3.00	1586.00	1431.00	1421.00	2186.00
VFMJ11_1811	2503.00	680.00	100.00	3159.00	3607.00	1903.00	1660.00	14.00	2028.00	1995.00	3053.00	2589.00
VFMJ11_1810	1141.00	507.00	55.00	1076.00	1336.00	678.00	910.00	4.00	904.00	894.00	1119.00	1143.00
VFMJ11_1813	0.00	0.00	0.00	0.00	0.00	0.00	0.00	0.00	0.00	0.00	0.00	0.00
VFMJ11_1812	654.00	232.00	34.00	610.00	652.00	355.00	467.00	2.00	525.00	474.00	811.00	608.00
VFMJ11_1815	556.00	253.00	23.00	664.00	580.00	230.00	433.00	2.00	499.00	504.00	637.00	521.00
VFMJ11_1814	63.00	18.00	2.00	73.00	92.00	35.00	25.00	0.00	137.00	82.00	136.00	57.00
VFMJ11_0818	696.00	405.00	19.00	736.00	1438.00	465.00	763.00	5.00	852.00	563.00	936.00	642.00
VFMJ11_0819	32.00	15.00	1.00	31.00	73.00	23.00	23.00	0.00	52.00	31.00	42.00	20.00
VFMJ11_0148	512.00	163.00	13.00	548.00	677.00	228.00	373.00	1.00	476.00	463.00	577.00	411.00
VFMJ11_0149	2055.00	1236.00	78.00	2426.00	3195.00	1415.00	2035.00	23.00	2355.00	1635.00	2620.00	1706.00
VFMJ11_0144	17.00	2.00	0.00	38.00	73.00	10.00	15.00	0.00	38.00	35.00	57.00	6.00
VFMJ11_0145	2530.00	664.00	101.00	2165.00	3168.00	1425.00	1268.00	7.00	2205.00	2089.00	2556.00	2291.00
VFMJ11_0146	50.00	21.00	2.00	88.00	64.00	20.00	26.00	1.00	78.00	32.00	40.00	45.00
VFMJ11_0147	2.00	0.00	0.00	3.00	2.00	0.00	0.00	0.00	2.00	1.00	3.00	0.00
VFMJ11_0140	370.00	179.00	6.00	397.00	524.00	240.00	334.00	1.00	519.00	409.00	618.00	243.00
VFMJ11_0141	29.00	20.00	3.00	34.00	58.00	23.00	56.00	1.00	106.00	56.00	50.00	20.00
VFMJ11_0142	985.00	326.00	39.00	1077.00	1070.00	540.00	585.00	3.00	878.00	853.00	1124.00	1083.00
VFMJ11_0143	288.00	81.00	8.00	308.00	438.00	169.00	151.00	0.00	323.00	325.00	414.00	291.00
VFMJ11_1367	2001.00	1166.00	69.00	3117.00	3511.00	1953.00	1873.00	18.00	2360.00	1764.00	3135.00	2316.00
VFMJ11_1366	25.00	10.00	0.00	44.00	72.00	22.00	23.00	0.00	36.00	25.00	39.00	24.00
VFMJ11_1365	3247.00	1487.00	125.00	4892.00	6007.00	3298.00	2772.00	29.00	2987.00	2695.00	4651.00	3609.00
VFMJ11_1364	92.00	24.00	2.00	99.00	197.00	42.00	81.00	0.00	109.00	107.00	166.00	62.00
VFMJ11_1363	1740.00	864.00	63.00	1996.00	2424.00	857.00	1395.00	8.00	1768.00	1522.00	2313.00	1550.00
VFMJ11_1362	3039.00	1619.00	57.00	2591.00	4301.00	1797.00	3527.00	20.00	2788.00	3108.00	3001.00	2855.00
VFMJ11_1361	19.00	1.00	1.00	13.00	14.00	7.00	8.00	0.00	8.00	17.00	18.00	11.00
VFMJ11_1360	2594.00	1250.00	85.00	2580.00	4247.00	1684.00	2170.00	16.00	3336.00	2939.00	3781.00	2677.00
VFMJ11_1499	60.00	20.00	3.00	117.00	99.00	45.00	49.00	1.00	66.00	67.00	130.00	79.00
VFMJ11_1498	1071.00	585.00	36.00	744.00	1786.00	532.00	1139.00	3.00	1096.00	923.00	1085.00	836.00
VFMJ11_1369	37.00	33.00	3.00	39.00	68.00	34.00	66.00	0.00	21.00	31.00	31.00	24.00
VFMJ11_1368	1870.00	1002.00	57.00	2559.00	2958.00	1367.00	1366.00	10.00	1964.00	1535.00	2484.00	1921.00
VFMJ11_0562	29453.00	15638.00	1678.00	37926.00	50788.00	30819.00	27671.00	174.00	25407.00	25418.00	38526.00	39256.00
VFMJ11_0563	59928.00	43530.00	4981.00	70779.00	93331.00	68152.00	67703.00	511.00	49355.00	49060.00	74648.00	90706.00
VFMJ11_0560	3507.00	1484.00	147.00	3389.00	4167.00	2102.00	2412.00	19.00	3441.00	2914.00	4059.00	3551.00
VFMJ11_0561	3194.00	3374.00	460.00	4393.00	5587.00	5043.00	4782.00	15.00	3165.00	3375.00	4340.00	5839.00
VFMJ11_0566	463.00	337.00	31.00	536.00	838.00	303.00	626.00	6.00	585.00	478.00	666.00	507.00
VFMJ11_0567	345.00	159.00	11.00	463.00	704.00	205.00	411.00	2.00	478.00	427.00	532.00	330.00
VFMJ11_0564	20718.00	16585.00	2107.00	25901.00	32823.00	21493.00	23774.00	165.00	17582.00	18066.00	26169.00	30821.00
VFMJ11_0565	345.00	224.00	12.00	459.00	570.00	196.00	328.00	4.00	396.00	334.00	521.00	273.00
VFMJ11_1561	15.00	2.00	0.00	23.00	25.00	4.00	13.00	2.00	41.00	12.00	20.00	10.00
VFMJ11_1560	1.00	0.00	0.00	3.00	2.00	1.00	0.00	0.00	1.00	2.00	2.00	0.00
VFMJ11_0568	33.00	26.00	2.00	16.00	55.00	22.00	49.00	0.00	65.00	44.00	35.00	22.00
VFMJ11_0569	8977.00	2128.00	488.00	10172.00	13717.00	6947.00	5076.00	42.00	7044.00	7210.00	10096.00	9494.00
VFMJ11_1565	203.00	88.00	3.00	293.00	399.00	147.00	178.00	1.00	267.00	178.00	247.00	198.00
VFMJ11_1564	30.00	11.00	1.00	36.00	63.00	14.00	22.00	0.00	51.00	33.00	38.00	17.00
VFMJ11_1567	11.00	6.00	0.00	17.00	49.00	20.00	31.00	0.00	9.00	14.00	17.00	6.00
VFMJ11_1566	961.00	468.00	35.00	764.00	1081.00	419.00	759.00	5.00	1067.00	760.00	708.00	681.00
VFMJ11_1769	156.00	44.00	3.00	147.00	193.00	96.00	118.00	2.00	76.00	102.00	132.00	124.00
VFMJ11_1768	518.00	130.00	12.00	856.00	1821.00	331.00	576.00	2.00	1110.00	1062.00	1523.00	385.00
VFMJ11_1763	1357.00	650.00	54.00	1623.00	2394.00	742.00	1214.00	8.00	1498.00	1374.00	1802.00	1337.00
VFMJ11_1762	120.00	43.00	6.00	113.00	191.00	48.00	72.00	0.00	165.00	95.00	126.00	94.00
VFMJ11_1761	430.00	231.00	10.00	450.00	473.00	238.00	409.00	4.00	365.00	292.00	380.00	392.00
VFMJ11_1760	104.00	56.00	2.00	124.00	189.00	51.00	104.00	0.00	231.00	167.00	202.00	77.00
VFMJ11_1767	277.00	114.00	4.00	413.00	450.00	154.00	184.00	0.00	326.00	266.00	384.00	263.00
VFMJ11_1766	1532.00	1485.00	55.00	2105.00	3210.00	1292.00	2797.00	10.00	1887.00	1553.00	2949.00	1576.00
VFMJ11_1765	1060.00	581.00	20.00	699.00	1095.00	378.00	880.00	7.00	1183.00	935.00	891.00	928.00
VFMJ11_1764	968.00	495.00	37.00	1458.00	1772.00	933.00	1201.00	9.00	802.00	849.00	1356.00	1251.00
VFMJ11_0968	237.00	126.00	4.00	304.00	354.00	174.00	244.00	0.00	232.00	201.00	337.00	228.00
VFMJ11_0969	230.00	172.00	18.00	338.00	384.00	207.00	304.00	0.00	295.00	253.00	427.00	260.00
VFMJ11_0966	5.00	5.00	0.00	11.00	47.00	3.00	20.00	0.00	32.00	24.00	31.00	6.00
VFMJ11_0967	949.00	495.00	73.00	1060.00	1358.00	548.00	889.00	2.00	968.00	823.00	1193.00	928.00
VFMJ11_0964	340.00	164.00	8.00	488.00	619.00	244.00	353.00	0.00	350.00	349.00	535.00	352.00
VFMJ11_0965	300.00	196.00	19.00	397.00	497.00	177.00	385.00	1.00	365.00	434.00	520.00	386.00
VFMJ11_0962	173.00	98.00	7.00	307.00	402.00	176.00	216.00	2.00	204.00	204.00	378.00	180.00
VFMJ11_0963	948.00	687.00	64.00	1596.00	1842.00	886.00	988.00	7.00	1134.00	1068.00	1737.00	1294.00
VFMJ11_0960	8899.00	4968.00	439.00	10253.00	13576.00	6237.00	10359.00	46.00	7045.00	7160.00	10016.00	10264.00
VFMJ11_0961	1341.00	778.00	72.00	2129.00	2686.00	799.00	1620.00	7.00	1227.00	1471.00	2013.00	1608.00
VFMJ11_1581	2311.00	1350.00	102.00	2021.00	2775.00	1167.00	2041.00	14.00	2115.00	1959.00	2388.00	2488.00
VFMJ11_0364	707.00	304.00	17.00	783.00	973.00	480.00	501.00	5.00	588.00	561.00	877.00	751.00
VFMJ11_0365	290.00	161.00	16.00	311.00	396.00	179.00	244.00	2.00	252.00	258.00	412.00	315.00
VFMJ11_0366	451.00	145.00	10.00	315.00	606.00	147.00	288.00	2.00	294.00	366.00	451.00	347.00
VFMJ11_0367	1260.00	826.00	41.00	1293.00	1760.00	776.00	1393.00	9.00	1157.00	1187.00	1386.00	1143.00
VFMJ11_0360	24.00	10.00	0.00	44.00	70.00	14.00	31.00	1.00	82.00	50.00	61.00	17.00
VFMJ11_0361	43.00	42.00	2.00	52.00	40.00	23.00	38.00	0.00	40.00	45.00	46.00	54.00
VFMJ11_0362	719.00	317.00	18.00	680.00	892.00	356.00	591.00	2.00	786.00	686.00	808.00	597.00
VFMJ11_0363	5053.00	3961.00	346.00	5928.00	7498.00	3700.00	5286.00	42.00	5049.00	4597.00	6959.00	6435.00
VFMJ11_0368	1163.00	530.00	30.00	1235.00	1724.00	565.00	969.00	9.00	1183.00	1107.00	1513.00	985.00
VFMJ11_0369	453.00	279.00	14.00	506.00	605.00	248.00	338.00	1.00	527.00	406.00	585.00	417.00
VFMJ11_1580	39.00	125.00	3.00	58.00	159.00	32.00	113.00	0.00	69.00	56.00	66.00	60.00
VFMJ11_1587	140.00	118.00	4.00	133.00	295.00	64.00	240.00	1.00	155.00	138.00	175.00	133.00
VFMJ11_1586	8.00	6.00	1.00	16.00	42.00	3.00	33.00	0.00	30.00	32.00	33.00	7.00
VFMJ11_1585	325.00	92.00	7.00	292.00	446.00	127.00	173.00	1.00	374.00	290.00	414.00	230.00
VFMJ11_1584	647.00	311.00	19.00	812.00	1472.00	396.00	726.00	0.00	808.00	763.00	1028.00	606.00
VFMJ11_0218	32.00	24.00	0.00	50.00	56.00	41.00	49.00	0.00	83.00	81.00	51.00	33.00
VFMJ11_0219	10.00	3.00	0.00	3.00	52.00	22.00	28.00	0.00	119.00	94.00	55.00	7.00
VFMJ11_0210	614.00	255.00	21.00	504.00	671.00	274.00	414.00	3.00	723.00	610.00	657.00	494.00
VFMJ11_0211	158.00	63.00	6.00	99.00	145.00	93.00	129.00	0.00	163.00	122.00	139.00	144.00
VFMJ11_0212	5951.00	3200.00	384.00	3633.00	5020.00	2931.00	4910.00	36.00	4649.00	3693.00	4882.00	5102.00
VFMJ11_0213	31.00	6.00	2.00	23.00	49.00	17.00	25.00	1.00	29.00	24.00	27.00	30.00
VFMJ11_0214	364.00	146.00	8.00	360.00	699.00	229.00	314.00	2.00	454.00	384.00	473.00	342.00
VFMJ11_0215	4422.00	2444.00	153.00	3797.00	5144.00	2231.00	3931.00	22.00	3733.00	3445.00	3950.00	4733.00
VFMJ11_0216	518.00	222.00	11.00	432.00	588.00	264.00	361.00	1.00	624.00	467.00	569.00	358.00
VFMJ11_0217	208.00	91.00	2.00	187.00	187.00	113.00	149.00	0.00	167.00	131.00	178.00	133.00
VFMJ11_0491	25629.00	16681.00	1682.00	33426.00	40459.00	25855.00	24049.00	170.00	20843.00	20915.00	32811.00	34371.00
VFMJ11_1749	90.00	40.00	1.00	122.00	171.00	47.00	84.00	0.00	142.00	128.00	205.00	54.00
VFMJ11_1223	0.00	0.00	0.00	0.00	0.00	0.00	0.00	0.00	0.00	0.00	0.00	0.00
VFMJ11_1748	153.00	93.00	4.00	217.00	288.00	84.00	142.00	2.00	303.00	184.00	272.00	119.00
VFMJ11_0485	2284.00	1204.00	87.00	3089.00	3289.00	2407.00	1731.00	10.00	1883.00	1721.00	2913.00	3129.00
VFMJ11_0487	36892.00	16674.00	2010.00	40882.00	51838.00	37224.00	25865.00	326.00	29633.00	26573.00	41527.00	43432.00
VFMJ11_2230	3155.00	997.00	106.00	1983.00	3025.00	921.00	1669.00	19.00	3138.00	2740.00	2525.00	2469.00
VFMJ11_2231	875.00	163.00	27.00	532.00	509.00	257.00	326.00	3.00	883.00	708.00	645.00	692.00
VFMJ11_2544	572.00	416.00	34.00	667.00	1018.00	412.00	625.00	5.00	784.00	660.00	971.00	583.00
VFMJ11_2545	453.00	240.00	4.00	540.00	1130.00	311.00	532.00	2.00	850.00	669.00	951.00	366.00
VFMJ11_2542	0.00	0.00	0.00	0.00	0.00	0.00	0.00	0.00	0.00	0.00	0.00	0.00
VFMJ11_2543	174.00	94.00	4.00	257.00	477.00	89.00	243.00	1.00	473.00	342.00	467.00	102.00
VFMJ11_2236	1487.00	810.00	87.00	1816.00	2387.00	935.00	1596.00	10.00	1483.00	1597.00	2158.00	1763.00
VFMJ11_2237	67.00	27.00	0.00	98.00	127.00	39.00	50.00	0.00	119.00	88.00	134.00	53.00
VFMJ11_2238	100.00	49.00	12.00	124.00	148.00	59.00	115.00	1.00	121.00	108.00	134.00	123.00
VFMJ11_2239	619.00	374.00	21.00	911.00	1036.00	464.00	727.00	1.00	733.00	669.00	984.00	720.00
VFMJ11_1964	2559.00	1360.00	124.00	3400.00	3694.00	1963.00	2045.00	5.00	2365.00	2341.00	3885.00	3107.00
VFMJ11_2308	7340.00	3178.00	536.00	8639.00	12847.00	5324.00	6976.00	52.00	7764.00	9268.00	11754.00	8685.00
VFMJ11_2309	9397.00	4177.00	494.00	10360.00	12203.00	7756.00	6564.00	72.00	8245.00	8035.00	10598.00	11455.00
VFMJ11_2304	41.00	28.00	2.00	45.00	70.00	39.00	63.00	1.00	47.00	54.00	68.00	66.00
VFMJ11_2305	127.00	86.00	9.00	90.00	128.00	65.00	102.00	0.00	139.00	139.00	161.00	147.00
VFMJ11_2306	11214.00	3708.00	450.00	7399.00	10839.00	5431.00	7214.00	65.00	9190.00	7566.00	9206.00	9630.00
VFMJ11_2307	172.00	59.00	10.00	160.00	248.00	80.00	163.00	0.00	150.00	129.00	188.00	152.00
VFMJ11_2300	19.00	13.00	0.00	50.00	30.00	9.00	21.00	1.00	45.00	15.00	26.00	24.00
VFMJ11_2301	168.00	128.00	10.00	230.00	334.00	117.00	219.00	2.00	237.00	215.00	337.00	152.00
VFMJ11_2302	63.00	21.00	0.00	97.00	165.00	25.00	57.00	0.00	153.00	132.00	181.00	45.00
VFMJ11_2303	275.00	204.00	5.00	256.00	710.00	161.00	420.00	2.00	303.00	277.00	351.00	240.00
VFMJ11_2438	711.00	266.00	22.00	733.00	1117.00	417.00	529.00	2.00	776.00	733.00	950.00	610.00
VFMJ11_2439	1134.00	647.00	43.00	1245.00	1724.00	904.00	1184.00	7.00	1234.00	1042.00	1552.00	1262.00
VFMJ11_2432	15.00	3.00	2.00	7.00	5.00	4.00	14.00	1.00	9.00	8.00	9.00	7.00
VFMJ11_2433	4717.00	2190.00	273.00	4101.00	5429.00	2565.00	3600.00	38.00	3894.00	4015.00	5017.00	4801.00
VFMJ11_2430	1398.00	708.00	58.00	1275.00	1996.00	881.00	1576.00	8.00	1466.00	1444.00	1904.00	1694.00
VFMJ11_2431	15244.00	9995.00	979.00	18399.00	23027.00	12749.00	17066.00	120.00	13178.00	12774.00	21332.00	19155.00
VFMJ11_2436	945.00	325.00	25.00	688.00	949.00	423.00	535.00	4.00	691.00	806.00	760.00	856.00
VFMJ11_2437	3899.00	1634.00	196.00	3222.00	3555.00	2048.00	2562.00	23.00	2630.00	2713.00	3187.00	3847.00
VFMJ11_2434	6042.00	2760.00	227.00	5504.00	6674.00	3325.00	3539.00	32.00	5301.00	5130.00	6729.00	6692.00
VFMJ11_2435	5990.00	3422.00	488.00	5595.00	6726.00	3814.00	4220.00	45.00	5090.00	5587.00	6230.00	7295.00
VFMJ11_2124	247.00	154.00	6.00	271.00	350.00	168.00	245.00	0.00	339.00	237.00	346.00	282.00
VFMJ11_2125	330.00	150.00	18.00	347.00	368.00	220.00	316.00	1.00	346.00	241.00	370.00	330.00
VFMJ11_2126	969.00	457.00	35.00	1207.00	1362.00	573.00	747.00	5.00	893.00	845.00	1274.00	919.00
VFMJ11_2127	2730.00	1876.00	167.00	4316.00	6709.00	4159.00	3873.00	19.00	2278.00	2638.00	4749.00	4115.00
VFMJ11_2120	326.00	171.00	7.00	316.00	452.00	211.00	308.00	3.00	323.00	293.00	386.00	296.00
VFMJ11_2121	202.00	117.00	8.00	240.00	260.00	135.00	209.00	1.00	252.00	190.00	285.00	161.00
VFMJ11_2122	147.00	89.00	13.00	191.00	183.00	89.00	145.00	0.00	229.00	194.00	244.00	136.00
VFMJ11_2123	120.00	60.00	5.00	140.00	136.00	79.00	84.00	0.00	128.00	127.00	174.00	126.00
VFMJ11_2128	26.00	9.00	0.00	19.00	36.00	25.00	32.00	0.00	11.00	18.00	14.00	21.00
VFMJ11_2129	72.00	20.00	0.00	81.00	118.00	36.00	60.00	0.00	135.00	93.00	111.00	45.00
VFMJ11_1028	49.00	24.00	0.00	68.00	58.00	34.00	41.00	0.00	104.00	56.00	60.00	47.00
VFMJ11_1029	91.00	22.00	1.00	99.00	91.00	43.00	44.00	0.00	121.00	56.00	108.00	41.00
VFMJ11_1024	16.00	12.00	2.00	79.00	84.00	35.00	48.00	2.00	41.00	32.00	62.00	15.00
VFMJ11_1025	326.00	269.00	22.00	432.00	519.00	241.00	403.00	2.00	355.00	310.00	410.00	369.00
VFMJ11_1026	110.00	42.00	3.00	143.00	159.00	57.00	104.00	0.00	122.00	105.00	163.00	90.00
VFMJ11_1027	27.00	15.00	0.00	53.00	22.00	17.00	13.00	0.00	81.00	22.00	40.00	37.00
VFMJ11_1020	701.00	226.00	20.00	674.00	971.00	296.00	497.00	3.00	616.00	684.00	801.00	561.00
VFMJ11_1021	289.00	83.00	1.00	250.00	237.00	80.00	165.00	0.00	323.00	297.00	320.00	252.00
VFMJ11_1023	12.00	6.00	0.00	39.00	81.00	21.00	39.00	0.00	24.00	24.00	56.00	18.00
VFMJ11_2058	439.00	151.00	8.00	568.00	731.00	244.00	379.00	1.00	434.00	437.00	594.00	454.00
VFMJ11_2059	130.00	67.00	6.00	190.00	277.00	94.00	122.00	1.00	183.00	215.00	269.00	124.00
VFMJ11_2050	6.00	0.00	0.00	18.00	34.00	6.00	11.00	0.00	25.00	31.00	32.00	5.00
VFMJ11_2051	1801.00	718.00	60.00	2184.00	2243.00	1339.00	1114.00	8.00	1302.00	1412.00	2010.00	2111.00
VFMJ11_2052	1599.00	694.00	65.00	1650.00	2264.00	1020.00	1245.00	14.00	1487.00	1436.00	1888.00	1553.00
VFMJ11_2053	131.00	70.00	3.00	169.00	361.00	95.00	205.00	1.00	211.00	180.00	216.00	121.00
VFMJ11_2054	572.00	250.00	19.00	586.00	877.00	371.00	505.00	6.00	479.00	515.00	735.00	627.00
VFMJ11_2055	88.00	32.00	0.00	121.00	180.00	45.00	85.00	0.00	258.00	191.00	258.00	66.00
VFMJ11_2056	14.00	6.00	0.00	16.00	32.00	8.00	12.00	0.00	17.00	19.00	29.00	8.00
VFMJ11_2057	556.00	330.00	14.00	558.00	1037.00	310.00	597.00	1.00	594.00	497.00	638.00	478.00
VFMJ11_1796	891.00	566.00	39.00	846.00	885.00	443.00	684.00	6.00	921.00	760.00	880.00	1167.00
VFMJ11_1973	47.00	11.00	3.00	56.00	73.00	26.00	30.00	1.00	51.00	60.00	83.00	53.00
VFMJ11_1970	49.00	16.00	1.00	81.00	85.00	29.00	43.00	0.00	79.00	81.00	108.00	35.00
VFMJ11_1795	344.00	175.00	8.00	301.00	380.00	163.00	247.00	0.00	242.00	222.00	377.00	260.00
VFMJ11_1792	921.00	586.00	45.00	782.00	862.00	520.00	746.00	3.00	749.00	544.00	914.00	827.00
VFMJ11_1793	649.00	343.00	22.00	643.00	628.00	387.00	432.00	6.00	559.00	390.00	654.00	600.00
VFMJ11_1790	65.00	39.00	2.00	90.00	176.00	32.00	74.00	0.00	86.00	90.00	114.00	47.00
VFMJ11_1975	308.00	217.00	16.00	360.00	356.00	276.00	335.00	2.00	279.00	253.00	435.00	342.00
VFMJ11_1978	438.00	355.00	25.00	546.00	597.00	327.00	483.00	2.00	336.00	387.00	539.00	635.00
VFMJ11_1979	823.00	838.00	54.00	1398.00	1262.00	702.00	1048.00	11.00	870.00	915.00	1309.00	1464.00
VFMJ11_1798	1474.00	728.00	54.00	1624.00	2023.00	899.00	1260.00	11.00	1303.00	1283.00	1653.00	1766.00
VFMJ11_1799	167.00	50.00	5.00	135.00	172.00	37.00	80.00	0.00	198.00	163.00	228.00	119.00
VFMJ11_1150	27.00	17.00	1.00	25.00	87.00	8.00	51.00	0.00	63.00	40.00	22.00	14.00
VFMJ11_1151	49.00	11.00	1.00	39.00	73.00	13.00	33.00	0.00	34.00	54.00	39.00	32.00
VFMJ11_1152	25.00	4.00	0.00	17.00	15.00	8.00	9.00	0.00	23.00	21.00	23.00	20.00
VFMJ11_1153	18.00	4.00	1.00	16.00	17.00	6.00	4.00	0.00	27.00	16.00	13.00	13.00
VFMJ11_1154	5.00	2.00	1.00	6.00	4.00	2.00	4.00	0.00	5.00	2.00	4.00	3.00
VFMJ11_1155	10.00	3.00	0.00	18.00	13.00	6.00	12.00	0.00	19.00	23.00	16.00	6.00
VFMJ11_1156	16.00	13.00	2.00	36.00	59.00	10.00	32.00	0.00	32.00	26.00	34.00	19.00
VFMJ11_1157	17.00	2.00	1.00	19.00	17.00	17.00	11.00	0.00	20.00	20.00	18.00	18.00
VFMJ11_1158	34.00	17.00	1.00	37.00	79.00	24.00	37.00	0.00	53.00	38.00	61.00	34.00
VFMJ11_1159	89.00	32.00	8.00	59.00	71.00	36.00	55.00	3.00	95.00	58.00	80.00	81.00
VFMJ11_1808	102.00	29.00	5.00	109.00	102.00	52.00	57.00	0.00	84.00	79.00	107.00	70.00
VFMJ11_1809	494.00	251.00	37.00	508.00	638.00	461.00	492.00	4.00	469.00	398.00	662.00	626.00
VFMJ11_1806	919.00	417.00	21.00	844.00	1228.00	425.00	719.00	5.00	1189.00	862.00	898.00	806.00
VFMJ11_1807	39.00	12.00	0.00	44.00	74.00	23.00	26.00	1.00	70.00	59.00	82.00	32.00
VFMJ11_1804	94.00	27.00	4.00	164.00	145.00	85.00	66.00	2.00	108.00	119.00	181.00	118.00
VFMJ11_1805	203.00	99.00	7.00	232.00	471.00	111.00	240.00	0.00	321.00	247.00	312.00	140.00
VFMJ11_1802	2495.00	1388.00	96.00	2396.00	3357.00	1307.00	3093.00	13.00	2288.00	2150.00	2503.00	2575.00
VFMJ11_1803	42.00	44.00	2.00	86.00	58.00	33.00	54.00	0.00	95.00	44.00	62.00	47.00
VFMJ11_1800	105.00	20.00	3.00	74.00	154.00	42.00	77.00	0.00	94.00	79.00	92.00	77.00
VFMJ11_1801	141.00	29.00	3.00	122.00	167.00	67.00	80.00	0.00	201.00	153.00	190.00	102.00
VFMJ11_0171	3269.00	1212.00	48.00	3697.00	5238.00	1853.00	2337.00	20.00	3811.00	3178.00	5122.00	2895.00
VFMJ11_0170	1238.00	573.00	48.00	1403.00	1516.00	655.00	1030.00	10.00	1739.00	1552.00	2017.00	1209.00
VFMJ11_0173	875.00	352.00	10.00	950.00	1273.00	470.00	612.00	2.00	962.00	764.00	1293.00	730.00
VFMJ11_0172	2064.00	1030.00	75.00	2045.00	3018.00	1373.00	1693.00	15.00	2636.00	2117.00	3294.00	2008.00
VFMJ11_0175	3422.00	1467.00	78.00	3908.00	5091.00	2143.00	2570.00	16.00	3411.00	2684.00	4414.00	3326.00
VFMJ11_0174	1229.00	577.00	37.00	1267.00	2369.00	869.00	1174.00	10.00	2000.00	1490.00	2442.00	967.00
VFMJ11_0177	842.00	532.00	34.00	869.00	1261.00	633.00	741.00	6.00	1273.00	950.00	1579.00	823.00
VFMJ11_0176	2967.00	1818.00	114.00	3346.00	4575.00	2070.00	2551.00	16.00	3581.00	2601.00	4860.00	2882.00
VFMJ11_0179	632.00	320.00	12.00	825.00	1477.00	543.00	666.00	12.00	1413.00	1127.00	1534.00	552.00
VFMJ11_0178	84.00	47.00	2.00	39.00	110.00	90.00	99.00	0.00	255.00	124.00	134.00	66.00
VFMJ11_1480	118.00	43.00	9.00	139.00	155.00	64.00	85.00	1.00	129.00	133.00	154.00	118.00
VFMJ11_1481	74.00	16.00	3.00	106.00	91.00	48.00	64.00	0.00	135.00	77.00	100.00	56.00
VFMJ11_1486	3261.00	1620.00	76.00	3603.00	4205.00	1781.00	3060.00	14.00	3247.00	2580.00	4417.00	3219.00
VFMJ11_0861	6311.00	1517.00	239.00	5977.00	7746.00	3993.00	3775.00	35.00	4787.00	5280.00	6080.00	6024.00
VFMJ11_1484	234.00	91.00	9.00	300.00	338.00	129.00	153.00	0.00	293.00	254.00	362.00	226.00
VFMJ11_1485	389.00	134.00	7.00	354.00	449.00	204.00	220.00	0.00	352.00	284.00	438.00	300.00
VFMJ11_1374	77.00	30.00	3.00	120.00	199.00	51.00	117.00	0.00	209.00	161.00	184.00	74.00
VFMJ11_0772	13577.00	9412.00	718.00	18233.00	24055.00	14469.00	13700.00	103.00	11508.00	9729.00	17523.00	16343.00
VFMJ11_1376	31.00	9.00	0.00	27.00	96.00	19.00	36.00	0.00	104.00	72.00	84.00	23.00
VFMJ11_1377	784.00	771.00	37.00	1189.00	2227.00	756.00	1755.00	5.00	983.00	1118.00	1350.00	1068.00
VFMJ11_0777	2079.00	582.00	86.00	1093.00	1755.00	714.00	1190.00	7.00	2305.00	1362.00	1814.00	1291.00
VFMJ11_0776	319.00	74.00	2.00	289.00	478.00	93.00	198.00	2.00	464.00	315.00	447.00	189.00
VFMJ11_0775	3561.00	1586.00	110.00	2270.00	3544.00	1742.00	2644.00	13.00	2695.00	2568.00	3199.00	2902.00
VFMJ11_0774	509.00	271.00	22.00	416.00	542.00	289.00	369.00	1.00	466.00	374.00	465.00	510.00
VFMJ11_0867	105.00	46.00	2.00	141.00	182.00	76.00	101.00	0.00	124.00	91.00	160.00	90.00
VFMJ11_0779	535.00	243.00	11.00	513.00	661.00	268.00	459.00	3.00	595.00	442.00	630.00	478.00
VFMJ11_0778	4499.00	2224.00	204.00	6213.00	8135.00	4359.00	4075.00	43.00	2972.00	3488.00	6547.00	5978.00
VFMJ11_1378	519.00	346.00	31.00	607.00	930.00	432.00	808.00	3.00	516.00	593.00	711.00	684.00
VFMJ11_0344	1635.00	653.00	74.00	1899.00	2156.00	1273.00	1257.00	8.00	1042.00	1328.00	1478.00	1821.00
VFMJ11_0866	32.00	25.00	1.00	83.00	87.00	34.00	55.00	1.00	92.00	108.00	83.00	43.00
VFMJ11_0345	49.00	24.00	4.00	86.00	155.00	41.00	66.00	0.00	96.00	96.00	141.00	49.00
VFMJ11_0865	50.00	8.00	5.00	86.00	74.00	20.00	35.00	1.00	103.00	71.00	90.00	47.00
VFMJ11_0342	162.00	65.00	3.00	208.00	336.00	106.00	180.00	1.00	258.00	219.00	288.00	155.00
VFMJ11_0864	1688.00	538.00	83.00	1439.00	2228.00	993.00	1245.00	13.00	1317.00	1418.00	1598.00	1633.00
VFMJ11_0343	176.00	80.00	5.00	237.00	344.00	132.00	206.00	1.00	215.00	192.00	241.00	194.00
VFMJ11_1622	115.00	36.00	8.00	204.00	177.00	85.00	96.00	0.00	96.00	130.00	202.00	127.00
VFMJ11_0340	508.00	212.00	11.00	626.00	967.00	318.00	515.00	3.00	603.00	501.00	736.00	443.00
VFMJ11_1623	7.00	3.00	0.00	7.00	5.00	4.00	5.00	0.00	9.00	10.00	7.00	3.00
VFMJ11_0341	177.00	89.00	5.00	177.00	255.00	115.00	158.00	2.00	173.00	148.00	193.00	143.00
VFMJ11_0138	535.00	265.00	14.00	705.00	1499.00	394.00	652.00	5.00	1676.00	1260.00	1694.00	428.00
VFMJ11_0869	833.00	516.00	25.00	1019.00	1159.00	620.00	783.00	3.00	861.00	638.00	1246.00	933.00
VFMJ11_0027	86.00	26.00	5.00	83.00	109.00	37.00	68.00	0.00	99.00	92.00	100.00	66.00
VFMJ11_0868	239.00	156.00	7.00	401.00	428.00	188.00	252.00	2.00	346.00	306.00	491.00	243.00
VFMJ11_0026	211.00	148.00	13.00	225.00	270.00	123.00	286.00	1.00	271.00	198.00	251.00	233.00
VFMJ11_0517	47.00	23.00	0.00	57.00	64.00	29.00	30.00	0.00	73.00	56.00	61.00	25.00
VFMJ11_0516	0.00	0.00	0.00	4.00	0.00	0.00	0.00	1.00	4.00	2.00	0.00	1.00
VFMJ11_0515	48.00	11.00	0.00	71.00	39.00	32.00	34.00	0.00	80.00	45.00	48.00	43.00
VFMJ11_0514	11.00	5.00	0.00	28.00	19.00	6.00	12.00	0.00	36.00	17.00	29.00	21.00
VFMJ11_0513	1.00	2.00	0.00	2.00	2.00	2.00	1.00	0.00	3.00	3.00	1.00	1.00
VFMJ11_0512	2.00	0.00	0.00	6.00	5.00	0.00	0.00	0.00	9.00	3.00	6.00	1.00
VFMJ11_0511	339.00	297.00	11.00	329.00	764.00	145.00	511.00	1.00	463.00	372.00	447.00	298.00
VFMJ11_0510	199.00	29.00	2.00	210.00	304.00	49.00	93.00	0.00	211.00	233.00	275.00	109.00
VFMJ11_1576	9.00	3.00	0.00	10.00	27.00	9.00	13.00	0.00	25.00	28.00	26.00	9.00
VFMJ11_1577	283.00	254.00	25.00	374.00	428.00	225.00	332.00	1.00	300.00	326.00	385.00	411.00
VFMJ11_1574	62.00	24.00	2.00	62.00	121.00	24.00	78.00	0.00	66.00	115.00	76.00	59.00
VFMJ11_1575	1052.00	476.00	31.00	1189.00	1613.00	661.00	830.00	2.00	986.00	904.00	1212.00	904.00
VFMJ11_1572	0.00	0.00	0.00	0.00	0.00	0.00	0.00	0.00	0.00	0.00	0.00	0.00
VFMJ11_1573	581.00	279.00	40.00	737.00	1174.00	598.00	436.00	2.00	373.00	531.00	766.00	677.00
VFMJ11_0519	18.00	4.00	2.00	32.00	11.00	8.00	5.00	0.00	40.00	16.00	23.00	8.00
VFMJ11_0518	52.00	26.00	4.00	67.00	52.00	13.00	19.00	0.00	101.00	35.00	48.00	41.00
VFMJ11_0687	86.00	18.00	0.00	19.00	55.00	17.00	229.00	0.00	44.00	79.00	40.00	38.00
VFMJ11_0686	195.00	74.00	0.00	104.00	239.00	66.00	866.00	1.00	231.00	264.00	154.00	133.00
VFMJ11_0685	158.00	68.00	5.00	69.00	416.00	75.00	598.00	4.00	244.00	176.00	182.00	119.00
VFMJ11_0684	694.00	267.00	7.00	161.00	1468.00	207.00	1975.00	3.00	735.00	524.00	562.00	344.00
VFMJ11_0683	1167.00	361.00	18.00	1034.00	1706.00	511.00	1199.00	5.00	1401.00	958.00	1352.00	961.00
VFMJ11_0682	323.00	141.00	11.00	303.00	670.00	169.00	545.00	3.00	525.00	435.00	537.00	303.00
VFMJ11_0681	647.00	147.00	7.00	226.00	1010.00	168.00	1346.00	4.00	663.00	568.00	521.00	329.00
VFMJ11_0680	120.00	32.00	5.00	103.00	113.00	57.00	77.00	0.00	78.00	80.00	117.00	89.00
VFMJ11_1770	582.00	263.00	12.00	840.00	1060.00	344.00	574.00	4.00	655.00	667.00	993.00	567.00
VFMJ11_1775	64.00	55.00	3.00	99.00	112.00	48.00	104.00	0.00	83.00	68.00	94.00	87.00
VFMJ11_0689	124.00	17.00	2.00	48.00	48.00	26.00	37.00	1.00	101.00	58.00	67.00	79.00
VFMJ11_0688	197.00	63.00	15.00	101.00	127.00	76.00	113.00	3.00	211.00	146.00	190.00	168.00
VFMJ11_0993	520.00	156.00	16.00	530.00	630.00	252.00	326.00	0.00	429.00	391.00	629.00	476.00
VFMJ11_0992	381.00	215.00	12.00	419.00	556.00	226.00	349.00	1.00	332.00	280.00	462.00	409.00
VFMJ11_0991	78.00	23.00	2.00	71.00	116.00	38.00	65.00	0.00	73.00	62.00	70.00	54.00
VFMJ11_0990	7981.00	3925.00	439.00	10508.00	13015.00	7037.00	6333.00	48.00	6373.00	6059.00	10483.00	9229.00
VFMJ11_0997	91.00	27.00	2.00	111.00	221.00	80.00	112.00	0.00	155.00	162.00	227.00	87.00
VFMJ11_0996	1814.00	1530.00	152.00	2207.00	2890.00	1937.00	2094.00	11.00	1458.00	1498.00	2199.00	2518.00
VFMJ11_0995	11902.00	6882.00	532.00	16488.00	21257.00	10401.00	10172.00	45.00	13203.00	11377.00	18754.00	14768.00
VFMJ11_0994	15653.00	8285.00	564.00	20198.00	26582.00	13185.00	12646.00	77.00	16634.00	14149.00	24049.00	17771.00
VFMJ11_0999	207.00	147.00	9.00	211.00	258.00	142.00	212.00	1.00	195.00	188.00	279.00	225.00
VFMJ11_0998	360.00	267.00	18.00	356.00	483.00	269.00	432.00	2.00	400.00	394.00	522.00	439.00
VFMJ11_0660	10.00	6.00	0.00	6.00	29.00	5.00	10.00	0.00	9.00	11.00	9.00	1.00
VFMJ11_0359	88.00	57.00	2.00	73.00	123.00	41.00	81.00	0.00	99.00	72.00	91.00	69.00
VFMJ11_0358	141.00	88.00	4.00	156.00	273.00	89.00	176.00	1.00	145.00	143.00	166.00	140.00
VFMJ11_0429	415.00	207.00	18.00	535.00	547.00	291.00	316.00	2.00	442.00	347.00	480.00	463.00
VFMJ11_0428	393.00	218.00	13.00	428.00	483.00	255.00	303.00	2.00	417.00	319.00	573.00	447.00
VFMJ11_0029	966.00	672.00	17.00	1238.00	1837.00	510.00	956.00	3.00	1903.00	1441.00	1544.00	642.00
VFMJ11_0351	307.00	216.00	14.00	303.00	402.00	175.00	296.00	0.00	468.00	326.00	513.00	242.00
VFMJ11_0350	1112.00	673.00	41.00	1284.00	1635.00	715.00	1025.00	5.00	1357.00	1034.00	1760.00	981.00
VFMJ11_0353	1126.00	835.00	36.00	1172.00	1409.00	724.00	1160.00	5.00	1128.00	930.00	1417.00	1175.00
VFMJ11_0352	897.00	551.00	36.00	893.00	1066.00	606.00	888.00	4.00	847.00	714.00	1012.00	995.00
VFMJ11_0355	57.00	17.00	0.00	107.00	200.00	24.00	62.00	0.00	151.00	133.00	201.00	34.00
VFMJ11_0354	440.00	322.00	23.00	523.00	664.00	302.00	543.00	3.00	501.00	476.00	755.00	482.00
VFMJ11_0357	4508.00	2738.00	253.00	3568.00	4550.00	2407.00	4641.00	18.00	3520.00	3961.00	4044.00	5068.00
VFMJ11_0356	912.00	571.00	48.00	913.00	1125.00	590.00	964.00	6.00	1041.00	861.00	1214.00	1022.00
VFMJ11_0199	6.00	2.00	0.00	6.00	21.00	1.00	6.00	0.00	16.00	7.00	8.00	2.00
VFMJ11_0198	26.00	24.00	0.00	13.00	56.00	16.00	47.00	0.00	28.00	26.00	29.00	27.00
VFMJ11_0193	19573.00	11942.00	1044.00	18228.00	23685.00	12614.00	13527.00	91.00	17545.00	15747.00	20203.00	23238.00
VFMJ11_0192	3070.00	1334.00	139.00	2768.00	3876.00	1644.00	2103.00	13.00	3045.00	2846.00	3498.00	3318.00
VFMJ11_0191	529.00	169.00	11.00	432.00	636.00	254.00	331.00	7.00	574.00	472.00	648.00	417.00
VFMJ11_0190	2466.00	806.00	74.00	2593.00	3953.00	1275.00	1564.00	9.00	3021.00	2620.00	3812.00	2125.00
VFMJ11_0197	14539.00	8471.00	792.00	10446.00	12347.00	6898.00	11071.00	55.00	12246.00	10842.00	12052.00	14937.00
VFMJ11_0196	32732.00	5471.00	1766.00	11931.00	25376.00	12445.00	12181.00	154.00	28846.00	18481.00	21295.00	24838.00
VFMJ11_0195	1804.00	203.00	83.00	644.00	1297.00	618.00	535.00	4.00	1844.00	1201.00	1297.00	1152.00
VFMJ11_0194	149.00	102.00	5.00	192.00	234.00	97.00	176.00	0.00	178.00	118.00	164.00	159.00
VFMJ11_0662	65.00	18.00	5.00	76.00	71.00	32.00	48.00	0.00	75.00	53.00	83.00	62.00
VFMJ11_0229	20306.00	9154.00	1457.00	28639.00	31782.00	23535.00	14468.00	148.00	17521.00	16626.00	25883.00	30997.00
VFMJ11_0228	75891.00	32226.00	5816.00	95562.00	103087.00	85136.00	48201.00	650.00	64334.00	56740.00	90570.00	108964.00
VFMJ11_0225	67916.00	24691.00	4482.00	82765.00	86863.00	69023.00	42002.00	571.00	56009.00	49649.00	81364.00	92346.00
VFMJ11_0224	20519.00	8521.00	2955.00	24901.00	26485.00	18790.00	14237.00	171.00	16178.00	17257.00	26347.00	28168.00
VFMJ11_0227	14650.00	2095.00	495.00	17508.00	20547.00	8921.00	6245.00	68.00	14007.00	13189.00	21270.00	12433.00
VFMJ11_0226	44129.00	13598.00	1730.00	55463.00	63430.00	42418.00	25409.00	312.00	41283.00	35259.00	57081.00	54032.00
VFMJ11_0221	30106.00	17580.00	2478.00	30057.00	42567.00	27917.00	33668.00	230.00	23951.00	25530.00	34953.00	41253.00
VFMJ11_0220	23522.00	11623.00	1271.00	30121.00	39208.00	19705.00	25296.00	119.00	19011.00	20129.00	30079.00	31188.00
VFMJ11_0223	285967.36	161881.12	23885.85	325750.54	438963.75	234714.20	269502.87	1948.47	242867.90	249187.29	345921.94	404815.73
VFMJ11_0222	25573.00	9742.00	1637.00	29861.00	38401.00	25698.00	20438.00	208.00	19313.00	18326.00	32139.00	30778.00
VFMJ11_1818	284.00	97.00	6.00	312.00	412.00	185.00	223.00	1.00	278.00	238.00	415.00	266.00
VFMJ11_2205	1602.00	1198.00	85.00	1720.00	1877.00	1217.00	1550.00	9.00	1385.00	1397.00	1778.00	2028.00
VFMJ11_2204	33.00	28.00	0.00	20.00	82.00	16.00	47.00	0.00	24.00	28.00	34.00	21.00
VFMJ11_2207	1347.00	574.00	62.00	1135.00	1915.00	825.00	1110.00	8.00	1480.00	1157.00	1560.00	1329.00
VFMJ11_2206	1735.00	1163.00	70.00	2028.00	2709.00	1223.00	1614.00	9.00	2125.00	1669.00	2334.00	1887.00
VFMJ11_2201	128.00	51.00	3.00	76.00	93.00	40.00	78.00	0.00	140.00	121.00	97.00	86.00
VFMJ11_2200	5.00	6.00	0.00	6.00	12.00	2.00	6.00	0.00	16.00	8.00	12.00	4.00
VFMJ11_2203	110.00	62.00	3.00	115.00	140.00	85.00	86.00	1.00	99.00	86.00	133.00	126.00
VFMJ11_2202	876.00	387.00	28.00	1137.00	1876.00	609.00	906.00	9.00	1145.00	1090.00	1422.00	941.00
VFMJ11_2209	96.00	98.00	6.00	80.00	168.00	63.00	160.00	0.00	103.00	86.00	143.00	123.00
VFMJ11_2208	325.00	127.00	14.00	363.00	523.00	192.00	287.00	1.00	333.00	371.00	401.00	320.00
VFMJ11_0669	523.00	929.00	32.00	596.00	1195.00	345.00	820.00	2.00	736.00	483.00	638.00	553.00
VFMJ11_2331	177.00	226.00	15.00	204.00	517.00	118.00	430.00	0.00	164.00	200.00	261.00	214.00
VFMJ11_2330	302.00	155.00	6.00	361.00	670.00	195.00	442.00	1.00	479.00	550.00	520.00	324.00
VFMJ11_2333	13442.00	2753.00	721.00	12136.00	17608.00	7936.00	7378.00	78.00	10245.00	12730.00	14233.00	15786.00
VFMJ11_2332	10767.00	3282.00	678.00	8525.00	12014.00	6457.00	7107.00	67.00	7501.00	9189.00	10469.00	13554.00
VFMJ11_2335	672.00	263.00	17.00	556.00	865.00	287.00	595.00	2.00	501.00	529.00	612.00	643.00
VFMJ11_1817	157.00	90.00	5.00	177.00	320.00	89.00	144.00	0.00	176.00	209.00	286.00	128.00
VFMJ11_2337	251.00	172.00	8.00	245.00	402.00	174.00	324.00	0.00	327.00	253.00	343.00	259.00
VFMJ11_2336	345.00	166.00	12.00	272.00	378.00	184.00	279.00	3.00	318.00	229.00	276.00	249.00
VFMJ11_2339	2898.00	1121.00	153.00	2551.00	3588.00	2037.00	2196.00	20.00	2106.00	2030.00	2995.00	2889.00
VFMJ11_2338	3108.00	1535.00	121.00	3552.00	4809.00	2335.00	3115.00	20.00	3107.00	2505.00	4211.00	3009.00
VFMJ11_1816	223.00	384.00	13.00	305.00	671.00	166.00	393.00	1.00	248.00	237.00	306.00	266.00
VFMJ11_2119	161.00	135.00	10.00	191.00	278.00	128.00	213.00	0.00	205.00	192.00	232.00	171.00
VFMJ11_2118	4517.00	1494.00	131.00	3389.00	5412.00	1660.00	2717.00	11.00	4485.00	5035.00	4142.00	3603.00
VFMJ11_2111	150.00	20.00	4.00	60.00	76.00	15.00	31.00	0.00	144.00	85.00	97.00	51.00
VFMJ11_2110	256.00	180.00	10.00	260.00	753.00	159.00	417.00	2.00	339.00	250.00	360.00	222.00
VFMJ11_2113	84.00	41.00	2.00	113.00	463.00	54.00	168.00	0.00	180.00	134.00	151.00	45.00
VFMJ11_2112	16.00	11.00	1.00	13.00	46.00	7.00	21.00	0.00	60.00	37.00	27.00	14.00
VFMJ11_2115	28.00	16.00	0.00	67.00	54.00	16.00	32.00	0.00	82.00	49.00	53.00	43.00
VFMJ11_2114	142.00	103.00	4.00	134.00	768.00	86.00	268.00	0.00	219.00	144.00	166.00	97.00
VFMJ11_2117	24.00	5.00	0.00	33.00	14.00	12.00	7.00	0.00	17.00	13.00	19.00	14.00
VFMJ11_2116	9.00	1.00	2.00	14.00	11.00	5.00	7.00	0.00	31.00	8.00	11.00	5.00
VFMJ11_2689	1296.00	903.00	50.00	1330.00	1953.00	945.00	1324.00	8.00	1350.00	1261.00	1497.00	1649.00
VFMJ11_2688	705.00	274.00	18.00	763.00	1040.00	440.00	523.00	5.00	633.00	630.00	777.00	718.00
VFMJ11_2681	106.00	24.00	2.00	29.00	44.00	77.00	98.00	0.00	31.00	51.00	23.00	99.00
VFMJ11_2680	696.00	336.00	9.00	349.00	1693.00	332.00	832.00	2.00	702.00	679.00	574.00	521.00
VFMJ11_2683	260.00	192.00	3.00	235.00	845.00	177.00	484.00	0.00	304.00	278.00	304.00	206.00
VFMJ11_2682	65.00	16.00	1.00	131.00	274.00	25.00	56.00	0.00	212.00	210.00	252.00	38.00
VFMJ11_2685	896.00	165.00	10.00	1126.00	1873.00	359.00	689.00	4.00	1337.00	1165.00	1597.00	541.00
VFMJ11_2684	269.00	143.00	5.00	435.00	318.00	150.00	239.00	1.00	269.00	231.00	361.00	282.00
VFMJ11_2687	6.00	0.00	0.00	4.00	7.00	4.00	11.00	0.00	9.00	7.00	13.00	7.00
VFMJ11_2686	142.00	145.00	18.00	237.00	245.00	117.00	231.00	0.00	245.00	195.00	306.00	209.00
VFMJ11_2343	611.00	346.00	17.00	490.00	757.00	380.00	630.00	4.00	621.00	517.00	670.00	586.00
VFMJ11_1011	20.00	5.00	1.00	20.00	6.00	7.00	10.00	0.00	28.00	14.00	21.00	10.00
VFMJ11_1010	65.00	12.00	1.00	79.00	68.00	20.00	40.00	0.00	103.00	52.00	69.00	46.00
VFMJ11_1013	25.00	12.00	2.00	45.00	43.00	21.00	19.00	0.00	41.00	24.00	39.00	30.00
VFMJ11_1012	81.00	33.00	0.00	84.00	66.00	27.00	46.00	1.00	140.00	59.00	64.00	69.00
VFMJ11_1015	63.00	52.00	2.00	55.00	138.00	32.00	101.00	1.00	104.00	69.00	77.00	51.00
VFMJ11_1014	34.00	23.00	1.00	51.00	108.00	13.00	49.00	0.00	72.00	58.00	71.00	22.00
VFMJ11_1017	30.00	29.00	1.00	38.00	38.00	11.00	48.00	0.00	46.00	30.00	36.00	34.00
VFMJ11_1016	77.00	20.00	1.00	65.00	108.00	30.00	48.00	0.00	83.00	77.00	80.00	35.00
VFMJ11_1019	0.00	0.00	0.00	8.00	7.00	0.00	2.00	1.00	12.00	6.00	6.00	2.00
VFMJ11_1018	4.00	0.00	0.00	12.00	12.00	3.00	7.00	0.00	19.00	11.00	9.00	2.00
VFMJ11_2069	842.00	266.00	37.00	862.00	1113.00	438.00	654.00	3.00	802.00	857.00	1156.00	879.00
VFMJ11_2068	0.00	0.00	0.00	0.00	1.00	0.00	0.00	0.00	0.00	3.00	3.00	0.00
VFMJ11_2065	1503.00	871.00	59.00	1486.00	2121.00	1002.00	1455.00	9.00	1508.00	1489.00	1861.00	1684.00
VFMJ11_2064	103.00	66.00	6.00	153.00	265.00	51.00	154.00	0.00	143.00	100.00	163.00	104.00
VFMJ11_2067	77.00	17.00	1.00	90.00	118.00	20.00	60.00	0.00	133.00	47.00	62.00	54.00
VFMJ11_2066	1793.00	889.00	53.00	1730.00	2655.00	1169.00	1907.00	9.00	1573.00	1712.00	1890.00	1794.00
VFMJ11_2061	346.00	223.00	14.00	365.00	377.00	139.00	221.00	0.00	391.00	294.00	334.00	277.00
VFMJ11_2060	657.00	207.00	17.00	811.00	1407.00	360.00	572.00	1.00	926.00	871.00	1367.00	528.00
VFMJ11_2063	156.00	557.00	7.00	230.00	389.00	133.00	481.00	0.00	192.00	182.00	239.00	234.00
VFMJ11_2062	2541.00	808.00	80.00	2372.00	2831.00	1282.00	1770.00	14.00	2142.00	2052.00	2956.00	2459.00
VFMJ11_1248	63.00	40.00	0.00	112.00	280.00	97.00	100.00	1.00	222.00	176.00	247.00	61.00
VFMJ11_2599	1250.00	397.00	98.00	669.00	588.00	497.00	794.00	5.00	835.00	614.00	789.00	1106.00
VFMJ11_2598	226.00	122.00	7.00	276.00	298.00	150.00	192.00	1.00	274.00	218.00	317.00	235.00
VFMJ11_1249	47.00	14.00	1.00	104.00	139.00	47.00	48.00	0.00	38.00	57.00	99.00	48.00
VFMJ11_2595	404.00	174.00	13.00	437.00	474.00	204.00	284.00	4.00	407.00	335.00	508.00	344.00
VFMJ11_2594	476.00	215.00	24.00	416.00	493.00	257.00	358.00	1.00	390.00	342.00	519.00	487.00
VFMJ11_2597	1551.00	604.00	73.00	1793.00	2152.00	1182.00	1197.00	10.00	1613.00	1177.00	1924.00	1654.00
VFMJ11_2596	553.00	251.00	30.00	676.00	725.00	412.00	404.00	1.00	616.00	456.00	715.00	537.00
VFMJ11_2591	71.00	20.00	2.00	65.00	63.00	34.00	54.00	1.00	75.00	52.00	87.00	62.00
VFMJ11_1497	75.00	20.00	3.00	102.00	108.00	37.00	39.00	2.00	65.00	68.00	99.00	63.00
VFMJ11_2593	77.00	27.00	8.00	70.00	55.00	28.00	54.00	2.00	64.00	62.00	63.00	83.00
VFMJ11_2592	44.00	20.00	3.00	32.00	57.00	30.00	28.00	0.00	34.00	25.00	33.00	45.00
VFMJ11_1496	0.00	0.00	0.00	0.00	0.00	0.00	0.00	0.00	0.00	0.00	0.00	0.00
VFMJ11_1491	984.00	538.00	26.00	1047.00	1687.00	554.00	982.00	4.00	1056.00	911.00	1140.00	835.00
VFMJ11_1490	1360.00	516.00	38.00	1390.00	1639.00	734.00	980.00	6.00	1297.00	1016.00	1652.00	1349.00
VFMJ11_1907	35.00	10.00	0.00	31.00	51.00	21.00	18.00	0.00	45.00	40.00	44.00	24.00
VFMJ11_1906	17.00	7.00	1.00	65.00	38.00	16.00	28.00	0.00	60.00	31.00	53.00	17.00
VFMJ11_1905	102.00	34.00	1.00	125.00	166.00	65.00	117.00	0.00	85.00	86.00	137.00	84.00
VFMJ11_1904	17.00	10.00	0.00	22.00	33.00	14.00	12.00	0.00	16.00	18.00	17.00	21.00
VFMJ11_1903	121.00	36.00	4.00	155.00	188.00	76.00	84.00	2.00	108.00	106.00	128.00	134.00
VFMJ11_1493	23.00	4.00	2.00	45.00	61.00	8.00	12.00	0.00	45.00	24.00	40.00	11.00
VFMJ11_1901	34.00	6.00	2.00	59.00	61.00	12.00	20.00	1.00	71.00	35.00	39.00	33.00
VFMJ11_1900	56.00	22.00	2.00	66.00	58.00	21.00	42.00	0.00	59.00	44.00	33.00	44.00
VFMJ11_1492	251.00	63.00	4.00	323.00	341.00	147.00	146.00	6.00	273.00	184.00	237.00	134.00
VFMJ11_1909	43.00	14.00	1.00	62.00	47.00	20.00	37.00	1.00	60.00	26.00	44.00	20.00
VFMJ11_1908	59.00	9.00	0.00	54.00	75.00	16.00	39.00	0.00	78.00	47.00	76.00	44.00
VFMJ11_1165	204.00	152.00	4.00	171.00	256.00	94.00	273.00	0.00	193.00	157.00	198.00	175.00
VFMJ11_1164	0.00	1.00	0.00	4.00	1.00	3.00	4.00	0.00	12.00	6.00	1.00	1.00
VFMJ11_1167	0.00	0.00	0.00	0.00	1.00	0.00	0.00	0.00	1.00	1.00	1.00	0.00
VFMJ11_1166	163.00	53.00	4.00	96.00	217.00	42.00	142.00	2.00	167.00	206.00	114.00	89.00
VFMJ11_1161	187.00	71.00	2.00	254.00	347.00	85.00	154.00	2.00	250.00	224.00	330.00	185.00
VFMJ11_1160	138.00	44.00	5.00	115.00	171.00	45.00	96.00	0.00	178.00	135.00	157.00	98.00
VFMJ11_1163	14.00	3.00	0.00	39.00	39.00	12.00	17.00	0.00	71.00	43.00	71.00	7.00
VFMJ11_1162	5144.00	2087.00	193.00	7817.00	10860.00	3677.00	5270.00	28.00	5279.00	5402.00	9787.00	5988.00
VFMJ11_1169	786.00	577.00	23.00	1277.00	1720.00	711.00	930.00	7.00	935.00	783.00	1235.00	839.00
VFMJ11_1168	66.00	30.00	1.00	68.00	50.00	15.00	64.00	0.00	93.00	79.00	55.00	46.00
VFMJ11_1243	1368.00	630.00	37.00	1578.00	1719.00	915.00	974.00	3.00	1317.00	1008.00	1334.00	1353.00
VFMJ11_1712	150.00	92.00	2.00	202.00	249.00	97.00	115.00	2.00	154.00	142.00	231.00	130.00
VFMJ11_1713	245.00	151.00	10.00	445.00	652.00	178.00	306.00	1.00	427.00	397.00	598.00	185.00
VFMJ11_1246	0.00	0.00	0.00	0.00	0.00	0.00	0.00	0.00	0.00	0.00	0.00	0.00
VFMJ11_1247	148.00	97.00	11.00	384.00	621.00	169.00	222.00	0.00	335.00	334.00	587.00	164.00
VFMJ11_0166	165.00	122.00	1.00	153.00	225.00	125.00	216.00	1.00	269.00	164.00	259.00	106.00
VFMJ11_0167	757.00	287.00	10.00	831.00	1638.00	396.00	729.00	3.00	1897.00	1478.00	1670.00	492.00
VFMJ11_0164	386.00	210.00	8.00	376.00	530.00	234.00	338.00	6.00	799.00	486.00	547.00	270.00
VFMJ11_0165	213.00	208.00	5.00	270.00	783.00	247.00	436.00	3.00	1146.00	719.00	715.00	173.00
VFMJ11_0162	24.00	39.00	1.00	35.00	13.00	31.00	56.00	1.00	34.00	17.00	12.00	13.00
VFMJ11_0163	403.00	332.00	11.00	534.00	407.00	200.00	260.00	3.00	358.00	251.00	365.00	323.00
VFMJ11_0160	2130.00	915.00	33.00	2960.00	3059.00	1281.00	1426.00	7.00	2171.00	1846.00	2184.00	1739.00
VFMJ11_0161	3022.00	1146.00	41.00	3342.00	5215.00	1685.00	2443.00	18.00	5473.00	4316.00	4375.00	1947.00
VFMJ11_1341	36.00	13.00	1.00	41.00	45.00	18.00	25.00	0.00	33.00	30.00	43.00	36.00
VFMJ11_1340	29.00	16.00	2.00	25.00	25.00	13.00	17.00	2.00	14.00	18.00	15.00	27.00
VFMJ11_1343	227.00	168.00	11.00	263.00	390.00	185.00	324.00	1.00	237.00	189.00	389.00	266.00
VFMJ11_1342	29.00	14.00	0.00	46.00	31.00	12.00	14.00	1.00	41.00	31.00	40.00	26.00
VFMJ11_1345	20.00	10.00	2.00	58.00	31.00	17.00	34.00	0.00	42.00	25.00	37.00	20.00
VFMJ11_1344	4.00	2.00	0.00	9.00	15.00	4.00	4.00	0.00	19.00	13.00	13.00	2.00
VFMJ11_1347	21.00	15.00	0.00	30.00	72.00	11.00	28.00	0.00	23.00	23.00	43.00	24.00
VFMJ11_1346	27.00	27.00	1.00	41.00	49.00	27.00	49.00	0.00	52.00	32.00	38.00	36.00
VFMJ11_0760	1911.00	561.00	58.00	1664.00	2064.00	784.00	959.00	9.00	1571.00	1439.00	1902.00	1625.00
VFMJ11_0761	1923.00	561.00	95.00	3375.00	4696.00	2294.00	1692.00	21.00	1485.00	1688.00	2844.00	2284.00
VFMJ11_0762	382.00	191.00	22.00	578.00	890.00	397.00	461.00	5.00	431.00	421.00	597.00	414.00
VFMJ11_0763	842.00	408.00	48.00	847.00	919.00	490.00	690.00	3.00	687.00	734.00	948.00	868.00
VFMJ11_0764	3141.00	1556.00	118.00	4165.00	4523.00	2025.00	2925.00	16.00	2653.00	2805.00	4405.00	3044.00
VFMJ11_0765	231.00	49.00	2.00	295.00	369.00	145.00	136.00	1.00	210.00	192.00	352.00	185.00
VFMJ11_0766	238.00	166.00	6.00	308.00	367.00	137.00	255.00	1.00	262.00	236.00	354.00	218.00
VFMJ11_0767	590.00	292.00	19.00	674.00	832.00	312.00	521.00	7.00	544.00	562.00	824.00	589.00
VFMJ11_0768	466.00	335.00	39.00	523.00	609.00	425.00	531.00	3.00	390.00	384.00	545.00	629.00
VFMJ11_0769	273.00	130.00	10.00	255.00	417.00	176.00	272.00	0.00	237.00	261.00	375.00	289.00
VFMJ11_2159	69.00	22.00	1.00	55.00	80.00	47.00	23.00	0.00	54.00	21.00	43.00	64.00
VFMJ11_2158	525.00	142.00	10.00	458.00	688.00	390.00	369.00	3.00	578.00	565.00	723.00	453.00
VFMJ11_0504	4887.00	5124.00	299.00	4659.00	8081.00	3685.00	14169.00	25.00	5107.00	4484.00	6928.00	4985.00
VFMJ11_0505	64.00	10.00	6.00	36.00	47.00	45.00	37.00	0.00	34.00	47.00	44.00	50.00
VFMJ11_0506	4903.00	802.00	199.00	3841.00	4425.00	2956.00	2854.00	27.00	4309.00	3604.00	4703.00	4315.00
VFMJ11_0507	2470.00	457.00	96.00	1852.00	2305.00	1873.00	1636.00	7.00	2075.00	1954.00	2094.00	2536.00
VFMJ11_0500	197.00	113.00	10.00	213.00	217.00	131.00	194.00	3.00	173.00	202.00	252.00	229.00
VFMJ11_0501	4400.00	3461.00	254.00	5151.00	6780.00	4182.00	4876.00	37.00	3517.00	3702.00	6447.00	5914.00
VFMJ11_0502	0.00	0.00	0.00	0.00	0.00	0.00	0.00	0.00	0.00	0.00	0.00	0.00
VFMJ11_0503	79.00	39.00	0.00	86.00	130.00	54.00	87.00	1.00	98.00	91.00	114.00	62.00
VFMJ11_1589	20.00	6.00	0.00	17.00	63.00	13.00	20.00	1.00	52.00	34.00	53.00	8.00
VFMJ11_1588	2023.00	1287.00	125.00	1974.00	2659.00	1477.00	2013.00	17.00	1682.00	1616.00	2361.00	2446.00
VFMJ11_0508	4843.00	1083.00	189.00	3083.00	4829.00	2867.00	2871.00	25.00	3482.00	3405.00	3770.00	4622.00
VFMJ11_0509	1451.00	695.00	67.00	995.00	1219.00	644.00	1026.00	7.00	1341.00	1219.00	1209.00	1258.00
VFMJ11_0694	39.00	11.00	0.00	74.00	17.00	17.00	4.00	0.00	59.00	45.00	54.00	41.00
VFMJ11_0695	14.00	0.00	0.00	21.00	12.00	7.00	5.00	1.00	33.00	16.00	22.00	12.00
VFMJ11_0696	0.00	0.00	0.00	0.00	0.00	0.00	0.00	0.00	0.00	0.00	0.00	0.00
VFMJ11_0697	21.00	11.00	1.00	23.00	24.00	8.00	10.00	0.00	23.00	10.00	20.00	28.00
VFMJ11_0690	109.00	18.00	4.00	26.00	45.00	27.00	29.00	0.00	110.00	75.00	88.00	66.00
VFMJ11_0691	413.00	97.00	16.00	144.00	166.00	91.00	102.00	2.00	502.00	257.00	305.00	307.00
VFMJ11_0692	42.00	2.00	1.00	21.00	18.00	8.00	10.00	0.00	32.00	29.00	35.00	33.00
VFMJ11_0693	26.00	4.00	2.00	13.00	14.00	16.00	9.00	0.00	29.00	22.00	26.00	29.00
VFMJ11_1745	386.00	147.00	18.00	319.00	418.00	197.00	307.00	3.00	383.00	360.00	459.00	305.00
VFMJ11_1747	861.00	535.00	31.00	955.00	1058.00	479.00	839.00	7.00	777.00	662.00	897.00	819.00
VFMJ11_1746	602.00	363.00	17.00	569.00	791.00	313.00	655.00	1.00	679.00	559.00	718.00	566.00
VFMJ11_0698	11.00	6.00	0.00	38.00	26.00	7.00	9.00	0.00	40.00	18.00	30.00	20.00
VFMJ11_0699	23.00	7.00	1.00	39.00	15.00	5.00	14.00	0.00	39.00	23.00	36.00	16.00
VFMJ11_0980	270.00	258.00	9.00	335.00	586.00	214.00	454.00	0.00	293.00	238.00	386.00	261.00
VFMJ11_0981	279.00	137.00	13.00	465.00	545.00	267.00	287.00	3.00	304.00	312.00	526.00	370.00
VFMJ11_0982	393.00	223.00	19.00	624.00	758.00	371.00	464.00	3.00	343.00	367.00	569.00	599.00
VFMJ11_0983	41.00	35.00	4.00	48.00	64.00	39.00	55.00	0.00	29.00	18.00	40.00	42.00
VFMJ11_0984	230.00	147.00	17.00	329.00	401.00	207.00	285.00	1.00	237.00	181.00	382.00	315.00
VFMJ11_0985	1857.00	1148.00	90.00	1823.00	2348.00	1421.00	1794.00	7.00	1530.00	1515.00	1928.00	2248.00
VFMJ11_0986	2307.00	1611.00	72.00	2715.00	4090.00	1675.00	2561.00	10.00	2869.00	2464.00	3050.00	2455.00
VFMJ11_0987	339.00	123.00	13.00	514.00	679.00	256.00	282.00	2.00	379.00	300.00	562.00	248.00
VFMJ11_0988	820.00	473.00	38.00	1163.00	1520.00	656.00	783.00	4.00	777.00	676.00	1318.00	885.00
VFMJ11_0989	218.00	137.00	12.00	355.00	445.00	172.00	248.00	0.00	215.00	272.00	446.00	274.00
VFMJ11_0438	85.00	37.00	5.00	105.00	129.00	62.00	76.00	0.00	68.00	75.00	83.00	67.00
VFMJ11_0439	8724.00	2626.00	523.00	10479.00	12337.00	7705.00	6564.00	82.00	7932.00	6293.00	12059.00	9749.00
VFMJ11_0348	138.00	36.00	2.00	193.00	294.00	80.00	105.00	0.00	264.00	196.00	308.00	77.00
VFMJ11_0349	87.00	47.00	2.00	101.00	129.00	56.00	96.00	0.00	93.00	85.00	127.00	53.00
VFMJ11_0430	537.00	186.00	11.00	668.00	851.00	370.00	349.00	6.00	461.00	431.00	595.00	586.00
VFMJ11_0431	472.00	217.00	20.00	509.00	854.00	302.00	433.00	3.00	481.00	484.00	561.00	487.00
VFMJ11_0432	489.00	178.00	13.00	417.00	545.00	281.00	342.00	2.00	419.00	389.00	494.00	553.00
VFMJ11_0433	330.00	68.00	6.00	142.00	187.00	122.00	119.00	0.00	217.00	164.00	206.00	272.00
VFMJ11_0434	341.00	87.00	16.00	250.00	342.00	148.00	218.00	3.00	383.00	276.00	331.00	263.00
VFMJ11_0435	3705.00	1048.00	174.00	2718.00	4026.00	1986.00	2266.00	20.00	3398.00	2470.00	3267.00	3631.00
VFMJ11_0436	1803.00	369.00	63.00	1215.00	1666.00	834.00	886.00	6.00	1501.00	1058.00	1401.00	1574.00
VFMJ11_0437	106.00	62.00	8.00	208.00	202.00	107.00	107.00	1.00	100.00	97.00	204.00	204.00
VFMJ11_0188	213.00	122.00	5.00	223.00	434.00	145.00	209.00	2.00	351.00	313.00	419.00	211.00
VFMJ11_0189	1183.00	681.00	54.00	1146.00	1596.00	660.00	997.00	13.00	1293.00	1101.00	1772.00	1110.00
VFMJ11_0180	750.00	201.00	10.00	846.00	1793.00	501.00	585.00	6.00	1539.00	1164.00	1546.00	563.00
VFMJ11_0181	20.00	21.00	0.00	57.00	45.00	16.00	30.00	0.00	74.00	33.00	53.00	13.00
VFMJ11_0182	99.00	41.00	0.00	147.00	396.00	84.00	142.00	1.00	617.00	415.00	611.00	70.00
VFMJ11_0183	307.00	127.00	7.00	320.00	518.00	243.00	277.00	1.00	664.00	464.00	742.00	229.00
VFMJ11_0184	1139.00	711.00	38.00	1653.00	2311.00	766.00	1211.00	15.00	2265.00	1882.00	3035.00	1132.00
VFMJ11_0185	477.00	230.00	10.00	419.00	875.00	335.00	527.00	4.00	1150.00	817.00	1072.00	425.00
VFMJ11_0186	82.00	45.00	1.00	74.00	207.00	88.00	130.00	1.00	382.00	245.00	255.00	76.00
VFMJ11_0187	556.00	302.00	13.00	577.00	763.00	290.00	435.00	1.00	691.00	602.00	836.00	553.00
VFMJ11_0232	31318.00	13372.00	2758.00	28842.00	33133.00	34222.00	18862.00	261.00	26523.00	22261.00	32032.00	41640.00
VFMJ11_0233	11761.00	3113.00	1331.00	13806.00	15053.00	8718.00	6281.00	92.00	9391.00	9664.00	14642.00	11626.00
VFMJ11_0230	27407.00	7739.00	1069.00	36708.00	39771.00	24666.00	14867.00	150.00	25457.00	23561.00	37001.00	35982.00
VFMJ11_0231	68177.00	25742.00	5561.00	68506.00	76166.00	65802.00	38768.00	562.00	55898.00	50929.00	79945.00	90340.00
VFMJ11_0236	21427.00	7200.00	1597.00	24239.00	29025.00	20674.00	14108.00	181.00	16612.00	15886.00	25718.00	24011.00
VFMJ11_0237	52627.00	23226.00	3793.00	55767.00	69046.00	57867.00	38649.00	479.00	41494.00	38485.00	62372.00	74023.00
VFMJ11_0234	6528.00	2670.00	416.00	4495.00	5494.00	5871.00	3858.00	53.00	4022.00	4029.00	5249.00	8526.00
VFMJ11_0235	21171.00	12710.00	2932.00	23850.00	30011.00	27415.00	20208.00	175.00	18317.00	17847.00	27631.00	32459.00
VFMJ11_0238	13524.00	4104.00	1212.00	9574.00	12640.00	11426.00	6821.00	75.00	9359.00	9569.00	13153.00	15405.00
VFMJ11_0239	29577.00	8222.00	1236.00	32686.00	38514.00	25550.00	15794.00	130.00	25999.00	23266.00	37136.00	35497.00
VFMJ11_0441	596.00	298.00	18.00	568.00	868.00	325.00	471.00	4.00	573.00	474.00	733.00	438.00
VFMJ11_0440	10870.00	5892.00	632.00	9346.00	14046.00	7839.00	11117.00	60.00	11556.00	8554.00	12164.00	11285.00
VFMJ11_0443	29631.00	22844.00	2134.00	21161.00	26984.00	14462.00	23220.00	144.00	27244.00	21785.00	24529.00	32173.00
VFMJ11_0442	30677.00	14524.00	1913.00	15926.00	16686.00	11005.00	15714.00	136.00	26416.00	20437.00	20417.00	29249.00
VFMJ11_0445	75.00	26.00	2.00	95.00	199.00	58.00	77.00	2.00	115.00	80.00	145.00	67.00
VFMJ11_0444	1741.00	762.00	94.00	2532.00	2846.00	1727.00	1396.00	11.00	1254.00	1453.00	2576.00	2211.00
VFMJ11_0447	233.00	31.00	6.00	269.00	444.00	83.00	141.00	0.00	364.00	310.00	456.00	154.00
VFMJ11_0446	296.00	187.00	10.00	357.00	467.00	197.00	354.00	3.00	342.00	295.00	409.00	309.00
VFMJ11_1569	28.00	9.00	1.00	29.00	38.00	12.00	26.00	0.00	34.00	21.00	13.00	23.00
VFMJ11_1568	7.00	6.00	0.00	18.00	66.00	20.00	26.00	0.00	12.00	12.00	21.00	6.00
VFMJ11_0659	1877.73	354.44	129.62	1569.16	1503.22	930.39	659.61	5.00	1532.97	1717.04	1945.10	2149.83
VFMJ11_0709	57.00	22.00	0.00	68.00	89.00	15.00	57.00	0.00	69.00	64.00	71.00	59.00
VFMJ11_1834	2736.00	1423.00	132.00	3114.00	3413.00	2070.00	2414.00	17.00	2130.00	2035.00	3357.00	2842.00
VFMJ11_1563	106.00	45.00	0.00	95.00	143.00	50.00	90.00	0.00	106.00	77.00	105.00	92.00
VFMJ11_1562	3.00	0.00	0.00	4.00	7.00	0.00	1.00	0.00	12.00	7.00	7.00	2.00
VFMJ11_2326	299.00	89.00	7.00	383.00	405.00	152.00	199.00	1.00	277.00	292.00	365.00	306.00
VFMJ11_2327	1742.00	1074.00	104.00	2119.00	2410.00	1351.00	1927.00	10.00	1266.00	1417.00	2047.00	2351.00
VFMJ11_2324	110.00	39.00	0.00	129.00	154.00	51.00	68.00	0.00	140.00	111.00	175.00	112.00
VFMJ11_2325	438.00	273.00	16.00	550.00	629.00	279.00	437.00	1.00	396.00	407.00	574.00	533.00
VFMJ11_2322	597.00	174.00	23.00	480.00	646.00	266.00	299.00	4.00	526.00	405.00	622.00	523.00
VFMJ11_2323	2327.00	1329.00	73.00	2642.00	3685.00	1684.00	2159.00	8.00	2293.00	1986.00	2822.00	2589.00
VFMJ11_2320	22.00	12.00	1.00	41.00	43.00	13.00	28.00	0.00	48.00	33.00	72.00	26.00
VFMJ11_2321	808.00	387.00	42.00	878.00	1159.00	539.00	725.00	9.00	785.00	741.00	1039.00	1026.00
VFMJ11_2353	61.00	20.00	4.00	107.00	115.00	21.00	33.00	0.00	98.00	65.00	92.00	46.00
VFMJ11_2328	3023.00	1556.00	132.00	3501.00	4434.00	1740.00	2806.00	15.00	2576.00	2714.00	3812.00	3375.00
VFMJ11_2329	481.00	326.00	44.00	449.00	560.00	275.00	811.00	2.00	396.00	545.00	559.00	532.00
VFMJ11_2458	1040.00	212.00	30.00	261.00	190.00	137.00	239.00	0.00	569.00	603.00	258.00	810.00
VFMJ11_2459	1659.00	453.00	67.00	366.00	342.00	198.00	584.00	0.00	684.00	757.00	347.00	1290.00
VFMJ11_2108	408.00	216.00	17.00	483.00	598.00	190.00	368.00	1.00	418.00	444.00	472.00	361.00
VFMJ11_2109	29229.00	15717.00	1410.00	33676.00	43468.00	20468.00	27143.00	171.00	27085.00	26443.00	39247.00	31372.00
VFMJ11_2454	62.00	37.00	3.00	55.00	51.00	22.00	28.00	0.00	63.00	41.00	85.00	44.00
VFMJ11_2455	582.00	247.00	13.00	618.00	913.00	332.00	437.00	3.00	751.00	572.00	900.00	450.00
VFMJ11_2456	14355.00	4142.00	557.00	6499.00	4294.00	2988.00	4259.00	35.00	11139.00	8847.00	5937.00	12804.00
VFMJ11_2457	4416.00	1422.00	180.00	1356.00	1129.00	722.00	1459.00	4.00	2952.00	2778.00	1488.00	4077.00
VFMJ11_2102	868.00	439.00	67.00	840.00	1272.00	795.00	986.00	6.00	917.00	903.00	1117.00	998.00
VFMJ11_2451	630.00	193.00	17.00	774.00	1063.00	381.00	530.00	3.00	555.00	678.00	974.00	613.00
VFMJ11_2452	904.00	877.00	50.00	1309.00	1761.00	791.00	1243.00	3.00	947.00	850.00	1385.00	1028.00
VFMJ11_2453	1921.00	1178.00	84.00	2347.00	3296.00	1419.00	2186.00	9.00	1921.00	2189.00	2975.00	2409.00
VFMJ11_2698	8192.00	3852.00	864.00	7100.00	9848.00	7492.00	6542.00	63.00	5968.00	6360.00	8175.00	10550.00
VFMJ11_2699	58112.00	23208.00	4155.00	52565.00	74359.00	50468.00	38224.00	409.00	51444.00	47085.00	65378.00	76188.00
VFMJ11_2696	2049.00	3145.00	73.00	4036.00	5564.00	2356.00	6347.00	23.00	1106.00	1392.00	2947.00	2147.00
VFMJ11_2697	3709.00	2502.00	181.00	4211.00	4579.00	2647.00	3271.00	15.00	3521.00	3014.00	4751.00	4227.00
VFMJ11_2694	1525.00	325.00	42.00	701.00	959.00	461.00	627.00	5.00	991.00	1117.00	886.00	1137.00
VFMJ11_2695	834.00	193.00	18.00	470.00	658.00	255.00	413.00	7.00	714.00	664.00	658.00	614.00
VFMJ11_2692	46.00	2.00	0.00	35.00	57.00	6.00	11.00	0.00	50.00	29.00	42.00	22.00
VFMJ11_2693	525.00	121.00	14.00	300.00	355.00	146.00	220.00	2.00	358.00	533.00	354.00	387.00
VFMJ11_2690	140.00	136.00	12.00	181.00	256.00	92.00	241.00	3.00	182.00	134.00	170.00	135.00
VFMJ11_2691	742.00	319.00	31.00	520.00	2280.00	361.00	859.00	3.00	792.00	868.00	711.00	561.00
VFMJ11_2218	33.00	29.00	1.00	25.00	43.00	12.00	42.00	0.00	41.00	33.00	42.00	21.00
VFMJ11_2219	325.00	232.00	20.00	394.00	569.00	284.00	317.00	6.00	376.00	351.00	496.00	422.00
VFMJ11_2212	370.00	133.00	9.00	281.00	381.00	151.00	219.00	1.00	509.00	296.00	420.00	294.00
VFMJ11_2213	2146.00	1059.00	82.00	2308.00	3579.00	1192.00	1772.00	18.00	2234.00	2290.00	2915.00	2162.00
VFMJ11_2210	484.00	317.00	21.00	645.00	640.00	294.00	474.00	6.00	484.00	432.00	701.00	470.00
VFMJ11_2211	1112.00	551.00	13.00	1118.00	1721.00	453.00	908.00	3.00	1207.00	1142.00	1106.00	802.00
VFMJ11_2216	0.00	0.00	0.00	0.00	0.00	0.00	0.00	0.00	0.00	0.00	0.00	0.00
VFMJ11_2217	9.00	10.00	1.00	11.00	90.00	6.00	37.00	0.00	8.00	10.00	10.00	6.00
VFMJ11_2214	699.00	168.00	9.00	587.00	1044.00	280.00	393.00	3.00	1009.00	808.00	978.00	490.00
VFMJ11_2215	670.00	316.00	33.00	873.00	989.00	487.00	544.00	4.00	622.00	587.00	1196.00	857.00
VFMJ11_1006	42.00	26.00	0.00	34.00	82.00	23.00	43.00	2.00	66.00	47.00	54.00	32.00
VFMJ11_1007	6.00	1.00	0.00	4.00	12.00	3.00	7.00	0.00	13.00	9.00	12.00	5.00
VFMJ11_1004	1188.00	607.00	49.00	1199.00	1655.00	780.00	1071.00	9.00	1079.00	1042.00	1557.00	1164.00
VFMJ11_1005	11.00	5.00	1.00	9.00	35.00	11.00	27.00	0.00	64.00	34.00	30.00	8.00
VFMJ11_1002	8690.00	5597.00	509.00	8071.00	10479.00	5057.00	9087.00	56.00	6990.00	7654.00	9365.00	9958.00
VFMJ11_1003	1498.00	1418.00	57.00	1985.00	2146.00	1152.00	1835.00	9.00	1231.00	1153.00	1802.00	1644.00
VFMJ11_1000	384.00	235.00	11.00	381.00	392.00	251.00	321.00	4.00	314.00	268.00	415.00	334.00
VFMJ11_1001	2099.00	1512.00	109.00	2397.00	2961.00	1475.00	2511.00	8.00	1779.00	1914.00	2496.00	2407.00
VFMJ11_2351	5008.00	3979.00	311.00	6647.00	7667.00	5238.00	6353.00	30.00	4338.00	4124.00	7108.00	6807.00
VFMJ11_1008	0.00	0.00	0.00	0.00	0.00	0.00	0.00	0.00	0.00	0.00	0.00	0.00
VFMJ11_1009	21.00	9.00	2.00	34.00	33.00	9.00	11.00	0.00	50.00	40.00	36.00	8.00
VFMJ11_2072	209.00	93.00	11.00	205.00	374.00	94.00	198.00	2.00	228.00	184.00	251.00	149.00
VFMJ11_2073	453.00	189.00	27.00	565.00	582.00	289.00	424.00	4.00	417.00	494.00	623.00	553.00
VFMJ11_2070	301.00	96.00	15.00	299.00	443.00	207.00	165.00	1.00	278.00	284.00	371.00	295.00
VFMJ11_2071	194.00	132.00	7.00	227.00	239.00	110.00	250.00	1.00	184.00	134.00	237.00	189.00
VFMJ11_2076	94.00	31.00	3.00	139.00	146.00	51.00	70.00	0.00	123.00	89.00	118.00	88.00
VFMJ11_2077	377.00	65.00	6.00	311.00	611.00	145.00	249.00	0.00	347.00	400.00	418.00	295.00
VFMJ11_2074	796.00	212.00	23.00	998.00	1236.00	657.00	505.00	7.00	545.00	601.00	954.00	824.00
VFMJ11_2075	310.00	193.00	14.00	415.00	826.00	245.00	414.00	2.00	326.00	352.00	481.00	281.00
VFMJ11_2357	62.00	24.00	1.00	61.00	129.00	37.00	57.00	0.00	136.00	114.00	170.00	40.00
VFMJ11_2078	155.00	84.00	4.00	145.00	250.00	96.00	168.00	0.00	144.00	136.00	188.00	161.00
VFMJ11_2079	645.00	320.00	20.00	822.00	1251.00	404.00	577.00	4.00	708.00	631.00	881.00	644.00
VFMJ11_2356	138.00	96.00	7.00	162.00	239.00	107.00	204.00	0.00	193.00	158.00	254.00	169.00
VFMJ11_2582	80.00	35.00	3.00	83.00	173.00	44.00	86.00	1.00	74.00	78.00	113.00	61.00
VFMJ11_2583	725.00	317.00	30.00	788.00	1188.00	504.00	589.00	6.00	722.00	596.00	783.00	760.00
VFMJ11_2580	45.00	17.00	0.00	58.00	94.00	23.00	23.00	0.00	56.00	66.00	95.00	29.00
VFMJ11_2581	363.00	37.00	6.00	204.00	624.00	126.00	183.00	0.00	413.00	540.00	454.00	169.00
VFMJ11_2586	692.00	501.00	32.00	713.00	862.00	447.00	739.00	2.00	643.00	546.00	760.00	740.00
VFMJ11_2587	413.00	244.00	22.00	391.00	428.00	230.00	311.00	2.00	458.00	373.00	493.00	401.00
VFMJ11_2584	1587.00	1001.00	100.00	1892.00	3146.00	1415.00	2040.00	11.00	1245.00	1658.00	1935.00	1963.00
VFMJ11_2585	835.00	489.00	36.00	720.00	820.00	498.00	715.00	5.00	809.00	704.00	770.00	909.00
VFMJ11_2588	109.00	62.00	5.00	111.00	123.00	65.00	93.00	1.00	139.00	110.00	141.00	98.00
VFMJ11_2589	439.00	180.00	22.00	384.00	464.00	212.00	304.00	5.00	331.00	327.00	485.00	379.00
VFMJ11_1058	77.00	37.00	6.00	62.00	98.00	48.00	81.00	0.00	64.00	63.00	73.00	76.00
VFMJ11_1914	3851.00	3592.00	196.00	5411.00	5942.00	2804.00	4297.00	17.00	3439.00	3036.00	5643.00	4122.00
VFMJ11_1915	163.00	43.00	6.00	148.00	209.00	72.00	124.00	0.00	182.00	175.00	175.00	124.00
VFMJ11_1916	1638.00	715.00	40.00	1510.00	2537.00	658.00	1306.00	15.00	2328.00	1719.00	2408.00	1480.00
VFMJ11_1917	16.00	10.00	0.00	29.00	27.00	11.00	18.00	0.00	32.00	19.00	27.00	26.00
VFMJ11_1910	25.00	14.00	1.00	53.00	35.00	16.00	18.00	0.00	64.00	24.00	33.00	23.00
VFMJ11_1911	216.00	72.00	5.00	200.00	178.00	103.00	107.00	1.00	256.00	177.00	241.00	170.00
VFMJ11_1912	2729.00	1824.00	136.00	3231.00	3558.00	2247.00	2685.00	14.00	2068.00	2182.00	3511.00	3371.00
VFMJ11_1913	1054.00	725.00	47.00	1329.00	1486.00	919.00	1030.00	6.00	743.00	809.00	1312.00	1305.00
VFMJ11_1172	47.00	22.00	0.00	65.00	57.00	36.00	50.00	0.00	70.00	40.00	55.00	42.00
VFMJ11_1173	63.00	39.00	4.00	71.00	98.00	55.00	51.00	0.00	81.00	65.00	103.00	96.00
VFMJ11_1170	48.00	44.00	1.00	126.00	156.00	58.00	95.00	0.00	108.00	77.00	178.00	66.00
VFMJ11_1171	24.00	7.00	1.00	49.00	28.00	9.00	12.00	0.00	71.00	20.00	27.00	24.00
VFMJ11_1176	160.00	68.00	4.00	136.00	227.00	103.00	103.00	0.00	109.00	146.00	165.00	172.00
VFMJ11_1177	217.00	83.00	2.00	284.00	281.00	132.00	132.00	1.00	195.00	203.00	298.00	281.00
VFMJ11_1174	143.00	122.00	16.00	141.00	192.00	58.00	316.00	1.00	136.00	122.00	228.00	179.00
VFMJ11_1175	66.00	7.00	3.00	77.00	80.00	29.00	33.00	0.00	86.00	59.00	104.00	46.00
VFMJ11_2355	349.00	253.00	16.00	410.00	574.00	259.00	429.00	1.00	317.00	301.00	381.00	376.00
VFMJ11_0346	597.00	260.00	16.00	528.00	939.00	275.00	512.00	3.00	803.00	649.00	800.00	471.00
VFMJ11_1358	5851.00	2657.00	204.00	8982.00	12161.00	5779.00	5194.00	51.00	6026.00	6081.00	10306.00	6374.00
VFMJ11_1359	1.00	2.00	0.00	7.00	5.00	1.00	3.00	0.00	10.00	0.00	4.00	1.00
VFMJ11_1356	179.00	109.00	7.00	188.00	307.00	163.00	219.00	0.00	233.00	217.00	262.00	190.00
VFMJ11_1357	5050.00	2818.00	346.00	6355.00	8536.00	4698.00	4762.00	36.00	4136.00	4496.00	7008.00	6059.00
VFMJ11_1354	61.00	43.00	3.00	92.00	139.00	63.00	73.00	1.00	133.00	113.00	134.00	76.00
VFMJ11_1355	401.00	249.00	17.00	542.00	778.00	336.00	470.00	4.00	400.00	358.00	536.00	344.00
VFMJ11_1352	378.00	105.00	14.00	391.00	527.00	210.00	232.00	3.00	298.00	292.00	404.00	348.00
VFMJ11_1353	572.00	340.00	19.00	713.00	922.00	352.00	602.00	2.00	576.00	552.00	761.00	503.00
VFMJ11_1350	2286.00	777.00	65.00	2225.00	2929.00	1287.00	1781.00	11.00	1876.00	1783.00	2606.00	2433.00
VFMJ11_1351	33.00	14.00	0.00	58.00	66.00	21.00	37.00	0.00	51.00	39.00	75.00	30.00
VFMJ11_0755	5965.00	2913.00	269.00	6779.00	9321.00	4338.00	4408.00	37.00	6181.00	5335.00	7306.00	6835.00
VFMJ11_0754	911.00	390.00	20.00	994.00	1103.00	381.00	742.00	1.00	1283.00	997.00	1421.00	844.00
VFMJ11_0757	773.00	463.00	52.00	955.00	1218.00	484.00	871.00	3.00	607.00	740.00	990.00	1076.00
VFMJ11_0756	95.00	244.00	4.00	162.00	477.00	90.00	332.00	0.00	139.00	145.00	191.00	155.00
VFMJ11_0751	1147.00	589.00	48.00	1638.00	1855.00	971.00	912.00	6.00	1240.00	1063.00	2025.00	1335.00
VFMJ11_0750	15121.00	8630.00	1034.00	23602.00	31826.00	20562.00	15851.00	132.00	14789.00	15249.00	23904.00	23889.00
VFMJ11_0753	147.00	100.00	4.00	134.00	250.00	91.00	198.00	1.00	176.00	110.00	179.00	85.00
VFMJ11_0752	25.00	12.00	1.00	19.00	15.00	15.00	32.00	0.00	14.00	15.00	28.00	25.00
VFMJ11_0759	909.00	315.00	34.00	961.00	1139.00	615.00	537.00	7.00	945.00	837.00	1103.00	994.00
VFMJ11_0758	658.00	360.00	13.00	667.00	984.00	393.00	606.00	2.00	755.00	621.00	697.00	719.00
VFMJ11_0347	875.00	401.00	20.00	1042.00	1404.00	536.00	826.00	5.00	1065.00	1041.00	1460.00	812.00
VFMJ11_2352	1475.00	565.00	45.00	1953.00	2298.00	1045.00	1256.00	3.00	1328.00	1385.00	2008.00	1742.00
VFMJ11_0539	10937.00	6106.00	471.00	13940.00	17840.00	9155.00	9681.00	86.00	11021.00	8609.00	15865.00	11810.00
VFMJ11_0538	4504.00	1906.00	251.00	4959.00	6189.00	2803.00	3788.00	23.00	3713.00	3622.00	4979.00	5368.00
VFMJ11_0531	103836.00	92383.00	7380.00	125483.00	168030.00	111777.00	127271.00	833.00	94769.00	83431.00	142362.00	147447.00
VFMJ11_0530	864.00	270.00	49.00	765.00	960.00	515.00	474.00	4.00	747.00	661.00	920.00	797.00
VFMJ11_0533	441.00	245.00	25.00	652.00	690.00	282.00	385.00	5.00	450.00	425.00	653.00	450.00
VFMJ11_0532	31.00	5.00	1.00	70.00	118.00	13.00	25.00	0.00	49.00	63.00	102.00	16.00
VFMJ11_0535	102.00	48.00	2.00	125.00	350.00	53.00	168.00	0.00	171.00	190.00	149.00	88.00
VFMJ11_0534	91.00	57.00	6.00	171.00	156.00	75.00	75.00	0.00	112.00	85.00	181.00	104.00
VFMJ11_0537	113.00	63.00	4.00	140.00	109.00	60.00	73.00	0.00	119.00	78.00	117.00	109.00
VFMJ11_0536	1675.00	430.00	51.00	2132.00	2771.00	1170.00	1092.00	12.00	1374.00	1122.00	2051.00	1560.00
VFMJ11_1590	343.00	72.00	7.00	430.00	566.00	156.00	198.00	0.00	418.00	354.00	568.00	205.00
VFMJ11_1591	134.00	227.00	7.00	155.00	306.00	75.00	271.00	1.00	160.00	149.00	156.00	133.00
VFMJ11_1592	1763.00	1587.00	141.00	1852.00	2214.00	1279.00	2155.00	15.00	1543.00	1522.00	2382.00	2430.00
VFMJ11_1593	3987.00	1957.00	169.00	4513.00	6283.00	3523.00	3033.00	22.00	4102.00	3314.00	5345.00	4536.00
VFMJ11_1594	233.00	48.00	5.00	250.00	343.00	123.00	191.00	3.00	189.00	198.00	253.00	195.00
VFMJ11_1595	21.00	4.00	2.00	22.00	33.00	12.00	14.00	0.00	23.00	28.00	35.00	27.00
VFMJ11_1596	652.00	491.00	12.00	524.00	879.00	316.00	1030.00	10.00	631.00	499.00	614.00	470.00
VFMJ11_1597	18.00	5.00	1.00	41.00	30.00	12.00	23.00	0.00	56.00	27.00	23.00	16.00
VFMJ11_1598	743.00	387.00	30.00	1097.00	1356.00	722.00	865.00	2.00	662.00	692.00	1253.00	864.00
VFMJ11_1599	3837.00	1744.00	140.00	3216.00	4387.00	1905.00	2728.00	20.00	4137.00	3027.00	4066.00	3582.00
VFMJ11_1752	34.00	14.00	0.00	28.00	42.00	11.00	29.00	0.00	39.00	35.00	38.00	19.00
VFMJ11_1753	521.00	209.00	15.00	618.00	1231.00	347.00	523.00	3.00	782.00	805.00	988.00	488.00
VFMJ11_1750	1465.00	648.00	73.00	2136.00	2922.00	1206.00	1556.00	4.00	1472.00	1749.00	2798.00	1682.00
VFMJ11_1751	3043.00	1336.00	76.00	2921.00	3479.00	1519.00	2719.00	19.00	1893.00	2001.00	2660.00	2704.00
VFMJ11_1756	139.00	47.00	2.00	181.00	218.00	88.00	126.00	1.00	152.00	145.00	192.00	145.00
VFMJ11_1757	78.00	38.00	5.00	96.00	120.00	73.00	85.00	1.00	81.00	67.00	106.00	85.00
VFMJ11_1754	1105.00	580.00	52.00	1446.00	1800.00	692.00	1178.00	4.00	1617.00	1243.00	2401.00	937.00
VFMJ11_1755	86.00	50.00	3.00	130.00	106.00	63.00	91.00	2.00	89.00	94.00	152.00	85.00
VFMJ11_1758	196.00	82.00	15.00	308.00	362.00	197.00	171.00	1.00	170.00	216.00	282.00	288.00
VFMJ11_1759	141.00	46.00	5.00	116.00	159.00	58.00	99.00	1.00	202.00	136.00	179.00	79.00
VFMJ11_1239	11841.00	7352.00	851.00	13495.00	17713.00	9022.00	11818.00	68.00	11393.00	9746.00	17112.00	14451.00
VFMJ11_0637	0.00	0.00	0.00	2.00	10.00	8.00	3.00	0.00	7.00	3.00	4.00	1.00
VFMJ11_0634	222.00	66.00	3.00	347.00	530.00	173.00	177.00	4.00	311.00	267.00	446.00	160.00
VFMJ11_0635	2542.00	1526.00	144.00	3514.00	5080.00	2622.00	2512.00	21.00	2622.00	2418.00	3819.00	2968.00
VFMJ11_0409	146.00	62.00	9.00	155.00	163.00	76.00	135.00	0.00	148.00	152.00	205.00	148.00
VFMJ11_0408	151.00	34.00	4.00	134.00	174.00	84.00	94.00	1.00	114.00	144.00	182.00	144.00
VFMJ11_0405	766.00	324.00	41.00	807.00	933.00	389.00	603.00	1.00	742.00	685.00	1032.00	777.00
VFMJ11_0404	530.00	233.00	21.00	504.00	727.00	344.00	483.00	7.00	553.00	462.00	615.00	552.00
VFMJ11_0406	336.00	158.00	14.00	361.00	431.00	182.00	307.00	2.00	368.00	368.00	485.00	352.00
VFMJ11_0401	17597.00	8791.00	1138.00	20445.00	27457.00	16984.00	15021.00	99.00	15554.00	13431.00	22886.00	21206.00
VFMJ11_0400	145.00	87.00	7.00	179.00	298.00	106.00	156.00	0.00	187.00	194.00	267.00	125.00
VFMJ11_0403	6122.00	3357.00	393.00	6175.00	8115.00	4178.00	5146.00	46.00	6319.00	5476.00	7277.00	7545.00
VFMJ11_0402	176.00	41.00	2.00	226.00	281.00	131.00	113.00	3.00	126.00	136.00	236.00	205.00
VFMJ11_0738	125.00	42.00	1.00	214.00	276.00	75.00	118.00	1.00	163.00	139.00	231.00	80.00
VFMJ11_0737	271.00	57.00	0.00	355.00	502.00	102.00	169.00	0.00	322.00	266.00	425.00	165.00
VFMJ11_0736	1798.00	686.00	66.00	1981.00	3057.00	1265.00	1315.00	9.00	1648.00	1699.00	2885.00	1590.00
VFMJ11_0735	1603.00	710.00	98.00	1469.00	1771.00	991.00	1113.00	10.00	1257.00	1385.00	1868.00	2300.00
VFMJ11_0882	376.00	125.00	6.00	446.00	721.00	148.00	297.00	1.00	402.00	382.00	549.00	277.00
VFMJ11_0885	215.00	57.00	7.00	177.00	383.00	107.00	160.00	0.00	293.00	303.00	389.00	126.00
VFMJ11_0884	308.00	223.00	23.00	281.00	328.00	173.00	315.00	0.00	185.00	225.00	293.00	315.00
VFMJ11_1945	8648.00	11634.00	464.00	14302.00	22733.00	11614.00	17870.00	79.00	8370.00	7658.00	15042.00	12548.00
VFMJ11_0730	22.00	3.00	0.00	23.00	68.00	8.00	26.00	0.00	46.00	45.00	44.00	8.00
VFMJ11_0247	17900.00	5470.00	1433.00	16904.00	19031.00	14603.00	9448.00	146.00	12708.00	13880.00	19477.00	21142.00
VFMJ11_0246	0.00	0.00	0.00	0.00	0.00	0.00	0.00	0.00	0.00	0.00	0.00	0.00
VFMJ11_0245	118245.00	37630.00	6510.00	115170.00	141768.00	99943.00	65305.00	912.00	92132.00	89977.00	134201.00	147954.00
VFMJ11_0244	26333.00	8327.00	1852.00	25867.00	32510.00	23708.00	14833.00	172.00	21511.00	21508.00	30313.00	32134.00
VFMJ11_0243	2263.00	726.00	246.00	1688.00	1989.00	2248.00	1184.00	14.00	1645.00	1673.00	2116.00	2531.00
VFMJ11_0242	49323.00	17089.00	2591.00	47593.00	56850.00	47975.00	29418.00	456.00	36748.00	33511.00	53259.00	59677.00
VFMJ11_0241	19781.00	7959.00	1916.00	22163.00	25383.00	21588.00	12866.00	127.00	19101.00	18452.00	27214.00	26043.00
VFMJ11_0240	51055.00	19813.00	4187.00	54235.00	69958.00	53463.00	34786.00	460.00	48890.00	43699.00	70945.00	65199.00
VFMJ11_0249	50503.00	13082.00	2498.00	50212.00	56687.00	39230.00	25706.00	356.00	39777.00	39076.00	58621.00	57132.00
VFMJ11_0248	18593.00	6866.00	1587.00	19646.00	20987.00	18908.00	11886.00	156.00	13541.00	14093.00	20146.00	22967.00
VFMJ11_1233	68.00	31.00	4.00	94.00	174.00	86.00	88.00	1.00	164.00	145.00	249.00	75.00
VFMJ11_1225	179.00	169.00	10.00	425.00	1873.00	584.00	1673.00	4.00	389.00	659.00	377.00	453.00
VFMJ11_0019	81.00	44.00	7.00	89.00	144.00	69.00	97.00	0.00	91.00	91.00	136.00	156.00
VFMJ11_2106	107.00	26.00	3.00	72.00	71.00	31.00	38.00	0.00	124.00	58.00	83.00	80.00
VFMJ11_2107	63.00	13.00	5.00	70.00	42.00	24.00	25.00	2.00	102.00	39.00	58.00	50.00
VFMJ11_0016	13219.00	5308.00	633.00	13029.00	18095.00	10070.00	8987.00	85.00	12038.00	10206.00	15012.00	14175.00
VFMJ11_2104	902.00	487.00	42.00	1327.00	1200.00	770.00	976.00	9.00	671.00	726.00	1337.00	992.00
VFMJ11_2105	495.00	115.00	9.00	208.00	695.00	179.00	333.00	1.00	315.00	367.00	289.00	336.00
VFMJ11_2103	2579.00	1308.00	160.00	4130.00	6094.00	3759.00	3500.00	34.00	2473.00	2238.00	4892.00	3442.00
VFMJ11_2100	1592.00	733.00	98.00	2045.00	3135.00	1540.00	1663.00	11.00	1623.00	1428.00	2553.00	1693.00
VFMJ11_0017	920.00	1004.00	34.00	1114.00	2400.00	729.00	1626.00	6.00	1063.00	830.00	1279.00	958.00
VFMJ11_2101	4002.00	2127.00	279.00	4645.00	5691.00	3973.00	3629.00	47.00	3529.00	3101.00	5671.00	4838.00
VFMJ11_0014	753.00	454.00	38.00	943.00	1285.00	480.00	776.00	4.00	963.00	717.00	1162.00	752.00
VFMJ11_2461	223.00	77.00	5.00	266.00	234.00	142.00	145.00	1.00	205.00	175.00	250.00	211.00
VFMJ11_2460	2329.00	681.00	100.00	2440.00	3346.00	1055.00	1602.00	5.00	2222.00	2408.00	3097.00	2112.00
VFMJ11_2463	355.00	229.00	16.00	422.00	436.00	237.00	363.00	3.00	409.00	324.00	466.00	381.00
VFMJ11_2462	11537.00	5665.00	680.00	9696.00	9974.00	5780.00	6479.00	36.00	10253.00	9371.00	10473.00	13508.00
VFMJ11_2465	377.00	156.00	17.00	419.00	533.00	217.00	363.00	0.00	339.00	339.00	431.00	382.00
VFMJ11_2464	158.00	61.00	5.00	169.00	141.00	70.00	124.00	1.00	173.00	103.00	203.00	140.00
VFMJ11_2467	365.00	135.00	17.00	408.00	424.00	189.00	216.00	2.00	334.00	315.00	461.00	403.00
VFMJ11_2466	265.00	126.00	11.00	376.00	375.00	154.00	218.00	0.00	323.00	254.00	402.00	282.00
VFMJ11_2469	1403.00	715.00	111.00	1173.00	1400.00	901.00	1139.00	7.00	1428.00	1125.00	1568.00	1382.00
VFMJ11_2468	1007.00	507.00	61.00	813.00	1018.00	611.00	869.00	3.00	934.00	697.00	1054.00	964.00
VFMJ11_2667	288.00	183.00	13.00	250.00	432.00	166.00	304.00	2.00	368.00	313.00	421.00	282.00
VFMJ11_2666	407.00	206.00	6.00	414.00	587.00	166.00	360.00	3.00	419.00	344.00	463.00	297.00
VFMJ11_2665	7.00	2.00	0.00	14.00	17.00	2.00	7.00	0.00	33.00	13.00	27.00	6.00
VFMJ11_2664	235.00	92.00	3.00	200.00	341.00	92.00	198.00	3.00	309.00	258.00	279.00	177.00
VFMJ11_2669	124.00	124.00	4.00	129.00	376.00	105.00	185.00	1.00	175.00	126.00	174.00	127.00
VFMJ11_2668	60.00	147.00	2.00	53.00	189.00	45.00	181.00	0.00	86.00	66.00	57.00	67.00
VFMJ11_2267	439.00	244.00	18.00	498.00	659.00	223.00	407.00	3.00	683.00	565.00	648.00	439.00
VFMJ11_2266	3739.00	1172.00	147.00	2213.00	3713.00	1513.00	2334.00	16.00	3173.00	3295.00	3032.00	3226.00
VFMJ11_2265	279.00	88.00	16.00	436.00	333.00	242.00	213.00	1.00	186.00	291.00	216.00	390.00
VFMJ11_2264	160.00	43.00	4.00	219.00	215.00	117.00	89.00	1.00	143.00	147.00	119.00	136.00
VFMJ11_2263	54.00	24.00	0.00	72.00	70.00	16.00	58.00	0.00	77.00	71.00	67.00	41.00
VFMJ11_2262	113.00	42.00	3.00	111.00	157.00	67.00	97.00	0.00	100.00	103.00	117.00	111.00
VFMJ11_2261	8.00	8.00	0.00	10.00	7.00	2.00	8.00	0.00	15.00	7.00	13.00	5.00
VFMJ11_2260	39.00	31.00	4.00	87.00	41.00	21.00	36.00	0.00	87.00	38.00	50.00	37.00
VFMJ11_2007	8479.00	4298.00	544.00	7279.00	10209.00	5378.00	6583.00	42.00	6844.00	6971.00	9288.00	10690.00
VFMJ11_1936	186.00	111.00	14.00	301.00	247.00	130.00	200.00	1.00	270.00	268.00	327.00	289.00
VFMJ11_2005	784.00	596.00	43.00	986.00	1097.00	678.00	883.00	1.00	966.00	955.00	1261.00	1487.00
VFMJ11_2004	1422.00	692.00	59.00	1175.00	1549.00	905.00	1089.00	11.00	1129.00	1147.00	1670.00	2085.00
VFMJ11_2003	956.00	522.00	57.00	877.00	1087.00	608.00	753.00	6.00	723.00	690.00	1150.00	1191.00
VFMJ11_2002	1085.00	676.00	64.00	1264.00	1339.00	744.00	1028.00	4.00	996.00	1069.00	1589.00	1665.00
VFMJ11_2001	933.00	580.00	20.00	999.00	1732.00	516.00	1038.00	3.00	1039.00	934.00	1198.00	1116.00
VFMJ11_1937	1529.00	1093.00	71.00	1396.00	2226.00	827.00	1638.00	7.00	1949.00	1447.00	1853.00	1546.00
VFMJ11_1934	69.00	33.00	5.00	105.00	134.00	54.00	79.00	1.00	60.00	74.00	138.00	73.00
VFMJ11_2009	5240.00	4270.00	415.00	6736.00	8612.00	4214.00	6115.00	44.00	4639.00	4939.00	7182.00	8132.00
VFMJ11_2008	4057.00	1828.00	173.00	4091.00	5675.00	2422.00	2916.00	16.00	3121.00	3206.00	4618.00	5047.00
VFMJ11_1935	5.00	0.00	0.00	16.00	4.00	1.00	3.00	0.00	17.00	9.00	15.00	3.00
VFMJ11_1226	8.00	2.00	0.00	15.00	19.00	7.00	6.00	0.00	15.00	8.00	17.00	5.00
VFMJ11_1932	218.00	85.00	2.00	194.00	401.00	90.00	214.00	1.00	285.00	304.00	275.00	188.00
VFMJ11_1933	17.00	4.00	0.00	52.00	84.00	17.00	27.00	0.00	42.00	46.00	76.00	22.00
VFMJ11_1930	320.00	143.00	17.00	255.00	357.00	154.00	215.00	3.00	442.00	341.00	328.00	289.00
VFMJ11_1931	728.00	241.00	18.00	859.00	1270.00	436.00	581.00	7.00	859.00	815.00	1206.00	606.00
VFMJ11_1109	145.00	94.00	5.00	239.00	319.00	115.00	160.00	3.00	169.00	171.00	328.00	195.00
VFMJ11_1108	42.00	7.00	0.00	45.00	88.00	13.00	36.00	1.00	87.00	75.00	111.00	13.00
VFMJ11_1107	123.00	60.00	4.00	146.00	157.00	63.00	118.00	2.00	140.00	131.00	213.00	158.00
VFMJ11_1106	105.00	37.00	3.00	73.00	118.00	64.00	84.00	1.00	81.00	89.00	90.00	82.00
VFMJ11_1105	127.00	77.00	4.00	154.00	195.00	83.00	163.00	1.00	178.00	140.00	148.00	204.00
VFMJ11_1104	437.00	270.00	12.00	513.00	694.00	313.00	381.00	4.00	323.00	322.00	614.00	412.00
VFMJ11_1103	153.00	107.00	5.00	256.00	286.00	141.00	170.00	0.00	150.00	183.00	300.00	182.00
VFMJ11_1102	227.00	86.00	11.00	177.00	205.00	104.00	161.00	1.00	196.00	183.00	164.00	178.00
VFMJ11_1101	230.00	93.00	13.00	190.00	274.00	124.00	164.00	0.00	235.00	199.00	271.00	202.00
VFMJ11_1100	229.00	89.00	10.00	180.00	216.00	118.00	117.00	1.00	237.00	172.00	220.00	235.00
VFMJ11_0129	298.00	91.00	11.00	319.00	475.00	166.00	186.00	0.00	355.00	369.00	499.00	252.00
VFMJ11_2710	3765.00	1822.00	187.00	4718.00	6315.00	3093.00	3282.00	24.00	3325.00	2917.00	5148.00	4312.00
VFMJ11_2489	33.00	9.00	0.00	52.00	25.00	10.00	21.00	1.00	60.00	27.00	33.00	32.00
VFMJ11_2488	18.00	5.00	0.00	35.00	26.00	11.00	12.00	0.00	36.00	14.00	12.00	14.00
VFMJ11_1224	64.00	25.00	1.00	97.00	43.00	25.00	41.00	0.00	119.00	50.00	68.00	62.00
VFMJ11_2483	33.00	12.00	0.00	43.00	117.00	16.00	27.00	0.00	67.00	55.00	60.00	27.00
VFMJ11_2482	53.00	21.00	1.00	30.00	38.00	31.00	31.00	0.00	48.00	27.00	32.00	50.00
VFMJ11_2481	355.00	125.00	10.00	289.00	375.00	129.00	199.00	2.00	366.00	256.00	396.00	280.00
VFMJ11_2480	207.00	94.00	4.00	158.00	194.00	113.00	105.00	1.00	173.00	128.00	169.00	199.00
VFMJ11_2487	84.00	31.00	6.00	76.00	82.00	40.00	55.00	1.00	89.00	72.00	69.00	70.00
VFMJ11_2486	71.00	21.00	2.00	99.00	61.00	37.00	36.00	1.00	75.00	46.00	84.00	84.00
VFMJ11_2485	142.00	109.00	2.00	145.00	214.00	80.00	155.00	1.00	164.00	136.00	138.00	121.00
VFMJ11_2484	250.00	122.00	9.00	195.00	259.00	93.00	196.00	0.00	316.00	222.00	258.00	219.00
VFMJ11_0120	445.00	167.00	19.00	505.00	548.00	207.00	275.00	1.00	468.00	422.00	538.00	527.00
VFMJ11_0748	3826.00	1694.00	163.00	7171.00	10332.00	4937.00	3690.00	25.00	5326.00	5043.00	9235.00	4962.00
VFMJ11_0749	3123.00	1045.00	97.00	6584.00	12138.00	3705.00	3272.00	23.00	6215.00	5920.00	10405.00	3464.00
VFMJ11_0742	233.00	82.00	5.00	465.00	918.00	133.00	262.00	0.00	590.00	570.00	712.00	137.00
VFMJ11_0743	1051.00	410.00	19.00	1403.00	1982.00	696.00	822.00	6.00	1123.00	968.00	1458.00	853.00
VFMJ11_0740	303.00	215.00	17.00	502.00	563.00	234.00	396.00	1.00	311.00	314.00	535.00	346.00
VFMJ11_0741	695.00	451.00	27.00	961.00	1231.00	519.00	794.00	3.00	627.00	604.00	920.00	818.00
VFMJ11_0746	14013.00	8530.00	842.00	22803.00	27849.00	19731.00	13231.00	111.00	13978.00	12882.00	23558.00	22758.00
VFMJ11_0747	10739.00	6242.00	761.00	17245.00	20005.00	16194.00	9981.00	101.00	9397.00	8629.00	15927.00	17373.00
VFMJ11_0744	62.00	22.00	0.00	93.00	188.00	26.00	55.00	0.00	159.00	122.00	152.00	39.00
VFMJ11_0745	22996.00	13340.00	1548.00	30956.00	38292.00	27210.00	20659.00	194.00	21554.00	19809.00	34108.00	33303.00
VFMJ11_1613	231.00	121.00	7.00	312.00	570.00	215.00	284.00	2.00	314.00	283.00	396.00	250.00
VFMJ11_1612	33.00	16.00	1.00	52.00	63.00	36.00	64.00	0.00	30.00	49.00	50.00	34.00
VFMJ11_1611	701.00	140.00	27.00	528.00	609.00	287.00	336.00	5.00	599.00	507.00	605.00	591.00
VFMJ11_1610	3299.00	887.00	212.00	2828.00	4113.00	2280.00	1958.00	24.00	2611.00	2346.00	3505.00	3457.00
VFMJ11_1617	165.00	53.00	3.00	157.00	251.00	82.00	98.00	1.00	151.00	183.00	174.00	133.00
VFMJ11_1616	1727.00	1043.00	60.00	1219.00	1835.00	802.00	1232.00	8.00	1870.00	1280.00	1910.00	1558.00
VFMJ11_1615	8266.00	3462.00	315.00	5231.00	10361.00	4143.00	9948.00	29.00	7402.00	7395.00	6595.00	7886.00
VFMJ11_1614	1106.00	124.00	29.00	491.00	679.00	230.00	332.00	6.00	1072.00	842.00	806.00	596.00
VFMJ11_1619	807.00	476.00	20.00	739.00	1151.00	418.00	747.00	3.00	980.00	835.00	903.00	713.00
VFMJ11_1618	199.00	81.00	8.00	238.00	453.00	119.00	188.00	1.00	387.00	384.00	397.00	138.00
VFMJ11_1222	13.00	3.00	0.00	16.00	17.00	7.00	5.00	0.00	17.00	25.00	27.00	7.00
VFMJ11_1929	6.00	1.00	0.00	10.00	6.00	4.00	1.00	0.00	17.00	8.00	14.00	4.00
VFMJ11_1928	237.00	125.00	7.00	420.00	476.00	187.00	249.00	1.00	191.00	214.00	418.00	260.00
VFMJ11_1299	12.00	4.00	0.00	27.00	27.00	7.00	12.00	0.00	43.00	20.00	26.00	10.00
VFMJ11_1298	11934.00	7859.00	818.00	12401.00	16500.00	10613.00	13122.00	67.00	7522.00	9232.00	11622.00	16657.00
VFMJ11_1297	898.00	309.00	22.00	735.00	993.00	430.00	488.00	2.00	437.00	555.00	599.00	943.00
VFMJ11_1296	14147.00	12212.00	1632.00	19014.00	24151.00	16768.00	20942.00	121.00	9766.00	11882.00	16381.00	21779.00
VFMJ11_1295	13583.00	4293.00	637.00	16367.00	18632.00	11596.00	8323.00	99.00	10513.00	9836.00	16414.00	15376.00
VFMJ11_1294	23.00	5.00	0.00	21.00	32.00	9.00	10.00	0.00	26.00	24.00	32.00	12.00
VFMJ11_1293	468.00	683.00	19.00	640.00	967.00	401.00	1030.00	0.00	320.00	443.00	673.00	608.00
VFMJ11_1292	18.00	26.00	0.00	40.00	115.00	29.00	74.00	0.00	123.00	98.00	64.00	11.00
VFMJ11_1291	233.00	81.00	2.00	223.00	422.00	105.00	182.00	4.00	410.00	374.00	422.00	192.00
VFMJ11_1290	75.00	45.00	3.00	106.00	173.00	52.00	79.00	1.00	159.00	114.00	194.00	63.00
VFMJ11_0528	202.00	151.00	7.00	246.00	358.00	156.00	304.00	3.00	247.00	188.00	247.00	189.00
VFMJ11_0529	950.00	528.00	21.00	1159.00	2065.00	592.00	1166.00	7.00	1312.00	1094.00	1407.00	860.00
VFMJ11_0526	34.00	21.00	1.00	58.00	81.00	26.00	56.00	1.00	99.00	75.00	56.00	36.00
VFMJ11_0527	126.00	73.00	2.00	120.00	220.00	69.00	163.00	0.00	231.00	132.00	189.00	87.00
VFMJ11_0524	148.00	58.00	6.00	146.00	130.00	68.00	83.00	1.00	187.00	122.00	122.00	125.00
VFMJ11_0525	44.00	13.00	0.00	53.00	71.00	15.00	14.00	0.00	98.00	89.00	72.00	25.00
VFMJ11_0522	13.00	3.00	1.00	13.00	10.00	6.00	5.00	0.00	30.00	10.00	16.00	13.00
VFMJ11_0523	9.00	3.00	1.00	20.00	11.00	1.00	6.00	0.00	28.00	17.00	8.00	5.00
VFMJ11_0520	30.00	3.00	1.00	34.00	14.00	10.00	16.00	0.00	45.00	22.00	14.00	21.00
VFMJ11_0521	16.00	1.00	0.00	21.00	10.00	3.00	6.00	0.00	32.00	18.00	17.00	5.00
VFMJ11_1220	133.00	107.00	7.00	179.00	272.00	104.00	144.00	2.00	108.00	106.00	194.00	118.00
VFMJ11_1727	13.00	18.00	0.00	18.00	13.00	9.00	11.00	0.00	17.00	8.00	14.00	14.00
VFMJ11_1726	132.00	120.00	5.00	135.00	280.00	90.00	229.00	1.00	448.00	246.00	217.00	101.00
VFMJ11_1725	60.00	24.00	0.00	48.00	150.00	34.00	51.00	1.00	210.00	121.00	142.00	32.00
VFMJ11_1724	271.00	174.00	11.00	224.00	287.00	145.00	284.00	1.00	387.00	296.00	328.00	184.00
VFMJ11_1723	104.00	50.00	3.00	68.00	79.00	42.00	73.00	0.00	99.00	79.00	87.00	59.00
VFMJ11_1722	36.00	15.00	3.00	49.00	31.00	13.00	33.00	2.00	40.00	36.00	43.00	19.00
VFMJ11_1721	35.00	9.00	1.00	58.00	44.00	20.00	30.00	0.00	44.00	37.00	30.00	37.00
VFMJ11_1720	23.00	7.00	0.00	31.00	39.00	25.00	15.00	1.00	34.00	29.00	21.00	30.00
VFMJ11_1729	6.00	4.00	0.00	13.00	38.00	7.00	22.00	0.00	21.00	20.00	24.00	1.00
VFMJ11_1728	19.00	4.00	1.00	21.00	68.00	9.00	20.00	0.00	53.00	44.00	61.00	12.00
VFMJ11_1312	28.00	8.00	3.00	30.00	19.00	11.00	28.00	0.00	31.00	16.00	33.00	14.00
VFMJ11_1234	23.00	11.00	1.00	70.00	136.00	18.00	45.00	0.00	67.00	77.00	117.00	27.00
VFMJ11_1221	22.00	5.00	0.00	31.00	43.00	14.00	21.00	0.00	74.00	38.00	59.00	11.00
VFMJ11_0872	2742.00	4063.00	140.00	3707.00	4249.00	2211.00	2916.00	18.00	3740.00	2810.00	5309.00	3364.00
VFMJ11_0419	178.00	128.00	4.00	269.00	344.00	115.00	213.00	1.00	286.00	235.00	328.00	204.00
VFMJ11_1439	1294.00	298.00	86.00	1189.00	1116.00	696.00	590.00	9.00	1111.00	959.00	1698.00	1341.00
VFMJ11_1438	364.00	204.00	3.00	384.00	594.00	164.00	376.00	2.00	448.00	413.00	354.00	225.00
VFMJ11_1433	25.00	10.00	0.00	20.00	11.00	2.00	16.00	0.00	22.00	29.00	18.00	10.00
VFMJ11_1432	111.00	44.00	3.00	56.00	222.00	49.00	104.00	2.00	140.00	126.00	146.00	63.00
VFMJ11_1431	3.00	0.00	0.00	0.00	2.00	1.00	0.00	0.00	3.00	2.00	3.00	0.00
VFMJ11_1430	0.00	0.00	0.00	0.00	0.00	0.00	0.00	0.00	0.00	0.00	0.00	0.00
VFMJ11_1437	113.00	48.00	0.00	102.00	190.00	49.00	111.00	1.00	330.00	236.00	215.00	56.00
VFMJ11_1436	152.00	82.00	2.00	141.00	122.00	79.00	148.00	0.00	194.00	147.00	152.00	104.00
VFMJ11_1435	102.00	47.00	1.00	127.00	117.00	37.00	79.00	0.00	160.00	135.00	135.00	94.00
VFMJ11_1434	75.00	29.00	2.00	55.00	55.00	24.00	60.00	0.00	97.00	66.00	59.00	38.00
VFMJ11_0873	134.00	284.00	12.00	167.00	165.00	99.00	200.00	0.00	100.00	140.00	163.00	212.00
VFMJ11_0254	414.00	166.00	13.00	427.00	557.00	284.00	318.00	2.00	423.00	410.00	524.00	496.00
VFMJ11_0255	304.00	125.00	7.00	307.00	389.00	167.00	229.00	2.00	319.00	290.00	446.00	286.00
VFMJ11_0256	70.00	33.00	1.00	126.00	87.00	38.00	69.00	2.00	142.00	64.00	105.00	64.00
VFMJ11_0257	64.00	27.00	4.00	67.00	86.00	33.00	47.00	0.00	70.00	54.00	90.00	49.00
VFMJ11_0250	91344.00	31021.00	7161.00	95495.00	109321.00	78179.00	55527.00	747.00	66980.00	67816.00	105410.00	111553.00
VFMJ11_0251	23596.00	6624.00	1559.00	21893.00	25448.00	17892.00	12402.00	165.00	15715.00	16825.00	24107.00	27080.00
VFMJ11_0252	159.00	73.00	5.00	157.00	423.00	65.00	191.00	2.00	191.00	206.00	159.00	142.00
VFMJ11_0253	1389.00	511.00	44.00	1483.00	1823.00	762.00	880.00	10.00	1389.00	1287.00	1774.00	1493.00
VFMJ11_0258	2542.00	1365.00	162.00	3669.00	3831.00	2491.00	2323.00	20.00	2338.00	1995.00	3812.00	2879.00
VFMJ11_0259	368.00	154.00	9.00	577.00	741.00	364.00	358.00	4.00	417.00	366.00	678.00	409.00
VFMJ11_1237	16.00	10.00	0.00	34.00	30.00	6.00	19.00	0.00	53.00	24.00	29.00	11.00
VFMJ11_0878	266.00	133.00	14.00	312.00	370.00	185.00	277.00	2.00	226.00	233.00	357.00	271.00
VFMJ11_2476	91.00	26.00	1.00	67.00	193.00	31.00	61.00	0.00	153.00	164.00	111.00	41.00
VFMJ11_2477	301.00	190.00	6.00	417.00	570.00	245.00	305.00	1.00	377.00	346.00	469.00	335.00
VFMJ11_2474	42530.00	14736.00	1802.00	27840.00	43451.00	20369.00	24973.00	138.00	38724.00	35914.00	32688.00	39878.00
VFMJ11_2475	4104.00	3249.00	140.00	2778.00	3387.00	1755.00	3679.00	10.00	4361.00	4050.00	3204.00	4723.00
VFMJ11_2472	317.00	186.00	20.00	335.00	603.00	206.00	420.00	1.00	360.00	364.00	465.00	362.00
VFMJ11_2473	186.00	73.00	9.00	127.00	156.00	80.00	136.00	4.00	212.00	161.00	164.00	180.00
VFMJ11_2470	4935.00	1694.00	225.00	3073.00	4820.00	2027.00	4183.00	14.00	3388.00	3481.00	3624.00	4874.00
VFMJ11_2471	920.00	474.00	16.00	1182.00	1627.00	681.00	985.00	5.00	789.00	840.00	1170.00	964.00
VFMJ11_2478	9492.00	6422.00	411.00	10115.00	10976.00	6128.00	13387.00	63.00	8908.00	7457.00	10536.00	10704.00
VFMJ11_2479	133.00	51.00	8.00	143.00	121.00	65.00	51.00	0.00	140.00	128.00	188.00	128.00
VFMJ11_2670	330.00	188.00	7.00	421.00	524.00	246.00	320.00	3.00	372.00	368.00	492.00	366.00
VFMJ11_2671	602.00	276.00	5.00	511.00	770.00	345.00	472.00	2.00	577.00	543.00	699.00	540.00
VFMJ11_2672	104.00	97.00	5.00	184.00	195.00	109.00	157.00	0.00	148.00	144.00	148.00	166.00
VFMJ11_2673	78.00	31.00	3.00	108.00	210.00	41.00	98.00	0.00	198.00	126.00	155.00	69.00
VFMJ11_2674	1521.00	384.00	79.00	1266.00	2126.00	1066.00	1086.00	16.00	1328.00	1406.00	1679.00	1691.00
VFMJ11_2675	2506.00	838.00	132.00	2790.00	3645.00	2104.00	1678.00	16.00	1992.00	2216.00	2866.00	3212.00
VFMJ11_2676	1239.00	472.00	44.00	1510.00	1603.00	947.00	794.00	8.00	1108.00	994.00	1517.00	1589.00
VFMJ11_2677	964.00	295.00	49.00	828.00	1035.00	543.00	605.00	4.00	646.00	644.00	873.00	866.00
VFMJ11_2678	318.00	181.00	16.00	459.00	469.00	245.00	360.00	2.00	334.00	268.00	510.00	366.00
VFMJ11_2679	106.00	46.00	6.00	126.00	483.00	92.00	229.00	0.00	174.00	177.00	236.00	93.00
VFMJ11_0467	538.00	218.00	24.00	642.00	1278.00	448.00	564.00	2.00	967.00	760.00	1166.00	426.00
VFMJ11_0394	1121.00	715.00	53.00	1119.00	1377.00	616.00	1332.00	6.00	923.00	1110.00	1364.00	1204.00
VFMJ11_0397	3024.00	651.00	126.00	2287.00	1689.00	667.00	906.00	12.00	1706.00	2388.00	2441.00	2721.00
VFMJ11_0396	220.00	569.00	8.00	221.00	257.00	95.00	205.00	1.00	205.00	190.00	224.00	254.00
VFMJ11_2278	432.00	397.00	6.00	413.00	1363.00	230.00	735.00	3.00	395.00	376.00	506.00	353.00
VFMJ11_2279	1923.00	1334.00	149.00	1596.00	2320.00	1475.00	2989.00	9.00	1420.00	1735.00	2291.00	2148.00
VFMJ11_0391	4143.00	3346.00	308.00	4753.00	5620.00	3504.00	4973.00	31.00	3798.00	3516.00	5470.00	5294.00
VFMJ11_2276	880.00	535.00	31.00	960.00	1174.00	565.00	722.00	4.00	917.00	684.00	1157.00	891.00
VFMJ11_2277	602.00	328.00	12.00	650.00	1011.00	319.00	574.00	5.00	706.00	520.00	701.00	507.00
VFMJ11_2272	880.00	564.00	21.00	947.00	1362.00	519.00	969.00	6.00	854.00	807.00	1054.00	780.00
VFMJ11_0390	382.00	306.00	12.00	369.00	401.00	282.00	385.00	2.00	261.00	247.00	336.00	455.00
VFMJ11_0461	128.00	70.00	2.00	199.00	308.00	76.00	152.00	1.00	236.00	191.00	254.00	128.00
VFMJ11_0460	133.00	81.00	4.00	221.00	227.00	109.00	187.00	2.00	192.00	124.00	251.00	164.00
VFMJ11_1178	267.00	132.00	9.00	431.00	505.00	178.00	222.00	4.00	297.00	270.00	418.00	280.00
VFMJ11_2014	531.00	283.00	26.00	457.00	767.00	343.00	686.00	2.00	504.00	579.00	700.00	665.00
VFMJ11_2015	552.00	397.00	68.00	466.00	612.00	366.00	584.00	1.00	395.00	505.00	653.00	778.00
VFMJ11_2016	952.00	556.00	33.00	1060.00	1655.00	623.00	944.00	4.00	1204.00	1176.00	1769.00	1171.00
VFMJ11_2017	501.00	282.00	13.00	729.00	1077.00	312.00	541.00	2.00	735.00	670.00	1019.00	521.00
VFMJ11_2010	1502.00	996.00	60.00	1897.00	2200.00	951.00	1558.00	9.00	1430.00	1371.00	2003.00	1899.00
VFMJ11_2011	1456.00	793.00	64.00	1476.00	1950.00	938.00	1511.00	10.00	1763.00	1551.00	2061.00	1820.00
VFMJ11_2012	190.00	131.00	4.00	216.00	272.00	125.00	242.00	0.00	237.00	190.00	241.00	226.00
VFMJ11_2013	677.00	421.00	23.00	926.00	1496.00	461.00	1019.00	5.00	726.00	818.00	1043.00	1016.00
VFMJ11_1675	663.00	349.00	26.00	1064.00	1623.00	635.00	866.00	4.00	596.00	690.00	1142.00	675.00
VFMJ11_2018	36.00	16.00	1.00	39.00	102.00	16.00	44.00	2.00	130.00	54.00	46.00	18.00
VFMJ11_2019	3.00	0.00	0.00	3.00	4.00	3.00	5.00	0.00	2.00	2.00	2.00	2.00
VFMJ11_1674	185.00	53.00	3.00	245.00	381.00	74.00	147.00	0.00	404.00	329.00	453.00	122.00
VFMJ11_0013	3683.00	37.00	73.00	798.00	351.00	391.00	172.00	8.00	3321.00	2114.00	1567.00	1634.00
VFMJ11_1679	271.00	144.00	7.00	377.00	584.00	202.00	334.00	1.00	264.00	267.00	412.00	284.00
VFMJ11_1678	40.00	7.00	0.00	65.00	132.00	11.00	35.00	0.00	74.00	85.00	103.00	19.00
VFMJ11_1118	11.00	8.00	0.00	36.00	38.00	7.00	29.00	0.00	60.00	36.00	32.00	14.00
VFMJ11_1119	14.00	1.00	0.00	16.00	35.00	11.00	12.00	0.00	50.00	32.00	11.00	7.00
VFMJ11_1114	139.00	43.00	9.00	148.00	208.00	74.00	74.00	0.00	127.00	150.00	140.00	132.00
VFMJ11_1115	194.00	89.00	13.00	275.00	647.00	121.00	215.00	3.00	300.00	327.00	372.00	217.00
VFMJ11_1116	396.00	343.00	18.00	515.00	602.00	265.00	432.00	2.00	398.00	365.00	494.00	439.00
VFMJ11_1117	415.00	163.00	14.00	410.00	638.00	291.00	328.00	4.00	487.00	491.00	487.00	453.00
VFMJ11_1110	580.00	243.00	30.00	595.00	723.00	356.00	422.00	3.00	574.00	509.00	620.00	607.00
VFMJ11_1111	822.00	356.00	40.00	777.00	1104.00	526.00	553.00	6.00	701.00	669.00	833.00	847.00
VFMJ11_1112	291.00	115.00	11.00	275.00	379.00	134.00	223.00	0.00	308.00	269.00	315.00	246.00
VFMJ11_1113	297.00	117.00	11.00	254.00	344.00	149.00	201.00	1.00	265.00	308.00	270.00	304.00
VFMJ11_2708	1756.00	958.00	81.00	1985.00	2674.00	1274.00	1390.00	5.00	1675.00	1505.00	2232.00	1851.00
VFMJ11_2709	773.00	208.00	14.00	991.00	1553.00	470.00	502.00	5.00	936.00	775.00	1378.00	567.00
VFMJ11_2700	24027.00	8400.00	1594.00	21040.00	28155.00	20875.00	14123.00	195.00	19364.00	17161.00	25745.00	28000.00
VFMJ11_2701	50990.00	21833.00	3454.00	48520.00	62257.00	45948.00	33484.00	378.00	45397.00	40352.00	59547.00	66501.00
VFMJ11_2702	10727.00	2978.00	507.00	11615.00	14170.00	7274.00	5858.00	70.00	10114.00	9662.00	14644.00	10474.00
VFMJ11_2703	10112.00	3953.00	580.00	8871.00	10103.00	7962.00	6771.00	69.00	7108.00	6909.00	9561.00	11646.00
VFMJ11_2704	2602.00	1879.00	151.00	3000.00	3026.00	2695.00	2503.00	13.00	2424.00	2141.00	3184.00	4176.00
VFMJ11_2705	14611.00	4610.00	552.00	13863.00	17123.00	9626.00	9418.00	97.00	11627.00	12103.00	17105.00	15529.00
VFMJ11_2706	1059.00	593.00	56.00	1022.00	1381.00	924.00	1045.00	5.00	891.00	1113.00	1273.00	1386.00
VFMJ11_2707	1233.00	466.00	29.00	1182.00	1668.00	754.00	879.00	7.00	1325.00	1104.00	1528.00	1207.00
VFMJ11_2498	29.00	16.00	0.00	70.00	33.00	12.00	27.00	1.00	100.00	31.00	28.00	28.00
VFMJ11_2499	158.00	73.00	6.00	219.00	219.00	61.00	188.00	0.00	234.00	168.00	188.00	120.00
VFMJ11_2490	55.00	30.00	1.00	110.00	86.00	30.00	45.00	1.00	116.00	57.00	74.00	68.00
VFMJ11_2491	110.00	45.00	2.00	138.00	190.00	59.00	93.00	0.00	151.00	126.00	155.00	144.00
VFMJ11_2492	165.00	33.00	2.00	134.00	173.00	58.00	109.00	1.00	171.00	128.00	136.00	93.00
VFMJ11_2493	787.00	336.00	19.00	424.00	646.00	221.00	1117.00	4.00	854.00	811.00	521.00	648.00
VFMJ11_2494	55.00	60.00	2.00	50.00	348.00	40.00	111.00	0.00	99.00	73.00	49.00	52.00
VFMJ11_2495	66.00	27.00	0.00	39.00	236.00	41.00	102.00	0.00	69.00	60.00	62.00	34.00
VFMJ11_2496	28.00	18.00	1.00	49.00	54.00	12.00	26.00	0.00	38.00	15.00	34.00	28.00
VFMJ11_2497	1.00	0.00	0.00	2.00	0.00	1.00	0.00	0.00	2.00	0.00	0.00	0.00
VFMJ11_0889	824.00	425.00	23.00	915.00	1297.00	548.00	726.00	3.00	752.00	738.00	1151.00	810.00
VFMJ11_0888	70.00	11.00	2.00	98.00	133.00	21.00	50.00	0.00	100.00	113.00	146.00	44.00
VFMJ11_0739	4023.00	3520.00	154.00	4449.00	6903.00	2807.00	8126.00	15.00	4308.00	3747.00	5115.00	3844.00
VFMJ11_2547	1139.00	392.00	25.00	1298.00	1904.00	638.00	1121.00	5.00	1697.00	1593.00	2428.00	857.00
VFMJ11_0881	184.00	134.00	8.00	255.00	296.00	114.00	202.00	1.00	184.00	156.00	268.00	161.00
VFMJ11_0880	1950.00	1459.00	117.00	2199.00	2702.00	1285.00	1925.00	12.00	1831.00	1659.00	2338.00	2305.00
VFMJ11_0883	176.00	142.00	2.00	236.00	329.00	111.00	242.00	0.00	217.00	194.00	312.00	181.00
VFMJ11_0734	290.00	163.00	12.00	344.00	468.00	146.00	226.00	5.00	461.00	424.00	547.00	353.00
VFMJ11_0733	110.00	49.00	8.00	157.00	128.00	57.00	87.00	2.00	84.00	94.00	156.00	100.00
VFMJ11_2232	44.00	25.00	0.00	44.00	107.00	13.00	70.00	0.00	73.00	71.00	76.00	31.00
VFMJ11_0731	1594.00	747.00	77.00	1950.00	2488.00	1179.00	1550.00	7.00	1386.00	1077.00	1974.00	1650.00
VFMJ11_0886	147.00	121.00	11.00	140.00	252.00	126.00	169.00	0.00	253.00	219.00	326.00	196.00
VFMJ11_1600	396.00	77.00	11.00	586.00	1082.00	157.00	289.00	0.00	477.00	687.00	806.00	243.00
VFMJ11_1601	28.00	12.00	0.00	45.00	55.00	18.00	34.00	0.00	82.00	46.00	66.00	32.00
VFMJ11_1602	19.00	3.00	1.00	41.00	25.00	11.00	16.00	0.00	48.00	18.00	24.00	13.00
VFMJ11_1603	9.00	8.00	1.00	15.00	24.00	3.00	19.00	0.00	33.00	10.00	10.00	7.00
VFMJ11_1604	490.00	219.00	8.00	272.00	1210.00	195.00	1064.00	1.00	547.00	587.00	374.00	315.00
VFMJ11_1605	603.00	245.00	31.00	761.00	924.00	399.00	446.00	4.00	531.00	571.00	848.00	592.00
VFMJ11_1606	871.00	350.00	38.00	785.00	2034.00	774.00	575.00	6.00	473.00	516.00	928.00	544.00
VFMJ11_1607	162.00	66.00	6.00	203.00	270.00	120.00	117.00	2.00	173.00	169.00	267.00	200.00
VFMJ11_1608	193.00	78.00	5.00	159.00	329.00	92.00	160.00	0.00	346.00	288.00	329.00	127.00
VFMJ11_1609	926.00	136.00	31.00	838.00	1211.00	425.00	373.00	4.00	830.00	732.00	1077.00	657.00
VFMJ11_1232	1308.00	391.00	69.00	1058.00	1639.00	885.00	963.00	11.00	1145.00	1056.00	1509.00	1402.00
VFMJ11_1288	378.00	155.00	13.00	547.00	655.00	304.00	405.00	1.00	357.00	322.00	607.00	415.00
VFMJ11_1289	6.00	6.00	0.00	9.00	21.00	9.00	10.00	0.00	25.00	20.00	32.00	3.00
VFMJ11_1938	0.00	0.00	0.00	0.00	0.00	0.00	0.00	0.00	0.00	0.00	0.00	0.00
VFMJ11_1939	1708.00	797.00	77.00	1699.00	1947.00	1034.00	1329.00	4.00	1397.00	1245.00	1954.00	1781.00
VFMJ11_1284	63.00	14.00	2.00	33.00	96.00	25.00	59.00	1.00	101.00	97.00	58.00	35.00
VFMJ11_1285	989.00	788.00	29.00	1988.00	3757.00	1031.00	1872.00	4.00	1402.00	1587.00	2432.00	1353.00
VFMJ11_1286	38.00	25.00	2.00	50.00	71.00	38.00	38.00	0.00	49.00	48.00	60.00	47.00
VFMJ11_1287	0.00	0.00	0.00	0.00	0.00	0.00	0.00	0.00	0.00	0.00	0.00	0.00
VFMJ11_1280	1019.00	391.00	24.00	1206.00	1626.00	510.00	828.00	5.00	1320.00	1249.00	1771.00	861.00
VFMJ11_1281	4672.00	3131.00	155.00	5860.00	8062.00	3398.00	4867.00	28.00	4033.00	3941.00	6579.00	4578.00
VFMJ11_1282	496.00	302.00	25.00	577.00	716.00	304.00	500.00	2.00	449.00	414.00	638.00	524.00
VFMJ11_1283	21927.00	14262.00	1448.00	30054.00	37761.00	21219.00	23286.00	176.00	19323.00	19388.00	30082.00	29804.00
VFMJ11_0081	2956.00	760.00	83.00	1495.00	5820.00	1430.00	2482.00	13.00	2521.00	2980.00	2358.00	2402.00
VFMJ11_0080	683.00	403.00	30.00	481.00	918.00	352.00	636.00	5.00	641.00	516.00	601.00	740.00
VFMJ11_0083	12.00	14.00	1.00	23.00	52.00	18.00	35.00	0.00	44.00	31.00	58.00	13.00
VFMJ11_0082	1065.00	461.00	40.00	874.00	1489.00	487.00	1141.00	3.00	1143.00	1051.00	1165.00	1051.00
VFMJ11_0085	260.00	149.00	5.00	430.00	432.00	167.00	237.00	2.00	420.00	284.00	499.00	224.00
VFMJ11_0084	335.00	195.00	20.00	482.00	568.00	244.00	272.00	1.00	380.00	312.00	567.00	385.00
VFMJ11_0087	231.00	109.00	7.00	301.00	335.00	173.00	199.00	3.00	256.00	205.00	278.00	257.00
VFMJ11_0086	78.00	27.00	0.00	118.00	106.00	46.00	54.00	0.00	96.00	62.00	111.00	70.00
VFMJ11_0089	0.00	0.00	0.00	0.00	0.00	0.00	0.00	0.00	0.00	0.00	0.00	0.00
VFMJ11_0088	493.00	324.00	41.00	638.00	754.00	419.00	641.00	2.00	396.00	418.00	636.00	693.00
VFMJ11_1235	32.00	10.00	1.00	42.00	65.00	16.00	32.00	0.00	49.00	36.00	33.00	39.00
VFMJ11_0643	1726.00	610.00	62.00	2164.00	2607.00	1305.00	1299.00	15.00	1672.00	1549.00	2407.00	1966.00
VFMJ11_0642	1072.00	393.00	29.00	1021.00	1577.00	703.00	881.00	4.00	1083.00	1044.00	1415.00	982.00
VFMJ11_0641	438.00	183.00	21.00	488.00	703.00	360.00	413.00	3.00	393.00	381.00	638.00	441.00
VFMJ11_0640	1316.00	526.00	44.00	1732.00	2045.00	979.00	1101.00	7.00	972.00	1208.00	1916.00	1552.00
VFMJ11_0647	3178.00	1982.00	190.00	4297.00	5910.00	2942.00	3797.00	20.00	2627.00	2709.00	5139.00	3660.00
VFMJ11_0646	3597.00	2737.00	228.00	3986.00	4838.00	3258.00	3689.00	23.00	3230.00	2874.00	4686.00	4263.00
VFMJ11_0645	1790.00	1164.00	81.00	2144.00	2518.00	1400.00	1701.00	8.00	1652.00	1557.00	2328.00	1875.00
VFMJ11_0644	3752.00	2240.00	191.00	4483.00	5671.00	3232.00	3218.00	25.00	3619.00	3241.00	5272.00	4601.00
VFMJ11_0649	66.00	15.00	2.00	73.00	103.00	18.00	47.00	0.00	91.00	74.00	67.00	31.00
VFMJ11_0648	189.00	114.00	8.00	259.00	362.00	137.00	171.00	0.00	255.00	177.00	334.00	168.00
VFMJ11_1734	205.00	70.00	8.00	244.00	283.00	108.00	121.00	2.00	188.00	169.00	242.00	210.00
VFMJ11_1735	267.00	134.00	13.00	266.00	374.00	146.00	247.00	1.00	230.00	246.00	272.00	256.00
VFMJ11_1736	466.00	220.00	19.00	588.00	777.00	323.00	433.00	2.00	570.00	501.00	784.00	466.00
VFMJ11_1737	307.00	155.00	10.00	407.00	397.00	164.00	267.00	0.00	435.00	334.00	430.00	287.00
VFMJ11_1730	115.00	29.00	1.00	149.00	367.00	48.00	133.00	0.00	327.00	238.00	302.00	48.00
VFMJ11_1731	12.00	8.00	0.00	10.00	41.00	3.00	10.00	0.00	22.00	29.00	36.00	3.00
VFMJ11_1732	213.00	92.00	4.00	213.00	231.00	86.00	148.00	3.00	213.00	182.00	231.00	169.00
VFMJ11_1733	435.00	210.00	15.00	450.00	606.00	223.00	390.00	2.00	507.00	359.00	599.00	354.00
VFMJ11_1988	2960.00	1585.00	163.00	3116.00	3475.00	1952.00	2638.00	15.00	2442.00	2567.00	3608.00	3150.00
VFMJ11_1738	511.00	111.00	10.00	381.00	761.00	301.00	431.00	2.00	357.00	371.00	389.00	403.00
VFMJ11_0863	1768.00	567.00	77.00	1502.00	2057.00	1033.00	1225.00	6.00	1470.00	1478.00	1734.00	1694.00
VFMJ11_0395	62.00	83.00	0.00	62.00	94.00	24.00	61.00	0.00	72.00	60.00	75.00	36.00
VFMJ11_0466	15875.00	7666.00	934.00	17730.00	23678.00	14171.00	12864.00	123.00	13148.00	11459.00	19293.00	17308.00
VFMJ11_0465	911.00	391.00	29.00	1197.00	1388.00	655.00	793.00	6.00	937.00	1014.00	1594.00	1190.00
VFMJ11_0464	346.00	148.00	9.00	382.00	409.00	211.00	290.00	2.00	436.00	332.00	509.00	361.00
VFMJ11_0463	6038.00	4530.00	448.00	8448.00	7919.00	4908.00	9408.00	39.00	3553.00	5613.00	7568.00	8755.00
VFMJ11_0462	49.00	7.00	0.00	69.00	84.00	13.00	32.00	0.00	97.00	87.00	95.00	24.00
VFMJ11_0393	97.00	42.00	1.00	125.00	165.00	78.00	98.00	2.00	96.00	81.00	154.00	108.00
VFMJ11_0392	548.00	265.00	38.00	624.00	771.00	434.00	604.00	5.00	532.00	563.00	884.00	791.00
VFMJ11_0399	821.00	298.00	35.00	727.00	972.00	473.00	590.00	6.00	584.00	637.00	969.00	722.00
VFMJ11_0398	176.00	85.00	6.00	191.00	338.00	48.00	120.00	1.00	199.00	139.00	152.00	105.00
VFMJ11_0469	625.00	501.00	17.00	791.00	1002.00	444.00	625.00	4.00	737.00	565.00	850.00	752.00
VFMJ11_0468	98.00	143.00	6.00	128.00	172.00	110.00	139.00	3.00	151.00	109.00	173.00	138.00
VFMJ11_1428	90.00	43.00	6.00	70.00	92.00	47.00	75.00	0.00	82.00	74.00	96.00	91.00
VFMJ11_1429	57.00	57.00	2.00	44.00	88.00	26.00	90.00	0.00	68.00	64.00	53.00	59.00
VFMJ11_1420	25.00	4.00	1.00	23.00	22.00	11.00	13.00	0.00	31.00	22.00	38.00	10.00
VFMJ11_1421	65.00	23.00	2.00	58.00	68.00	26.00	43.00	0.00	100.00	58.00	105.00	39.00
VFMJ11_1422	1.00	0.00	0.00	3.00	1.00	2.00	4.00	0.00	8.00	3.00	2.00	2.00
VFMJ11_1423	57.00	53.00	4.00	64.00	78.00	32.00	64.00	0.00	52.00	48.00	80.00	51.00
VFMJ11_1424	494.00	300.00	24.00	643.00	929.00	443.00	631.00	2.00	369.00	503.00	741.00	674.00
VFMJ11_1425	35.00	10.00	0.00	80.00	98.00	19.00	38.00	0.00	97.00	71.00	103.00	32.00
VFMJ11_1426	11.00	5.00	0.00	6.00	17.00	5.00	10.00	0.00	9.00	16.00	18.00	9.00
VFMJ11_1427	41.00	26.00	3.00	30.00	27.00	10.00	27.00	0.00	32.00	30.00	34.00	30.00
VFMJ11_0269	77.00	21.00	6.00	68.00	72.00	39.00	47.00	0.00	118.00	44.00	93.00	62.00
VFMJ11_0268	2060.00	1316.00	120.00	2801.00	2620.00	1405.00	1561.00	15.00	1639.00	1349.00	2730.00	2197.00
VFMJ11_0261	540.00	185.00	15.00	598.00	596.00	254.00	440.00	4.00	569.00	553.00	587.00	525.00
VFMJ11_0260	252.00	45.00	8.00	191.00	140.00	56.00	102.00	1.00	333.00	267.00	240.00	188.00
VFMJ11_0263	717.00	390.00	27.00	939.00	1071.00	406.00	736.00	9.00	599.00	627.00	938.00	857.00
VFMJ11_0262	586.00	523.00	23.00	620.00	1001.00	320.00	942.00	1.00	624.00	790.00	715.00	721.00
VFMJ11_0265	1754.00	1076.00	87.00	1761.00	3098.00	1108.00	2011.00	15.00	1446.00	1428.00	1992.00	2204.00
VFMJ11_0264	2960.00	1933.00	153.00	2539.00	4596.00	1804.00	4458.00	26.00	3004.00	3048.00	2909.00	2921.00
VFMJ11_0267	7610.00	4422.00	343.00	6712.00	9397.00	7368.00	8717.00	39.00	6081.00	5972.00	8031.00	10171.00
VFMJ11_0266	14749.00	10240.00	1352.00	17242.00	22258.00	13361.00	17903.00	95.00	13294.00	13779.00	20737.00	20343.00
VFMJ11_0069	34.00	23.00	2.00	34.00	53.00	27.00	50.00	0.00	36.00	28.00	54.00	55.00
VFMJ11_0068	934.00	385.00	43.00	1044.00	1087.00	664.00	761.00	4.00	740.00	838.00	1226.00	1160.00
VFMJ11_0860	351.00	76.00	4.00	214.00	285.00	122.00	202.00	3.00	235.00	381.00	214.00	244.00
VFMJ11_0063	349.00	142.00	9.00	363.00	462.00	207.00	271.00	2.00	361.00	279.00	382.00	262.00
VFMJ11_0062	1382.00	663.00	29.00	1231.00	1542.00	666.00	1033.00	5.00	1330.00	1082.00	1206.00	1479.00
VFMJ11_0061	1095.00	536.00	29.00	844.00	1076.00	479.00	936.00	4.00	869.00	877.00	1005.00	907.00
VFMJ11_0060	1198.00	598.00	49.00	1657.00	1895.00	983.00	1056.00	10.00	964.00	1106.00	1718.00	1533.00
VFMJ11_0067	175.00	82.00	9.00	255.00	325.00	103.00	158.00	1.00	193.00	220.00	293.00	163.00
VFMJ11_0066	1674.00	863.00	76.00	1953.00	2240.00	1093.00	1404.00	8.00	1557.00	1381.00	1932.00	1744.00
VFMJ11_0065	2564.00	1151.00	105.00	2385.00	2395.00	1122.00	1664.00	11.00	2255.00	2271.00	2863.00	2870.00
VFMJ11_0064	1804.00	698.00	109.00	1789.00	2753.00	1185.00	1440.00	13.00	1653.00	1514.00	2074.00	1958.00
VFMJ11_0598	37.00	12.00	1.00	46.00	30.00	18.00	35.00	0.00	29.00	31.00	60.00	31.00
VFMJ11_1216	85.00	43.00	9.00	82.00	114.00	54.00	84.00	0.00	119.00	79.00	121.00	86.00
VFMJ11_2157	398.00	153.00	11.00	332.00	248.00	134.00	201.00	2.00	459.00	282.00	377.00	288.00
VFMJ11_2350	2722.00	1305.00	128.00	3329.00	3912.00	1990.00	2324.00	14.00	2264.00	2375.00	3848.00	2967.00
VFMJ11_2397	86.00	26.00	1.00	78.00	116.00	57.00	44.00	0.00	99.00	79.00	107.00	70.00
VFMJ11_2396	1048.00	595.00	53.00	879.00	1460.00	444.00	803.00	4.00	1130.00	1553.00	893.00	1226.00
VFMJ11_2395	201.00	71.00	2.00	182.00	177.00	64.00	98.00	1.00	202.00	337.00	155.00	165.00
VFMJ11_2394	699.00	149.00	17.00	333.00	356.00	148.00	177.00	1.00	329.00	560.00	330.00	557.00
VFMJ11_2393	147.00	23.00	1.00	98.00	94.00	31.00	37.00	0.00	116.00	137.00	97.00	88.00
VFMJ11_2392	8814.00	6188.00	387.00	8092.00	11625.00	4653.00	10791.00	41.00	8455.00	8099.00	8549.00	8980.00
VFMJ11_2391	425.00	165.00	29.00	271.00	428.00	197.00	296.00	1.00	359.00	357.00	420.00	448.00
VFMJ11_2390	8073.00	1805.00	307.00	3246.00	6604.00	3080.00	4122.00	33.00	7548.00	4539.00	5322.00	5975.00
VFMJ11_2399	364.00	292.00	14.00	320.00	391.00	238.00	451.00	3.00	293.00	292.00	384.00	414.00
VFMJ11_2398	3817.00	1937.00	206.00	4105.00	4389.00	2411.00	3354.00	30.00	3155.00	2979.00	4187.00	4565.00
VFMJ11_2241	54.00	32.00	2.00	35.00	65.00	20.00	49.00	0.00	83.00	55.00	59.00	38.00
VFMJ11_2240	107.00	38.00	3.00	180.00	133.00	45.00	102.00	2.00	227.00	116.00	145.00	98.00
VFMJ11_2243	2094.00	715.00	96.00	2693.00	3335.00	1725.00	1628.00	15.00	1728.00	1679.00	2632.00	2327.00
VFMJ11_2242	332.00	57.00	9.00	413.00	824.00	158.00	257.00	0.00	449.00	458.00	666.00	185.00
VFMJ11_2245	294.00	125.00	7.00	406.00	673.00	220.00	288.00	2.00	365.00	406.00	577.00	315.00
VFMJ11_2244	185.00	133.00	8.00	238.00	311.00	127.00	217.00	0.00	323.00	220.00	329.00	196.00
VFMJ11_2247	352.00	237.00	10.00	361.00	573.00	207.00	722.00	1.00	417.00	410.00	392.00	397.00
VFMJ11_2246	774.00	438.00	19.00	699.00	1107.00	320.00	930.00	4.00	969.00	708.00	835.00	505.00
VFMJ11_2249	39.00	13.00	3.00	61.00	30.00	31.00	77.00	1.00	51.00	31.00	47.00	45.00
VFMJ11_2248	38.00	21.00	1.00	65.00	59.00	15.00	51.00	0.00	76.00	47.00	50.00	62.00
VFMJ11_2029	3538.00	1440.00	86.00	4073.00	4658.00	1664.00	2371.00	8.00	3212.00	3197.00	4380.00	2992.00
VFMJ11_2028	3556.00	2054.00	156.00	3068.00	5127.00	2330.00	2673.00	13.00	2863.00	2858.00	3225.00	3743.00
VFMJ11_2021	117.00	79.00	4.00	136.00	283.00	55.00	261.00	0.00	332.00	340.00	268.00	101.00
VFMJ11_2020	5419.00	3990.00	307.00	6600.00	8370.00	4827.00	5525.00	37.00	4669.00	4293.00	7491.00	6582.00
VFMJ11_2023	11.00	6.00	0.00	34.00	30.00	7.00	24.00	0.00	55.00	23.00	24.00	19.00
VFMJ11_2022	1516.00	2908.00	54.00	907.00	3367.00	680.00	5564.00	4.00	2715.00	2004.00	1735.00	1274.00
VFMJ11_2025	1164.00	643.00	79.00	1459.00	1541.00	931.00	1049.00	9.00	1178.00	880.00	1780.00	1314.00
VFMJ11_2024	209.00	342.00	13.00	255.00	487.00	156.00	696.00	3.00	306.00	238.00	266.00	196.00
VFMJ11_2027	434.00	245.00	10.00	596.00	893.00	285.00	491.00	5.00	874.00	697.00	925.00	402.00
VFMJ11_2026	1656.00	986.00	76.00	1652.00	2654.00	1022.00	1827.00	5.00	1968.00	1528.00	2150.00	1702.00
VFMJ11_1184	54.00	20.00	1.00	40.00	46.00	25.00	53.00	0.00	47.00	41.00	26.00	31.00
VFMJ11_2289	41.00	29.00	1.00	21.00	44.00	18.00	71.00	0.00	46.00	46.00	31.00	27.00
VFMJ11_2288	715.00	590.00	25.00	990.00	1665.00	523.00	943.00	4.00	1112.00	930.00	1245.00	926.00
VFMJ11_1121	234.00	198.00	16.00	243.00	318.00	146.00	354.00	3.00	197.00	187.00	271.00	245.00
VFMJ11_1120	3130.00	2428.00	196.00	4148.00	4984.00	2920.00	3866.00	24.00	2967.00	2682.00	4785.00	3847.00
VFMJ11_1123	120.00	29.00	4.00	126.00	161.00	58.00	94.00	1.00	112.00	115.00	162.00	85.00
VFMJ11_1122	635.00	343.00	30.00	793.00	1040.00	449.00	585.00	2.00	714.00	659.00	927.00	608.00
VFMJ11_1125	157.00	51.00	2.00	162.00	94.00	36.00	74.00	0.00	299.00	159.00	168.00	78.00
VFMJ11_1124	10420.00	8052.00	533.00	10764.00	14734.00	8430.00	11685.00	64.00	9411.00	8338.00	11074.00	13138.00
VFMJ11_1127	133.00	48.00	6.00	88.00	65.00	15.00	60.00	0.00	139.00	107.00	88.00	100.00
VFMJ11_1126	258.00	190.00	10.00	267.00	125.00	54.00	183.00	0.00	256.00	215.00	184.00	270.00
VFMJ11_1129	2596.00	1771.00	106.00	2727.00	3770.00	2615.00	2217.00	19.00	2741.00	2412.00	2750.00	2924.00
VFMJ11_1128	1576.00	782.00	64.00	1678.00	2553.00	902.00	1372.00	4.00	1751.00	1521.00	1904.00	1646.00
VFMJ11_1188	0.00	2.00	0.00	1.00	3.00	0.00	0.00	0.00	3.00	1.00	8.00	1.00
VFMJ11_1385	706.00	402.00	39.00	1065.00	2355.00	686.00	1108.00	5.00	767.00	1043.00	1339.00	953.00
VFMJ11_1384	20.00	18.00	1.00	28.00	35.00	16.00	39.00	0.00	30.00	35.00	34.00	25.00
VFMJ11_1387	540.00	197.00	12.00	803.00	1169.00	381.00	440.00	4.00	518.00	627.00	1114.00	524.00
VFMJ11_1386	612.00	191.00	10.00	574.00	2320.00	344.00	803.00	4.00	629.00	731.00	650.00	442.00
VFMJ11_1381	13.00	6.00	0.00	25.00	39.00	10.00	10.00	0.00	49.00	39.00	34.00	10.00
VFMJ11_1380	697.00	486.00	41.00	960.00	1046.00	597.00	1038.00	8.00	705.00	684.00	914.00	784.00
VFMJ11_1383	0.00	0.00	0.00	1.00	2.00	1.00	2.00	0.00	4.00	2.00	4.00	4.00
VFMJ11_1382	326.00	144.00	8.00	267.00	324.00	138.00	266.00	2.00	294.00	307.00	280.00	275.00
VFMJ11_0896	209.00	135.00	13.00	351.00	336.00	203.00	161.00	2.00	215.00	183.00	297.00	253.00
VFMJ11_0897	808.00	416.00	29.00	1131.00	1113.00	673.00	646.00	3.00	723.00	579.00	1007.00	920.00
VFMJ11_0894	129.00	103.00	5.00	133.00	196.00	82.00	118.00	0.00	126.00	120.00	173.00	120.00
VFMJ11_0895	646.00	387.00	32.00	655.00	824.00	547.00	533.00	1.00	574.00	511.00	872.00	757.00
VFMJ11_0892	200.00	66.00	1.00	264.00	399.00	107.00	127.00	3.00	265.00	215.00	335.00	161.00
VFMJ11_1388	317.00	114.00	7.00	380.00	634.00	229.00	287.00	1.00	297.00	315.00	425.00	233.00
VFMJ11_0890	2297.00	1508.00	89.00	2690.00	3448.00	1860.00	2136.00	8.00	2115.00	1836.00	2876.00	2893.00
VFMJ11_0891	337.00	245.00	30.00	376.00	473.00	284.00	362.00	2.00	313.00	274.00	457.00	432.00
VFMJ11_1635	191.00	105.00	5.00	291.00	436.00	128.00	242.00	0.00	281.00	232.00	452.00	162.00
VFMJ11_1634	446.00	104.00	8.00	527.00	893.00	178.00	353.00	1.00	617.00	605.00	773.00	259.00
VFMJ11_1637	216.00	311.00	10.00	743.00	1262.00	427.00	621.00	4.00	247.00	280.00	832.00	310.00
VFMJ11_1636	33.00	18.00	0.00	54.00	67.00	21.00	47.00	0.00	52.00	47.00	89.00	23.00
VFMJ11_1631	84.00	49.00	1.00	150.00	114.00	69.00	84.00	0.00	110.00	94.00	124.00	105.00
VFMJ11_1630	1783.00	609.00	88.00	1235.00	2095.00	790.00	1537.00	6.00	1735.00	1593.00	1583.00	1676.00
VFMJ11_1633	72.00	26.00	0.00	139.00	180.00	47.00	72.00	0.00	107.00	104.00	137.00	91.00
VFMJ11_1632	347.00	204.00	12.00	508.00	719.00	252.00	387.00	2.00	490.00	397.00	560.00	373.00
VFMJ11_1639	86.00	67.00	6.00	136.00	149.00	92.00	83.00	1.00	103.00	97.00	117.00	119.00
VFMJ11_1638	0.00	0.00	0.00	0.00	0.00	0.00	0.00	0.00	0.00	0.00	0.00	0.00
VFMJ11_0851	12.00	1.00	1.00	10.00	26.00	6.00	7.00	0.00	34.00	17.00	25.00	6.00
VFMJ11_0492	546.00	451.00	31.00	714.00	1347.00	428.00	791.00	4.00	949.00	848.00	1074.00	605.00
VFMJ11_0096	10564.00	11387.00	825.00	8948.00	13252.00	5814.00	9536.00	52.00	9423.00	9441.00	12254.00	14594.00
VFMJ11_0097	18875.00	10721.00	1343.00	26810.00	31786.00	19455.00	16645.00	132.00	13229.00	14334.00	25361.00	25667.00
VFMJ11_0094	163.00	185.00	7.00	228.00	352.00	100.00	205.00	1.00	154.00	145.00	200.00	167.00
VFMJ11_0095	42.00	18.00	1.00	41.00	54.00	18.00	57.00	0.00	57.00	37.00	39.00	37.00
VFMJ11_0092	734.00	338.00	23.00	824.00	1251.00	366.00	721.00	4.00	905.00	809.00	1015.00	769.00
VFMJ11_0093	436.00	130.00	13.00	393.00	534.00	222.00	255.00	5.00	327.00	325.00	371.00	461.00
VFMJ11_0090	99.00	51.00	5.00	202.00	214.00	83.00	102.00	1.00	237.00	108.00	186.00	92.00
VFMJ11_0091	2699.00	1494.00	139.00	3178.00	4388.00	1966.00	3425.00	11.00	2633.00	2438.00	4010.00	3623.00
VFMJ11_0098	248.00	162.00	6.00	270.00	506.00	140.00	318.00	2.00	345.00	285.00	369.00	199.00
VFMJ11_0099	214.00	91.00	12.00	189.00	252.00	93.00	137.00	1.00	225.00	186.00	236.00	203.00
VFMJ11_1709	117.00	72.00	4.00	158.00	300.00	119.00	132.00	0.00	184.00	181.00	291.00	135.00
VFMJ11_0651	3706.00	7669.00	188.00	3684.00	4830.00	2499.00	3164.00	11.00	2785.00	2611.00	3696.00	4694.00
VFMJ11_1259	370.00	102.00	8.00	380.00	593.00	212.00	190.00	1.00	376.00	359.00	412.00	313.00
VFMJ11_0653	366.00	164.00	10.00	964.00	1396.00	565.00	637.00	7.00	445.00	422.00	856.00	426.00
VFMJ11_0654	214.00	125.00	12.00	259.00	390.00	131.00	307.00	1.00	207.00	184.00	268.00	186.00
VFMJ11_0655	136.00	68.00	8.00	147.00	168.00	99.00	170.00	3.00	203.00	134.00	169.00	117.00
VFMJ11_0656	30.00	5.00	1.00	25.00	20.00	11.00	25.00	0.00	28.00	18.00	35.00	27.00
VFMJ11_0657	21.00	4.00	0.00	40.00	30.00	3.00	28.00	0.00	69.00	25.00	22.00	10.00
VFMJ11_0658	430.00	165.00	16.00	439.00	424.00	176.00	255.00	1.00	460.00	529.00	460.00	725.00
VFMJ11_1700	124398.00	58618.00	5749.00	88172.00	103669.00	55553.00	62854.00	507.00	122616.00	88159.00	115712.00	132875.00
VFMJ11_1251	69.00	23.00	1.00	124.00	229.00	65.00	75.00	0.00	59.00	68.00	293.00	124.00
VFMJ11_1702	148.00	107.00	7.00	310.00	261.00	142.00	189.00	2.00	164.00	135.00	300.00	177.00
VFMJ11_1257	98.00	28.00	3.00	87.00	259.00	63.00	76.00	2.00	142.00	105.00	131.00	69.00
VFMJ11_1256	1697.00	556.00	50.00	1283.00	2701.00	955.00	1359.00	11.00	1454.00	1420.00	1483.00	1516.00
VFMJ11_1255	285.00	115.00	11.00	355.00	408.00	191.00	214.00	1.00	262.00	261.00	354.00	269.00
VFMJ11_1706	76.00	34.00	2.00	94.00	141.00	36.00	81.00	0.00	149.00	171.00	131.00	74.00
VFMJ11_0388	135.00	73.00	6.00	152.00	278.00	87.00	126.00	4.00	267.00	230.00	252.00	129.00
VFMJ11_0389	24.00	7.00	0.00	42.00	59.00	9.00	23.00	0.00	52.00	40.00	47.00	18.00
VFMJ11_0382	537.00	273.00	18.00	735.00	917.00	367.00	463.00	4.00	646.00	579.00	888.00	637.00
VFMJ11_0383	1055.00	697.00	43.00	1313.00	1764.00	725.00	1200.00	4.00	1241.00	1168.00	1679.00	1269.00
VFMJ11_0380	337.00	99.00	4.00	341.00	523.00	202.00	235.00	0.00	402.00	350.00	546.00	249.00
VFMJ11_0381	629.00	197.00	9.00	680.00	807.00	343.00	450.00	1.00	563.00	517.00	769.00	531.00
VFMJ11_0386	155.00	82.00	8.00	215.00	250.00	111.00	110.00	0.00	195.00	143.00	224.00	156.00
VFMJ11_0387	96.00	31.00	1.00	134.00	167.00	39.00	51.00	0.00	146.00	136.00	158.00	72.00
VFMJ11_0384	390.00	317.00	21.00	624.00	835.00	410.00	599.00	5.00	529.00	447.00	851.00	569.00
VFMJ11_0385	269.00	116.00	15.00	299.00	442.00	178.00	254.00	3.00	283.00	236.00	367.00	248.00
VFMJ11_0474	225.00	122.00	9.00	267.00	457.00	148.00	307.00	0.00	321.00	256.00	398.00	184.00
VFMJ11_0475	44503.00	25063.00	2233.00	32109.00	40588.00	18689.00	35798.00	274.00	41772.00	37163.00	46457.00	47551.00
VFMJ11_0476	1889.00	532.00	61.00	1760.00	2801.00	998.00	1308.00	9.00	2028.00	1985.00	2635.00	1748.00
VFMJ11_0477	309.00	74.00	5.00	380.00	571.00	128.00	269.00	0.00	390.00	438.00	704.00	216.00
VFMJ11_0470	733.00	534.00	42.00	608.00	731.00	376.00	605.00	6.00	786.00	583.00	784.00	709.00
VFMJ11_0471	0.00	0.00	0.00	0.00	0.00	0.00	0.00	0.00	0.00	0.00	0.00	0.00
VFMJ11_0472	2009.00	1044.00	55.00	1975.00	1343.00	743.00	819.00	6.00	1343.00	1244.00	1482.00	1917.00
VFMJ11_0473	8334.00	3944.00	361.00	6076.00	5997.00	3075.00	3433.00	27.00	6454.00	5721.00	6498.00	8658.00
VFMJ11_0478	1619.00	683.00	65.00	1131.00	1170.00	633.00	961.00	8.00	1504.00	1047.00	1442.00	1279.00
VFMJ11_0479	15030.00	7463.00	859.00	11670.00	15242.00	8221.00	11181.00	76.00	12762.00	11042.00	13969.00	15090.00
VFMJ11_0100	381.00	221.00	17.00	363.00	466.00	226.00	291.00	1.00	387.00	375.00	429.00	415.00
VFMJ11_1419	30.00	7.00	1.00	25.00	33.00	15.00	20.00	1.00	43.00	23.00	37.00	32.00
VFMJ11_1418	1.00	0.00	0.00	7.00	5.00	1.00	3.00	0.00	12.00	3.00	3.00	1.00
VFMJ11_0101	252.00	121.00	12.00	298.00	374.00	186.00	225.00	0.00	294.00	229.00	315.00	293.00
VFMJ11_1415	3.00	1.00	0.00	4.00	3.00	1.00	0.00	0.00	3.00	3.00	6.00	0.00
VFMJ11_1414	96.00	32.00	4.00	118.00	129.00	53.00	74.00	0.00	69.00	105.00	130.00	74.00
VFMJ11_1417	12.00	4.00	1.00	10.00	17.00	3.00	9.00	0.00	17.00	16.00	18.00	6.00
VFMJ11_1416	123.00	76.00	7.00	123.00	277.00	66.00	171.00	1.00	145.00	126.00	153.00	140.00
VFMJ11_1411	6.00	8.00	0.00	10.00	5.00	5.00	9.00	0.00	18.00	11.00	10.00	6.00
VFMJ11_1410	15.00	4.00	0.00	24.00	18.00	4.00	6.00	0.00	35.00	17.00	23.00	6.00
VFMJ11_1413	10.00	3.00	0.00	6.00	8.00	1.00	8.00	0.00	13.00	11.00	18.00	6.00
VFMJ11_1412	46.00	20.00	2.00	30.00	61.00	28.00	46.00	0.00	82.00	45.00	54.00	32.00
VFMJ11_1328	128.00	54.00	4.00	177.00	272.00	75.00	141.00	1.00	177.00	150.00	224.00	98.00
VFMJ11_1451	226.00	104.00	11.00	169.00	230.00	124.00	208.00	0.00	171.00	168.00	227.00	212.00
VFMJ11_2546	72.00	21.00	2.00	56.00	87.00	40.00	60.00	1.00	97.00	73.00	83.00	51.00
VFMJ11_1450	2210.00	1221.00	34.00	1224.00	2543.00	1060.00	2099.00	7.00	2102.00	2004.00	1327.00	1953.00
VFMJ11_0276	1514.00	433.00	40.00	1514.00	1882.00	867.00	795.00	4.00	1188.00	1105.00	1352.00	1363.00
VFMJ11_0277	1925.00	935.00	62.00	2176.00	3120.00	1061.00	1743.00	13.00	1939.00	1898.00	2570.00	1861.00
VFMJ11_0274	1401.00	704.00	89.00	1848.00	2130.00	1152.00	1418.00	8.00	1195.00	1456.00	2025.00	1827.00
VFMJ11_0275	1142.00	320.00	42.00	1126.00	1381.00	722.00	697.00	9.00	837.00	799.00	1150.00	1030.00
VFMJ11_0272	309.00	153.00	24.00	311.00	301.00	167.00	218.00	2.00	317.00	333.00	349.00	374.00
VFMJ11_0273	89.00	59.00	2.00	132.00	107.00	51.00	66.00	0.00	109.00	110.00	124.00	113.00
VFMJ11_0270	116.00	26.00	5.00	63.00	60.00	39.00	43.00	0.00	83.00	49.00	62.00	80.00
VFMJ11_0271	51.00	17.00	7.00	82.00	73.00	43.00	23.00	0.00	112.00	60.00	87.00	59.00
VFMJ11_0078	1388.00	546.00	65.00	1681.00	1949.00	1032.00	1194.00	13.00	1430.00	1045.00	1947.00	1367.00
VFMJ11_0079	258.00	116.00	14.00	199.00	268.00	161.00	187.00	0.00	164.00	207.00	188.00	257.00
VFMJ11_1320	1071.00	483.00	125.00	932.00	1132.00	617.00	1179.00	4.00	750.00	1056.00	1076.00	1318.00
VFMJ11_0070	364.00	107.00	4.00	232.00	636.00	103.00	502.00	3.00	353.00	598.00	260.00	313.00
VFMJ11_0071	211.00	57.00	11.00	457.00	1035.00	340.00	335.00	6.00	299.00	439.00	850.00	228.00
VFMJ11_0072	4361.00	1704.00	152.00	5109.00	6751.00	3141.00	2998.00	23.00	4155.00	3447.00	5218.00	4479.00
VFMJ11_0073	969.00	462.00	34.00	1106.00	1320.00	615.00	817.00	5.00	772.00	805.00	1213.00	941.00
VFMJ11_0074	640.00	558.00	32.00	603.00	1389.00	423.00	1086.00	5.00	765.00	898.00	813.00	777.00
VFMJ11_0075	590.00	438.00	55.00	864.00	862.00	524.00	690.00	6.00	393.00	525.00	905.00	830.00
VFMJ11_0076	778.00	478.00	50.00	1038.00	1255.00	847.00	952.00	9.00	532.00	637.00	1098.00	1044.00
VFMJ11_0077	434.00	130.00	18.00	461.00	570.00	258.00	292.00	5.00	269.00	297.00	580.00	310.00
VFMJ11_1325	588.00	286.00	17.00	685.00	854.00	265.00	543.00	0.00	634.00	615.00	768.00	477.00
VFMJ11_1324	1756.00	496.00	76.00	2114.00	2529.00	1272.00	1242.00	9.00	1324.00	1366.00	1912.00	2109.00
VFMJ11_0898	1706.00	778.00	104.00	2006.00	2349.00	1174.00	1159.00	10.00	1503.00	1394.00	2090.00	2021.00
VFMJ11_1797	653.00	322.00	29.00	815.00	785.00	360.00	556.00	3.00	828.00	656.00	920.00	522.00
VFMJ11_2658	101.00	60.00	0.00	132.00	313.00	73.00	187.00	0.00	145.00	136.00	177.00	91.00
VFMJ11_2652	1158.00	562.00	59.00	1326.00	1581.00	665.00	895.00	6.00	1244.00	987.00	1602.00	1151.00
VFMJ11_2653	118.00	73.00	5.00	183.00	265.00	117.00	138.00	2.00	183.00	184.00	250.00	100.00
VFMJ11_2651	81.00	87.00	5.00	126.00	286.00	79.00	181.00	2.00	81.00	125.00	112.00	95.00
VFMJ11_2656	235.00	40.00	10.00	212.00	294.00	64.00	97.00	0.00	217.00	266.00	301.00	121.00
VFMJ11_2657	933.00	245.00	21.00	678.00	1023.00	346.00	498.00	4.00	835.00	771.00	780.00	687.00
VFMJ11_2654	1096.00	359.00	22.00	1495.00	2028.00	812.00	874.00	8.00	1612.00	1212.00	1973.00	967.00
VFMJ11_2655	4560.00	2527.00	149.00	5109.00	6676.00	3818.00	4355.00	30.00	4868.00	3491.00	5741.00	5083.00
VFMJ11_2384	2178.00	1590.00	111.00	3251.00	5288.00	2191.00	2925.00	15.00	2013.00	2164.00	4043.00	2694.00
VFMJ11_2385	2903.00	1248.00	145.00	2244.00	3259.00	2360.00	2952.00	16.00	2348.00	2484.00	2776.00	3381.00
VFMJ11_2386	886.00	409.00	23.00	991.00	1485.00	549.00	832.00	9.00	957.00	736.00	1077.00	859.00
VFMJ11_2387	478.00	502.00	16.00	440.00	2513.00	321.00	993.00	0.00	488.00	418.00	433.00	368.00
VFMJ11_2380	165.00	71.00	9.00	185.00	226.00	110.00	185.00	2.00	127.00	134.00	195.00	153.00
VFMJ11_2381	123.00	45.00	4.00	141.00	115.00	52.00	98.00	2.00	142.00	96.00	95.00	89.00
VFMJ11_2382	148.00	52.00	5.00	113.00	134.00	34.00	230.00	0.00	147.00	183.00	80.00	119.00
VFMJ11_2383	123.00	82.00	2.00	168.00	242.00	55.00	136.00	0.00	124.00	153.00	190.00	90.00
VFMJ11_1794	2246.00	1502.00	156.00	1727.00	1772.00	1122.00	1855.00	9.00	1908.00	1597.00	2047.00	2354.00
VFMJ11_2388	292.00	327.00	23.00	422.00	489.00	270.00	475.00	2.00	320.00	284.00	437.00	438.00
VFMJ11_2389	2233.00	432.00	116.00	823.00	1406.00	730.00	933.00	9.00	1925.00	1195.00	1372.00	1556.00
VFMJ11_0038	70.00	37.00	9.00	103.00	95.00	47.00	48.00	1.00	120.00	62.00	98.00	59.00
VFMJ11_2256	179.00	81.00	14.00	187.00	230.00	84.00	125.00	2.00	268.00	154.00	239.00	152.00
VFMJ11_2257	423.00	271.00	18.00	685.00	1035.00	341.00	479.00	1.00	419.00	407.00	735.00	362.00
VFMJ11_2254	119.00	34.00	2.00	178.00	148.00	65.00	85.00	1.00	151.00	110.00	136.00	104.00
VFMJ11_2255	609.00	216.00	31.00	635.00	774.00	391.00	415.00	2.00	716.00	500.00	665.00	651.00
VFMJ11_2252	120.00	38.00	1.00	136.00	147.00	65.00	108.00	1.00	159.00	89.00	140.00	105.00
VFMJ11_2253	43.00	10.00	0.00	53.00	40.00	30.00	39.00	0.00	64.00	27.00	49.00	44.00
VFMJ11_2250	59.00	13.00	3.00	56.00	65.00	36.00	57.00	0.00	72.00	63.00	68.00	63.00
VFMJ11_2251	114.00	22.00	4.00	93.00	121.00	58.00	99.00	0.00	100.00	67.00	94.00	108.00
VFMJ11_2258	272.00	271.00	10.00	583.00	742.00	294.00	343.00	2.00	423.00	389.00	659.00	299.00
VFMJ11_2259	2989.00	3645.00	172.00	6016.00	11676.00	4912.00	4561.00	34.00	3250.00	3947.00	6144.00	3938.00
VFMJ11_2038	727.00	406.00	32.00	1106.00	1036.00	495.00	744.00	8.00	797.00	703.00	1316.00	1060.00
VFMJ11_2039	8908.00	9183.00	617.00	17432.00	13550.00	7685.00	13518.00	63.00	9462.00	8382.00	18431.00	16857.00
VFMJ11_2036	0.00	0.00	0.00	0.00	0.00	0.00	0.00	0.00	0.00	0.00	0.00	0.00
VFMJ11_2037	1730.00	1046.00	77.00	2141.00	2037.00	1166.00	1724.00	11.00	1397.00	1306.00	2333.00	2371.00
VFMJ11_2034	76.00	107.00	5.00	82.00	280.00	63.00	201.00	1.00	100.00	91.00	141.00	81.00
VFMJ11_2035	210.00	62.00	1.00	262.00	299.00	112.00	151.00	0.00	121.00	114.00	210.00	163.00
VFMJ11_2032	1780.00	792.00	68.00	1383.00	1810.00	812.00	1163.00	7.00	1797.00	1783.00	1724.00	1795.00
VFMJ11_2033	54.00	32.00	3.00	47.00	179.00	32.00	84.00	1.00	73.00	78.00	61.00	46.00
VFMJ11_2030	29377.00	20428.00	1337.00	33466.00	38301.00	19058.00	24924.00	168.00	27353.00	24670.00	36374.00	30078.00
VFMJ11_2031	8933.00	4783.00	402.00	8476.00	10323.00	5247.00	6564.00	27.00	8312.00	7348.00	10859.00	9650.00
VFMJ11_1136	105.00	35.00	3.00	104.00	98.00	34.00	74.00	2.00	112.00	77.00	114.00	92.00
VFMJ11_1137	3808.00	1028.00	82.00	2037.00	1913.00	1243.00	1160.00	18.00	4141.00	3003.00	2826.00	2792.00
VFMJ11_1134	70.00	38.00	2.00	45.00	29.00	19.00	20.00	1.00	81.00	51.00	62.00	52.00
VFMJ11_1135	3110.00	1213.00	96.00	2291.00	1947.00	1438.00	736.00	13.00	3519.00	2469.00	3417.00	2823.00
VFMJ11_1132	74.00	19.00	4.00	80.00	66.00	28.00	38.00	0.00	87.00	53.00	72.00	55.00
VFMJ11_1133	135.00	39.00	3.00	60.00	45.00	16.00	28.00	0.00	186.00	85.00	98.00	83.00
VFMJ11_1130	112.00	51.00	5.00	230.00	304.00	150.00	147.00	3.00	132.00	150.00	320.00	195.00
VFMJ11_1131	3.00	6.00	0.00	12.00	19.00	3.00	17.00	0.00	21.00	10.00	19.00	9.00
VFMJ11_1138	1533.00	368.00	46.00	559.00	581.00	377.00	348.00	9.00	1498.00	1094.00	930.00	1162.00
VFMJ11_1139	94.00	39.00	1.00	71.00	125.00	38.00	53.00	1.00	112.00	79.00	104.00	79.00
VFMJ11_0711	164.00	61.00	8.00	139.00	164.00	55.00	138.00	0.00	142.00	126.00	166.00	130.00
VFMJ11_0710	236.00	69.00	7.00	164.00	214.00	68.00	130.00	1.00	226.00	249.00	177.00	172.00
VFMJ11_0713	56.00	19.00	2.00	29.00	25.00	20.00	14.00	0.00	41.00	30.00	35.00	31.00
VFMJ11_0712	114.00	37.00	0.00	89.00	106.00	34.00	59.00	0.00	96.00	68.00	85.00	61.00
VFMJ11_0715	2975.00	2295.00	143.00	3645.00	5923.00	2377.00	3504.00	26.00	2820.00	2750.00	3890.00	3841.00
VFMJ11_0714	64.00	18.00	0.00	79.00	109.00	31.00	45.00	1.00	142.00	134.00	145.00	64.00
VFMJ11_0717	206.00	56.00	4.00	267.00	476.00	57.00	190.00	0.00	256.00	344.00	308.00	112.00
VFMJ11_0716	404.00	131.00	13.00	428.00	372.00	239.00	271.00	2.00	475.00	377.00	412.00	331.00
VFMJ11_0719	311.00	162.00	19.00	326.00	399.00	180.00	338.00	2.00	327.00	292.00	421.00	336.00
VFMJ11_0718	90.00	58.00	3.00	141.00	132.00	58.00	82.00	1.00	168.00	99.00	133.00	134.00
VFMJ11_1620	320.00	145.00	14.00	379.00	614.00	197.00	354.00	2.00	433.00	453.00	558.00	299.00
VFMJ11_1621	693.00	462.00	16.00	325.00	541.00	251.00	684.00	2.00	683.00	556.00	400.00	570.00
VFMJ11_1626	15.00	12.00	2.00	25.00	21.00	9.00	19.00	0.00	33.00	15.00	23.00	14.00
VFMJ11_1627	20.00	18.00	4.00	57.00	53.00	19.00	42.00	2.00	46.00	21.00	46.00	26.00
VFMJ11_1624	115.00	55.00	3.00	122.00	174.00	47.00	95.00	0.00	118.00	129.00	179.00	66.00
VFMJ11_1625	294.00	128.00	7.00	303.00	450.00	131.00	248.00	0.00	305.00	285.00	369.00	228.00
VFMJ11_0705	609.00	279.00	37.00	843.00	807.00	458.00	543.00	4.00	839.00	598.00	1164.00	624.00
VFMJ11_0874	21563.00	4966.00	1003.00	25021.00	27098.00	15256.00	10569.00	93.00	15100.00	14353.00	22352.00	19801.00
VFMJ11_0875	14055.00	9527.00	1126.00	18373.00	21632.00	13921.00	14404.00	94.00	12271.00	11088.00	21075.00	18406.00
VFMJ11_0876	289.00	124.00	4.00	322.00	657.00	175.00	343.00	0.00	250.00	259.00	292.00	280.00
VFMJ11_1791	68.00	43.00	5.00	97.00	173.00	35.00	97.00	0.00	122.00	106.00	86.00	60.00
VFMJ11_1657	320.00	85.00	2.00	304.00	432.00	105.00	293.00	1.00	646.00	544.00	504.00	193.00
VFMJ11_0879	475.00	290.00	21.00	583.00	674.00	316.00	402.00	5.00	406.00	395.00	580.00	519.00
VFMJ11_1655	34.00	27.00	1.00	65.00	80.00	23.00	64.00	0.00	32.00	47.00	63.00	46.00
VFMJ11_1654	1715.00	593.00	76.00	1941.00	3025.00	1328.00	1865.00	6.00	1450.00	1457.00	1849.00	1544.00
VFMJ11_1653	384.00	203.00	12.00	405.00	648.00	231.00	380.00	1.00	552.00	423.00	602.00	334.00
VFMJ11_1652	209.00	96.00	6.00	311.00	500.00	108.00	226.00	4.00	392.00	395.00	589.00	245.00
VFMJ11_0665	136.00	98.00	7.00	131.00	123.00	75.00	120.00	1.00	116.00	121.00	156.00	164.00
VFMJ11_0664	301.00	128.00	9.00	314.00	397.00	142.00	224.00	0.00	327.00	263.00	390.00	262.00
VFMJ11_0667	637.00	301.00	12.00	658.00	910.00	328.00	642.00	1.00	670.00	645.00	802.00	580.00
VFMJ11_0666	6.00	1.00	0.00	6.00	15.00	3.00	4.00	0.00	6.00	9.00	7.00	5.00
VFMJ11_0661	44.00	23.00	0.00	45.00	67.00	27.00	43.00	0.00	59.00	38.00	53.00	39.00
VFMJ11_1651	0.00	0.00	0.00	0.00	0.00	0.00	0.00	0.00	0.00	0.00	0.00	0.00
VFMJ11_0663	941.27	365.56	82.38	916.84	1041.78	628.61	544.39	7.00	876.03	786.96	1148.90	1325.17
VFMJ11_1719	245.00	108.00	14.00	375.00	341.00	149.00	178.00	1.00	272.00	242.00	420.00	278.00
VFMJ11_1716	288.00	121.00	12.00	379.00	456.00	151.00	306.00	0.00	335.00	233.00	375.00	286.00
VFMJ11_1717	463.00	168.00	15.00	537.00	653.00	220.00	355.00	2.00	483.00	455.00	635.00	422.00
VFMJ11_1714	73.00	14.00	2.00	109.00	187.00	26.00	57.00	0.00	123.00	141.00	186.00	38.00
VFMJ11_1715	130.00	137.00	8.00	210.00	405.00	115.00	268.00	5.00	235.00	219.00	263.00	129.00
VFMJ11_1244	170.00	122.00	11.00	138.00	279.00	128.00	191.00	0.00	218.00	163.00	200.00	186.00
VFMJ11_1245	30.00	17.00	3.00	44.00	35.00	18.00	23.00	0.00	56.00	26.00	44.00	23.00
VFMJ11_1710	2806.00	1481.00	110.00	3129.00	4643.00	1869.00	2682.00	21.00	2632.00	2451.00	4028.00	3012.00
VFMJ11_1711	2519.00	1115.00	87.00	2722.00	3512.00	1374.00	2210.00	10.00	2273.00	2145.00	3193.00	2570.00
VFMJ11_1398	410.00	488.00	36.00	790.00	930.00	477.00	435.00	4.00	418.00	477.00	904.00	748.00
VFMJ11_1399	168.00	37.00	0.00	215.00	307.00	79.00	133.00	0.00	199.00	262.00	269.00	133.00
VFMJ11_1392	388.00	197.00	20.00	601.00	857.00	452.00	404.00	1.00	467.00	501.00	807.00	461.00
VFMJ11_1393	174.00	65.00	2.00	355.00	508.00	141.00	156.00	1.00	271.00	280.00	566.00	119.00
VFMJ11_1390	160.00	114.00	7.00	224.00	341.00	143.00	208.00	2.00	273.00	190.00	345.00	158.00
VFMJ11_1391	1357.00	576.00	64.00	1898.00	2161.00	1178.00	1147.00	10.00	1130.00	1387.00	2233.00	1618.00
VFMJ11_1396	151.00	45.00	6.00	96.00	82.00	46.00	62.00	1.00	180.00	102.00	131.00	99.00
VFMJ11_1397	109.00	43.00	1.00	150.00	201.00	53.00	112.00	1.00	146.00	109.00	179.00	85.00
VFMJ11_1394	676.00	307.00	29.00	1565.00	1567.00	763.00	713.00	7.00	776.00	920.00	1746.00	1045.00
VFMJ11_1395	2233.00	1184.00	86.00	2141.00	2915.00	1395.00	2145.00	22.00	1988.00	1660.00	2830.00	2123.00
VFMJ11_0449	744.00	294.00	13.00	855.00	1135.00	394.00	605.00	3.00	835.00	766.00	1007.00	604.00
VFMJ11_0448	239.00	145.00	13.00	344.00	415.00	169.00	275.00	2.00	321.00	269.00	413.00	257.00
VFMJ11_0919	125.00	66.00	1.00	181.00	182.00	82.00	115.00	2.00	196.00	149.00	175.00	93.00
VFMJ11_0918	595.00	252.00	31.00	759.00	941.00	468.00	498.00	6.00	458.00	525.00	893.00	683.00
VFMJ11_0913	170.00	32.00	4.00	166.00	92.00	92.00	63.00	1.00	158.00	115.00	147.00	168.00
VFMJ11_0912	62.00	20.00	4.00	50.00	56.00	31.00	36.00	0.00	73.00	45.00	82.00	61.00
VFMJ11_0911	74.00	24.00	1.00	80.00	181.00	32.00	69.00	1.00	153.00	123.00	105.00	54.00
VFMJ11_0910	114.00	47.00	1.00	128.00	174.00	56.00	87.00	1.00	183.00	112.00	136.00	114.00
VFMJ11_0917	507.00	150.00	31.00	377.00	335.00	227.00	160.00	3.00	497.00	420.00	648.00	624.00
VFMJ11_0916	833.00	227.00	19.00	568.00	447.00	277.00	296.00	3.00	640.00	588.00	902.00	865.00
VFMJ11_0915	106.00	47.00	2.00	104.00	122.00	45.00	80.00	0.00	95.00	59.00	85.00	67.00
VFMJ11_0914	86.00	52.00	9.00	115.00	106.00	54.00	69.00	0.00	95.00	108.00	132.00	99.00
VFMJ11_1402	25.00	12.00	1.00	29.00	38.00	22.00	20.00	0.00	44.00	22.00	29.00	22.00
VFMJ11_1403	50.00	17.00	1.00	53.00	54.00	28.00	37.00	0.00	97.00	49.00	41.00	25.00
VFMJ11_1400	151.00	82.00	5.00	148.00	283.00	80.00	154.00	1.00	263.00	204.00	265.00	145.00
VFMJ11_1401	35.00	10.00	0.00	17.00	70.00	8.00	31.00	0.00	43.00	29.00	31.00	18.00
VFMJ11_1406	46.00	14.00	2.00	38.00	68.00	18.00	31.00	1.00	51.00	52.00	47.00	30.00
VFMJ11_1407	97.00	21.00	2.00	60.00	295.00	46.00	119.00	0.00	183.00	147.00	138.00	66.00
VFMJ11_1404	18.00	0.00	0.00	22.00	22.00	7.00	13.00	0.00	32.00	30.00	24.00	7.00
VFMJ11_1405	122.00	46.00	2.00	123.00	147.00	65.00	91.00	0.00	129.00	84.00	120.00	67.00
VFMJ11_1408	36.00	14.00	0.00	49.00	45.00	23.00	24.00	1.00	80.00	52.00	73.00	38.00
VFMJ11_1409	60.00	24.00	1.00	79.00	106.00	32.00	49.00	0.00	74.00	45.00	64.00	41.00
VFMJ11_0283	407.00	228.00	8.00	269.00	873.00	178.00	621.00	2.00	430.00	427.00	370.00	358.00
VFMJ11_0282	396.00	88.00	13.00	198.00	279.00	111.00	248.00	1.00	350.00	401.00	282.00	312.00
VFMJ11_0281	673.00	116.00	21.00	325.00	418.00	227.00	366.00	2.00	506.00	518.00	420.00	469.00
VFMJ11_0280	155.00	33.00	6.00	85.00	108.00	44.00	100.00	0.00	128.00	141.00	112.00	112.00
VFMJ11_0287	155.00	83.00	6.00	162.00	181.00	94.00	134.00	1.00	143.00	95.00	163.00	114.00
VFMJ11_0286	289.00	111.00	8.00	296.00	261.00	121.00	205.00	2.00	343.00	221.00	302.00	204.00
VFMJ11_0285	138.00	97.00	6.00	187.00	219.00	118.00	193.00	4.00	179.00	145.00	226.00	168.00
VFMJ11_0284	45.00	16.00	2.00	57.00	97.00	13.00	40.00	0.00	50.00	48.00	69.00	26.00
VFMJ11_0289	879.00	394.00	44.00	991.00	1140.00	637.00	643.00	8.00	845.00	690.00	1181.00	947.00
VFMJ11_0288	1494.00	633.00	63.00	1608.00	1985.00	1164.00	1124.00	8.00	1375.00	1181.00	1886.00	1701.00
VFMJ11_2645	566.00	202.00	12.00	518.00	929.00	245.00	409.00	6.00	506.00	692.00	569.00	457.00
VFMJ11_0049	1323.00	857.00	65.00	1488.00	1598.00	946.00	1254.00	8.00	959.00	976.00	1404.00	1794.00
VFMJ11_0048	440.00	102.00	16.00	507.00	660.00	213.00	296.00	2.00	570.00	455.00	646.00	327.00
VFMJ11_2644	1100.00	332.00	41.00	797.00	1094.00	312.00	566.00	3.00	955.00	1070.00	877.00	877.00
VFMJ11_0045	1591.00	781.00	58.00	2043.00	2137.00	1116.00	1294.00	9.00	1425.00	1261.00	2011.00	1910.00
VFMJ11_0044	505.00	303.00	16.00	568.00	528.00	228.00	281.00	3.00	606.00	376.00	565.00	396.00
VFMJ11_0047	2234.00	1166.00	79.00	2613.00	3282.00	1558.00	1976.00	9.00	1949.00	1752.00	2949.00	2101.00
VFMJ11_0046	361.00	233.00	12.00	383.00	482.00	335.00	370.00	4.00	406.00	341.00	512.00	353.00
VFMJ11_0041	571.00	418.00	55.00	843.00	1010.00	492.00	1349.00	2.00	473.00	681.00	719.00	835.00
VFMJ11_0040	92.00	40.00	2.00	154.00	206.00	43.00	102.00	1.00	152.00	95.00	139.00	100.00
VFMJ11_0043	85.00	38.00	2.00	104.00	124.00	49.00	86.00	0.00	101.00	81.00	144.00	76.00
VFMJ11_0042	130.00	103.00	12.00	157.00	142.00	86.00	205.00	1.00	77.00	98.00	170.00	186.00
VFMJ11_2641	2433.00	1491.00	122.00	2171.00	3171.00	1463.00	1943.00	21.00	3143.00	2327.00	3284.00	2611.00
VFMJ11_2640	235.00	97.00	13.00	245.00	275.00	136.00	161.00	0.00	205.00	193.00	281.00	218.00
VFMJ11_2643	65.00	24.00	2.00	52.00	75.00	17.00	58.00	0.00	74.00	71.00	71.00	39.00
VFMJ11_2642	150.00	70.00	6.00	108.00	134.00	37.00	110.00	2.00	122.00	106.00	108.00	101.00
VFMJ11_2629	19.00	20.00	0.00	13.00	57.00	12.00	24.00	0.00	13.00	13.00	18.00	22.00
VFMJ11_2628	1.00	2.00	0.00	1.00	21.00	1.00	4.00	0.00	11.00	4.00	4.00	0.00
VFMJ11_2627	1055.00	700.00	27.00	1860.00	2353.00	758.00	1748.00	6.00	1918.00	1234.00	1937.00	1224.00
VFMJ11_2626	70.00	24.00	3.00	98.00	75.00	28.00	46.00	1.00	89.00	73.00	106.00	56.00
VFMJ11_2625	317.00	211.00	8.00	394.00	572.00	205.00	370.00	4.00	466.00	345.00	483.00	284.00
VFMJ11_2624	146.00	61.00	8.00	193.00	222.00	77.00	145.00	1.00	191.00	119.00	196.00	156.00
VFMJ11_2623	333.00	167.00	13.00	365.00	464.00	151.00	323.00	1.00	386.00	242.00	394.00	273.00
VFMJ11_2622	197.00	70.00	3.00	294.00	280.00	111.00	151.00	0.00	268.00	218.00	321.00	148.00
VFMJ11_2621	54.00	18.00	0.00	76.00	79.00	26.00	40.00	0.00	139.00	127.00	105.00	53.00
VFMJ11_2620	33.00	17.00	0.00	41.00	43.00	17.00	22.00	0.00	49.00	52.00	46.00	32.00
VFMJ11_1489	194.00	60.00	6.00	213.00	256.00	127.00	161.00	4.00	218.00	170.00	333.00	188.00
VFMJ11_1482	110.00	9.00	1.00	57.00	94.00	26.00	40.00	0.00	178.00	63.00	109.00	48.00
VFMJ11_1483	59.00	26.00	0.00	68.00	132.00	61.00	81.00	0.00	43.00	44.00	57.00	65.00
VFMJ11_1487	323.00	159.00	8.00	293.00	328.00	157.00	224.00	3.00	338.00	257.00	474.00	278.00
VFMJ11_2533	56037.00	15021.00	3184.00	64254.00	89065.00	56361.00	36088.00	342.00	40279.00	42017.00	58341.00	69998.00
VFMJ11_2532	43895.00	22663.00	5737.00	59485.00	79346.00	48704.00	45984.00	395.00	34069.00	40213.00	57776.00	66016.00
VFMJ11_2531	24744.00	11288.00	2613.00	20841.00	27895.00	24836.00	22574.00	162.00	16256.00	18187.00	22378.00	29211.00
VFMJ11_2530	112691.00	40160.00	5918.00	113318.00	143807.00	105682.00	68502.00	886.00	95126.00	83200.00	136167.00	139134.00
VFMJ11_2537	58073.64	26184.88	4411.15	49283.46	75270.25	39959.80	43490.13	410.53	52650.10	46404.71	62897.06	69084.27
VFMJ11_2536	1755.00	464.00	52.00	1687.00	2163.00	796.00	997.00	8.00	1322.00	1487.00	2131.00	1291.00
VFMJ11_2535	6052.00	3148.00	487.00	6722.00	8497.00	4895.00	5866.00	38.00	4677.00	5234.00	7449.00	7214.00
VFMJ11_2534	29702.00	8819.00	2429.00	38291.00	51835.00	31540.00	21826.00	189.00	22734.00	26448.00	35165.00	38897.00
VFMJ11_2285	93.00	39.00	2.00	92.00	176.00	64.00	88.00	1.00	211.00	149.00	180.00	73.00
VFMJ11_2284	1692.00	750.00	69.00	1853.00	2440.00	1155.00	1552.00	6.00	1568.00	1491.00	2423.00	1919.00
VFMJ11_2287	429.00	168.00	23.00	446.00	536.00	197.00	262.00	3.00	614.00	429.00	569.00	424.00
VFMJ11_2286	306.00	141.00	7.00	367.00	491.00	168.00	259.00	3.00	458.00	359.00	498.00	262.00
VFMJ11_2281	1705.00	637.00	59.00	1968.00	2252.00	1151.00	1191.00	10.00	1388.00	1483.00	2363.00	1742.00
VFMJ11_2280	134.00	41.00	3.00	156.00	112.00	83.00	90.00	2.00	136.00	88.00	152.00	104.00
VFMJ11_2283	1291.00	534.00	67.00	1279.00	1396.00	823.00	911.00	9.00	1165.00	962.00	1605.00	1209.00
VFMJ11_2282	385.00	225.00	46.00	504.00	533.00	406.00	419.00	5.00	311.00	333.00	543.00	535.00
VFMJ11_0773	381.00	164.00	7.00	227.00	614.00	198.00	322.00	1.00	378.00	340.00	353.00	292.00
VFMJ11_1375	75.00	49.00	0.00	127.00	187.00	63.00	117.00	0.00	131.00	101.00	130.00	76.00
VFMJ11_0771	370.00	180.00	5.00	506.00	538.00	202.00	347.00	0.00	427.00	343.00	546.00	409.00
VFMJ11_0770	301.00	122.00	5.00	502.00	639.00	183.00	317.00	1.00	474.00	410.00	590.00	292.00
VFMJ11_1210	417.00	171.00	14.00	445.00	550.00	188.00	263.00	3.00	437.00	360.00	484.00	398.00
VFMJ11_1370	958.00	1605.00	92.00	1302.00	1886.00	1377.00	2612.00	6.00	818.00	845.00	1623.00	1404.00
VFMJ11_1371	486.00	197.00	5.00	633.00	1071.00	263.00	515.00	3.00	626.00	632.00	849.00	371.00
VFMJ11_1372	158.00	32.00	1.00	183.00	552.00	71.00	166.00	0.00	222.00	226.00	328.00	82.00
VFMJ11_1373	20.00	8.00	1.00	28.00	50.00	11.00	21.00	0.00	29.00	19.00	52.00	20.00
VFMJ11_1891	527.00	105.00	14.00	822.00	1221.00	222.00	433.00	1.00	669.00	790.00	1163.00	407.00
VFMJ11_1890	76.00	34.00	2.00	109.00	159.00	42.00	61.00	0.00	104.00	99.00	130.00	78.00
VFMJ11_1893	271.00	56.00	2.00	200.00	576.00	144.00	213.00	1.00	311.00	329.00	317.00	171.00
VFMJ11_1892	3119.00	918.00	93.00	2706.00	3827.00	1657.00	1789.00	20.00	2973.00	3025.00	3070.00	2757.00
VFMJ11_1895	34.00	6.00	0.00	36.00	52.00	13.00	29.00	0.00	46.00	33.00	30.00	16.00
VFMJ11_1894	66.00	16.00	1.00	11.00	62.00	14.00	70.00	0.00	32.00	60.00	22.00	35.00
VFMJ11_1896	284.00	151.00	10.00	335.00	570.00	185.00	347.00	1.00	369.00	345.00	374.00	274.00
VFMJ11_1899	92.00	51.00	3.00	119.00	141.00	51.00	102.00	0.00	156.00	108.00	123.00	97.00
VFMJ11_1898	941.00	474.00	40.00	1107.00	1646.00	553.00	786.00	3.00	845.00	869.00	1101.00	984.00
VFMJ11_1379	8.00	1.00	0.00	33.00	39.00	3.00	14.00	0.00	36.00	24.00	33.00	8.00
VFMJ11_0870	365.00	125.00	5.00	423.00	613.00	159.00	285.00	0.00	650.00	470.00	517.00	224.00
VFMJ11_0871	167.00	97.00	14.00	174.00	229.00	136.00	115.00	0.00	94.00	104.00	212.00	139.00
VFMJ11_1879	1097.00	409.00	31.00	1241.00	1531.00	695.00	837.00	7.00	892.00	951.00	1487.00	1260.00
VFMJ11_1878	1137.00	471.00	21.00	1193.00	2087.00	550.00	930.00	11.00	1851.00	1427.00	1804.00	783.00
VFMJ11_0702	169.00	114.00	6.00	235.00	224.00	97.00	197.00	1.00	136.00	141.00	175.00	175.00
VFMJ11_0703	1959.00	929.00	65.00	1696.00	2798.00	1012.00	1583.00	13.00	2032.00	1724.00	2214.00	1848.00
VFMJ11_0700	65.00	28.00	1.00	130.00	81.00	44.00	58.00	0.00	90.00	58.00	119.00	82.00
VFMJ11_0877	6382.00	2073.00	271.00	6503.00	7401.00	4383.00	3572.00	34.00	4548.00	4225.00	7181.00	6919.00
VFMJ11_1873	31.00	11.00	0.00	41.00	99.00	10.00	29.00	0.00	70.00	60.00	72.00	22.00
VFMJ11_1656	104.00	61.00	4.00	124.00	229.00	65.00	158.00	1.00	102.00	105.00	153.00	76.00
VFMJ11_1871	1573.00	1118.00	54.00	1132.00	1558.00	1459.00	1790.00	11.00	962.00	947.00	1116.00	2132.00
VFMJ11_1870	919.00	530.00	22.00	1132.00	1132.00	712.00	729.00	9.00	678.00	632.00	1162.00	902.00
VFMJ11_1877	273.00	137.00	9.00	278.00	359.00	170.00	226.00	1.00	263.00	263.00	339.00	251.00
VFMJ11_1876	1108.00	868.00	53.00	2366.00	2936.00	1090.00	1435.00	6.00	1107.00	1360.00	2842.00	1348.00
VFMJ11_1875	15126.00	5921.00	746.00	17151.00	22256.00	13400.00	10582.00	87.00	11623.00	10714.00	18349.00	16637.00
VFMJ11_1874	1014.00	535.00	42.00	1180.00	1714.00	696.00	1132.00	7.00	897.00	963.00	1494.00	1142.00
VFMJ11_1099	286.00	114.00	7.00	184.00	194.00	126.00	156.00	5.00	207.00	204.00	199.00	249.00
VFMJ11_1098	631.00	242.00	16.00	385.00	485.00	247.00	307.00	4.00	455.00	468.00	516.00	593.00
VFMJ11_1091	60.00	47.00	4.00	79.00	95.00	47.00	80.00	1.00	88.00	74.00	88.00	80.00
VFMJ11_1090	118.00	58.00	4.00	110.00	121.00	61.00	79.00	0.00	94.00	72.00	113.00	96.00
VFMJ11_1093	5911.00	4203.00	192.00	6306.99	13683.68	4231.00	15885.00	42.00	5869.00	7904.00	6295.00	4904.00
VFMJ11_1092	265.00	160.00	3.00	354.00	466.00	180.00	244.00	0.00	272.00	240.00	350.00	246.00
VFMJ11_1095	332.00	86.00	8.00	325.00	935.00	196.00	339.00	0.00	341.00	389.00	352.00	313.00
VFMJ11_1094	63591.00	35338.00	2538.00	61573.01	75097.32	31617.00	50818.00	275.00	60352.00	53986.00	69813.00	61883.00
VFMJ11_1097	659.00	183.00	19.00	479.00	581.00	263.00	329.00	0.00	587.00	624.00	546.00	539.00
VFMJ11_1096	591.00	182.00	11.00	584.00	725.00	285.00	375.00	1.00	638.00	624.00	592.00	588.00
VFMJ11_2142	247.00	80.00	10.00	285.00	292.00	105.00	131.00	2.00	277.00	214.00	379.00	178.00
VFMJ11_2143	540.00	145.00	23.00	345.00	434.00	194.00	258.00	2.00	410.00	363.00	475.00	511.00
VFMJ11_2140	144.00	54.00	5.00	126.00	184.00	72.00	109.00	2.00	150.00	128.00	196.00	133.00
VFMJ11_2141	552.00	198.00	24.00	433.00	545.00	253.00	294.00	3.00	515.00	395.00	560.00	554.00
VFMJ11_1313	13.00	2.00	0.00	15.00	6.00	0.00	4.00	0.00	39.00	14.00	20.00	2.00
VFMJ11_2146	52.00	12.00	1.00	45.00	49.00	24.00	38.00	0.00	69.00	46.00	40.00	51.00
VFMJ11_2147	78.00	30.00	3.00	79.00	107.00	41.00	76.00	0.00	109.00	60.00	80.00	84.00
VFMJ11_0678	72.00	47.00	4.00	148.00	152.00	60.00	92.00	1.00	153.00	114.00	230.00	73.00
VFMJ11_0679	31.00	8.00	0.00	28.00	34.00	5.00	13.00	0.00	30.00	36.00	26.00	11.00
VFMJ11_2144	237.00	60.00	8.00	143.00	220.00	89.00	115.00	0.00	228.00	187.00	256.00	229.00
VFMJ11_0672	556.00	235.00	32.00	849.00	983.00	431.00	485.00	2.00	487.00	642.00	877.00	745.00
VFMJ11_0673	189.00	54.00	4.00	216.00	204.00	79.00	154.00	1.00	278.00	138.00	171.00	144.00
VFMJ11_0670	264.00	114.00	7.00	298.00	297.00	163.00	214.00	0.00	213.00	225.00	292.00	256.00
VFMJ11_0671	77.00	22.00	3.00	130.00	190.00	55.00	81.00	0.00	151.00	170.00	221.00	50.00
VFMJ11_0676	619.00	313.00	32.00	1010.00	836.00	499.00	535.00	5.00	515.00	617.00	934.00	732.00
VFMJ11_0677	127.00	99.00	8.00	224.00	157.00	144.00	139.00	3.00	101.00	120.00	199.00	235.00
VFMJ11_0674	110.00	45.00	2.00	84.00	84.00	44.00	92.00	1.00	75.00	79.00	110.00	80.00
VFMJ11_0675	1143.00	566.00	46.00	1359.00	1304.00	683.00	910.00	8.00	1069.00	1087.00	1437.00	1188.00
VFMJ11_1279	3.00	0.00	0.00	1.00	3.00	0.00	1.00	0.00	0.00	2.00	0.00	0.00
VFMJ11_1278	53.00	36.00	0.00	62.00	152.00	28.00	82.00	0.00	121.00	86.00	107.00	46.00
VFMJ11_1275	38.00	23.00	1.00	77.00	139.00	31.00	68.00	0.00	127.00	92.00	126.00	37.00
VFMJ11_1274	722.00	397.00	28.00	864.00	1113.00	425.00	698.00	4.00	758.00	812.00	1171.00	740.00
VFMJ11_1277	19.00	12.00	1.00	25.00	42.00	7.00	22.00	0.00	12.00	14.00	15.00	14.00
VFMJ11_1276	1020.00	617.00	26.00	1292.00	1992.00	722.00	1155.00	7.00	1176.00	953.00	1636.00	1157.00
VFMJ11_1271	278.00	201.00	24.00	619.00	777.00	457.00	305.00	1.00	298.00	309.00	522.00	382.00
VFMJ11_1270	273.00	251.00	14.00	671.00	1167.00	554.00	397.00	2.00	402.00	406.00	622.00	364.00
VFMJ11_1273	361.00	251.00	32.00	471.00	306.00	264.00	518.00	4.00	190.00	262.00	438.00	443.00
VFMJ11_1272	565.00	212.00	23.00	591.00	855.00	418.00	451.00	5.00	522.00	515.00	702.00	696.00
VFMJ11_2145	70.00	24.00	6.00	42.00	56.00	33.00	43.00	1.00	49.00	51.00	60.00	56.00
VFMJ11_0908	142.00	94.00	11.00	202.00	210.00	102.00	141.00	0.00	149.00	117.00	176.00	180.00
VFMJ11_0909	33.00	31.00	3.00	42.00	50.00	28.00	37.00	0.00	48.00	34.00	40.00	39.00
VFMJ11_0458	494.00	294.00	19.00	581.00	673.00	314.00	485.00	3.00	471.00	492.00	679.00	510.00
VFMJ11_0459	822.00	461.00	33.00	986.00	1307.00	565.00	756.00	2.00	782.00	815.00	1169.00	873.00
VFMJ11_0456	717.00	450.00	24.00	647.00	992.00	379.00	653.00	3.00	741.00	700.00	856.00	637.00
VFMJ11_0457	167.00	77.00	6.00	182.00	182.00	54.00	156.00	0.00	180.00	130.00	195.00	147.00
VFMJ11_0454	209.00	124.00	13.00	176.00	305.00	123.00	211.00	2.00	198.00	143.00	196.00	172.00
VFMJ11_0455	940.00	815.00	73.00	926.00	1576.00	670.00	1296.00	2.00	906.00	912.00	1158.00	1057.00
VFMJ11_0452	14437.00	8426.00	548.00	16110.00	21216.00	10966.00	12461.00	88.00	13908.00	11836.00	17709.00	16691.00
VFMJ11_0453	920.00	446.00	27.00	1067.00	2247.00	737.00	1226.00	10.00	1041.00	929.00	1371.00	708.00
VFMJ11_0450	573.00	344.00	25.00	638.00	731.00	383.00	510.00	5.00	611.00	484.00	727.00	622.00
VFMJ11_0451	2885.00	1745.00	138.00	3666.00	4595.00	2404.00	2788.00	15.00	2581.00	2380.00	3934.00	3289.00
VFMJ11_1477	2048.00	1797.00	112.00	3169.00	3690.00	2062.00	2319.00	15.00	1423.00	1338.00	3317.00	2599.00
VFMJ11_1476	16.00	2.00	1.00	13.00	85.00	10.00	29.00	0.00	74.00	76.00	56.00	18.00
VFMJ11_1475	83.00	31.00	5.00	44.00	81.00	33.00	72.00	0.00	69.00	39.00	75.00	47.00
VFMJ11_1474	18.00	7.00	0.00	28.00	21.00	20.00	31.00	0.00	34.00	24.00	27.00	17.00
VFMJ11_1473	18.00	6.00	2.00	13.00	19.00	10.00	15.00	0.00	49.00	33.00	26.00	11.00
VFMJ11_1472	133.00	67.00	8.00	142.00	153.00	59.00	159.00	0.00	144.00	110.00	132.00	126.00
VFMJ11_1471	56.00	28.00	1.00	40.00	49.00	22.00	44.00	0.00	54.00	51.00	54.00	49.00
VFMJ11_1470	115.00	51.00	2.00	97.00	103.00	56.00	72.00	0.00	124.00	116.00	106.00	85.00
VFMJ11_1479	225.00	21.00	9.00	187.00	203.00	106.00	114.00	2.00	186.00	152.00	219.00	191.00
VFMJ11_1478	103.00	7.00	2.00	72.00	81.00	25.00	45.00	1.00	59.00	44.00	72.00	60.00
VFMJ11_0290	132.00	98.00	8.00	205.00	157.00	77.00	92.00	4.00	193.00	112.00	191.00	135.00
VFMJ11_0291	8084.00	4687.00	289.00	7509.00	9551.00	4109.00	5080.00	33.00	7624.00	6722.00	7777.00	9279.00
VFMJ11_0292	255.00	169.00	16.00	214.00	287.00	152.00	228.00	1.00	211.00	186.00	278.00	275.00
VFMJ11_0293	170.00	116.00	3.00	239.00	335.00	124.00	263.00	0.00	209.00	214.00	266.00	199.00
VFMJ11_0294	1865.00	770.00	86.00	2210.00	2808.00	1358.00	1358.00	14.00	1448.00	1605.00	2346.00	2316.00
VFMJ11_0295	644.00	255.00	19.00	1077.00	1452.00	441.00	641.00	5.00	764.00	899.00	1313.00	758.00
VFMJ11_0296	5.00	2.00	0.00	4.00	15.00	2.00	3.00	0.00	10.00	10.00	10.00	4.00
VFMJ11_0297	219.00	196.00	7.00	239.00	863.00	306.00	246.00	1.00	116.00	130.00	168.00	160.00
VFMJ11_0298	220.00	109.00	4.00	262.00	586.00	249.00	177.00	5.00	138.00	164.00	211.00	202.00
VFMJ11_0299	83.00	36.00	3.00	101.00	181.00	77.00	74.00	2.00	58.00	75.00	95.00	79.00
VFMJ11_0052	2816.00	735.00	155.00	2437.00	2862.00	1305.00	1388.00	12.00	2461.00	2369.00	2600.00	2917.00
VFMJ11_0053	3146.00	1171.00	128.00	3900.00	4952.00	2822.00	2156.00	25.00	2283.00	2647.00	3238.00	3933.00
VFMJ11_0050	1374.00	936.00	78.00	1723.00	2140.00	1055.00	1510.00	8.00	1510.00	1537.00	2217.00	1885.00
VFMJ11_0051	438.00	174.00	16.00	437.00	613.00	205.00	285.00	2.00	429.00	324.00	483.00	380.00
VFMJ11_0056	6621.00	4119.00	434.00	8781.00	11068.00	5750.00	7267.00	40.00	5511.00	6207.00	9230.00	9575.00
VFMJ11_0057	62.00	57.00	4.00	70.00	314.00	44.00	156.00	0.00	105.00	84.00	97.00	57.00
VFMJ11_0054	7448.00	2715.00	356.00	9756.00	12670.00	6501.00	5802.00	43.00	5684.00	6291.00	8476.00	9023.00
VFMJ11_0055	959.00	606.00	107.00	976.00	1147.00	619.00	1328.00	2.00	885.00	982.00	1200.00	1319.00
VFMJ11_1503	208.00	75.00	6.00	203.00	307.00	112.00	188.00	1.00	215.00	172.00	329.00	190.00
VFMJ11_1502	29.00	12.00	0.00	47.00	53.00	20.00	38.00	0.00	41.00	36.00	54.00	26.00
VFMJ11_0058	1889.00	644.00	94.00	1788.00	2167.00	1109.00	1160.00	12.00	1698.00	1440.00	2124.00	1847.00
VFMJ11_0059	53.00	23.00	1.00	52.00	42.00	32.00	33.00	1.00	33.00	22.00	49.00	34.00
VFMJ11_1507	242.00	120.00	18.00	343.00	399.00	221.00	188.00	4.00	265.00	263.00	508.00	338.00
VFMJ11_1506	182.00	33.00	0.00	179.00	263.00	91.00	99.00	1.00	240.00	202.00	283.00	134.00
VFMJ11_1505	8.00	2.00	0.00	12.00	37.00	3.00	9.00	0.00	48.00	39.00	30.00	2.00
VFMJ11_1504	210.00	88.00	3.00	193.00	1051.00	177.00	318.00	1.00	288.00	334.00	290.00	161.00
VFMJ11_0900	13649.00	9353.00	1681.00	20028.00	26484.00	11962.00	19484.00	90.00	12730.00	14897.00	20940.00	21287.00
VFMJ11_0901	109.00	62.00	3.00	102.00	185.00	60.00	136.00	1.00	96.00	86.00	137.00	98.00
VFMJ11_0902	170.00	33.00	10.00	197.00	268.00	114.00	115.00	0.00	156.00	164.00	195.00	173.00
VFMJ11_0903	305.00	181.00	12.00	354.00	406.00	193.00	283.00	2.00	327.00	235.00	369.00	308.00
VFMJ11_0904	17.00	3.00	1.00	17.00	19.00	5.00	7.00	0.00	22.00	16.00	12.00	15.00
VFMJ11_0905	26.00	13.00	0.00	33.00	18.00	5.00	17.00	0.00	36.00	13.00	20.00	20.00
VFMJ11_0906	84.00	67.00	3.00	111.00	133.00	53.00	74.00	0.00	96.00	72.00	112.00	90.00
VFMJ11_0907	53.00	32.00	2.00	58.00	85.00	30.00	55.00	0.00	65.00	40.00	53.00	47.00
VFMJ11_2590	221.00	50.00	7.00	197.00	216.00	106.00	132.00	2.00	192.00	164.00	231.00	168.00
VFMJ11_1578	1507.00	1051.00	42.00	1414.00	3007.00	893.00	2752.00	8.00	1558.00	1371.00	1462.00	1464.00
VFMJ11_1825	697.00	290.00	20.00	789.00	1191.00	438.00	540.00	2.00	735.00	661.00	924.00	616.00
VFMJ11_1579	165.00	145.00	10.00	323.00	425.00	208.00	309.00	2.00	219.00	181.00	386.00	237.00
VFMJ11_1048	4.00	2.00	1.00	25.00	20.00	4.00	8.00	0.00	38.00	14.00	23.00	6.00
VFMJ11_1049	36.00	15.00	0.00	50.00	36.00	15.00	29.00	0.00	78.00	31.00	41.00	32.00
VFMJ11_1918	5.00	1.00	0.00	15.00	2.00	1.00	1.00	0.00	16.00	6.00	6.00	2.00
VFMJ11_1823	5631.00	3338.00	251.00	5816.00	9063.00	4080.00	5622.00	50.00	5748.00	4516.00	8259.00	5145.00
VFMJ11_1570	20.00	5.00	3.00	53.00	23.00	16.00	13.00	0.00	48.00	13.00	20.00	23.00
VFMJ11_1571	111.00	61.00	4.00	204.00	189.00	101.00	100.00	0.00	121.00	107.00	183.00	133.00
VFMJ11_1778	10.00	1.00	1.00	35.00	9.00	10.00	11.00	1.00	58.00	8.00	10.00	3.00
VFMJ11_2638	317.00	127.00	10.00	294.00	599.00	145.00	270.00	3.00	387.00	306.00	438.00	219.00
VFMJ11_2639	793.00	219.00	18.00	827.00	1196.00	414.00	455.00	2.00	769.00	662.00	832.00	681.00
VFMJ11_1919	59.00	22.00	3.00	66.00	92.00	32.00	46.00	2.00	102.00	53.00	90.00	64.00
VFMJ11_1779	87.00	62.00	4.00	79.00	143.00	43.00	114.00	1.00	78.00	79.00	71.00	63.00
VFMJ11_2634	106.00	30.00	6.00	114.00	89.00	41.00	72.00	1.00	94.00	80.00	107.00	92.00
VFMJ11_2635	109.00	17.00	3.00	104.00	102.00	42.00	50.00	1.00	97.00	59.00	83.00	90.00
VFMJ11_2636	127.00	66.00	3.00	226.00	635.00	119.00	196.00	0.00	222.00	159.00	330.00	146.00
VFMJ11_2637	114.00	22.00	2.00	179.00	212.00	44.00	101.00	0.00	119.00	176.00	168.00	68.00
VFMJ11_2630	0.00	0.00	1.00	3.00	1.00	0.00	0.00	0.00	4.00	0.00	0.00	0.00
VFMJ11_2631	28.00	9.00	3.00	39.00	54.00	18.00	46.00	0.00	51.00	41.00	31.00	41.00
VFMJ11_2632	30.00	15.00	1.00	24.00	35.00	13.00	14.00	1.00	35.00	35.00	19.00	29.00
VFMJ11_2633	62.00	8.00	4.00	69.00	56.00	14.00	19.00	0.00	73.00	38.00	68.00	46.00
VFMJ11_2340	219.00	48.00	5.00	201.00	252.00	87.00	108.00	0.00	213.00	188.00	211.00	171.00
VFMJ11_2341	735.00	354.00	25.00	726.00	963.00	394.00	576.00	3.00	845.00	743.00	947.00	685.00
VFMJ11_2342	341.00	92.00	1.00	270.00	575.00	160.00	200.00	1.00	397.00	412.00	441.00	239.00
VFMJ11_2292	17160.00	4950.00	901.00	19003.00	30983.00	16324.00	12681.00	168.00	14425.00	15452.00	22450.00	21563.00
VFMJ11_2293	23894.00	7264.00	1395.00	32288.00	48757.00	28633.00	19644.00	271.00	23213.00	23106.00	38926.00	29363.00
VFMJ11_2290	754.00	206.00	13.00	708.00	1266.00	371.00	583.00	5.00	972.00	931.00	1101.00	670.00
VFMJ11_2291	1482.00	936.00	50.00	1326.00	2303.00	790.00	1939.00	10.00	2060.00	1920.00	1764.00	1206.00
VFMJ11_2296	147.00	53.00	4.00	213.00	206.00	96.00	119.00	0.00	139.00	128.00	200.00	157.00
VFMJ11_2297	1484.00	717.00	34.00	1514.00	1857.00	908.00	1227.00	5.00	1308.00	1076.00	1540.00	1705.00
VFMJ11_2294	40235.00	15053.00	2127.00	57360.00	84342.00	48426.00	35288.00	474.00	43491.00	35224.00	75819.00	52119.00
VFMJ11_2295	1066.00	679.00	58.00	1644.00	1546.00	1147.00	1230.00	13.00	818.00	1008.00	1768.00	1594.00
VFMJ11_2528	35.00	21.00	2.00	66.00	72.00	23.00	34.00	0.00	84.00	43.00	58.00	42.00
VFMJ11_2529	137556.00	58648.00	9848.00	139009.00	192495.00	141382.00	95657.00	1212.00	123678.00	106072.00	178723.00	187693.00
VFMJ11_2298	19.00	7.00	1.00	37.00	26.00	11.00	17.00	0.00	30.00	17.00	29.00	16.00
VFMJ11_2299	65.00	19.00	2.00	84.00	79.00	36.00	41.00	0.00	103.00	54.00	53.00	68.00
VFMJ11_2345	3855.00	1237.00	208.00	3480.00	4728.00	2369.00	2436.00	22.00	3129.00	3280.00	4245.00	3929.00
VFMJ11_2346	1854.00	806.00	45.00	1610.00	2180.00	802.00	1379.00	13.00	2025.00	1620.00	2013.00	1572.00
VFMJ11_2347	1436.00	1223.00	38.00	996.00	2719.00	756.00	2167.00	6.00	1544.00	1189.00	1281.00	1163.00
VFMJ11_1886	200586.00	150061.00	15838.00	221362.00	320631.00	202924.00	206742.00	1409.00	183005.00	164329.00	265792.00	264599.00
VFMJ11_1887	2737.00	1923.00	284.00	2009.00	2271.00	2874.00	2751.00	22.00	1470.00	1562.00	2409.00	2906.00
VFMJ11_1884	121.00	41.00	3.00	148.00	287.00	80.00	150.00	0.00	211.00	210.00	232.00	106.00
VFMJ11_1885	14161.00	13382.00	1837.00	19279.00	24908.00	15642.00	17652.00	111.00	12523.00	12546.00	19537.00	19590.00
VFMJ11_1882	465.00	422.00	25.00	421.00	432.00	242.00	387.00	3.00	522.00	392.00	543.00	496.00
VFMJ11_1883	378.00	227.00	14.00	358.00	507.00	207.00	414.00	1.00	423.00	315.00	434.00	325.00
VFMJ11_1880	561.00	268.00	29.00	659.00	703.00	329.00	358.00	3.00	608.00	461.00	708.00	544.00
VFMJ11_1881	7135.00	3547.00	257.00	8531.00	11307.00	5131.00	5883.00	42.00	6670.00	5567.00	9935.00	7380.00
VFMJ11_1888	1212.00	451.00	37.00	1282.00	1999.00	588.00	813.00	4.00	1484.00	1351.00	1515.00	1124.00
VFMJ11_1889	121.00	64.00	2.00	164.00	239.00	81.00	135.00	0.00	183.00	211.00	209.00	127.00
VFMJ11_0845	5590.00	3481.00	249.00	5755.00	7076.00	3667.00	5573.00	26.00	5433.00	4389.00	6550.00	6063.00
VFMJ11_0844	1267.00	975.00	22.00	1365.00	2259.00	911.00	1611.00	4.00	1494.00	1167.00	1568.00	1215.00
VFMJ11_0847	7272.00	3522.00	264.00	8869.00	13170.00	5524.00	6404.00	48.00	6929.00	6545.00	10385.00	7815.00
VFMJ11_0846	17010.00	16519.00	804.00	14472.00	21719.00	11633.00	32303.00	76.00	20355.00	15883.00	21177.00	17159.00
VFMJ11_1648	373.00	209.00	12.00	293.00	386.00	127.00	446.00	0.00	333.00	361.00	315.00	469.00
VFMJ11_0840	668.00	284.00	21.00	992.00	1074.00	453.00	454.00	4.00	802.00	700.00	1009.00	757.00
VFMJ11_0843	168.00	123.00	3.00	299.00	437.00	129.00	288.00	1.00	271.00	247.00	330.00	213.00
VFMJ11_0842	1445.00	961.00	56.00	1395.00	3347.00	700.00	1911.00	5.00	1596.00	1647.00	1600.00	1415.00
VFMJ11_1644	69.00	34.00	1.00	43.00	64.00	28.00	48.00	0.00	41.00	36.00	51.00	61.00
VFMJ11_1645	101.00	58.00	2.00	77.00	63.00	34.00	114.00	1.00	117.00	105.00	56.00	93.00
VFMJ11_1646	133.00	65.00	5.00	87.00	86.00	36.00	121.00	0.00	187.00	203.00	98.00	162.00
VFMJ11_1647	296.00	148.00	8.00	239.00	206.00	92.00	266.00	0.00	281.00	263.00	226.00	423.00
VFMJ11_0849	23.00	4.00	2.00	25.00	33.00	3.00	8.00	0.00	32.00	29.00	37.00	7.00
VFMJ11_0848	641.00	166.00	7.00	805.00	1202.00	261.00	478.00	1.00	580.00	662.00	980.00	454.00
VFMJ11_1642	30.00	17.00	1.00	30.00	30.00	14.00	30.00	0.00	34.00	24.00	17.00	34.00
VFMJ11_1643	30.00	7.00	0.00	19.00	39.00	8.00	28.00	0.00	35.00	28.00	33.00	12.00
VFMJ11_1088	17.00	2.00	0.00	36.00	13.00	2.00	11.00	0.00	57.00	12.00	7.00	11.00
VFMJ11_1089	8.00	4.00	0.00	9.00	7.00	1.00	4.00	0.00	8.00	9.00	10.00	6.00
VFMJ11_1086	54.00	23.00	1.00	58.00	51.00	26.00	38.00	2.00	73.00	44.00	42.00	32.00
VFMJ11_1087	10.00	4.00	1.00	2.00	3.00	2.00	6.00	0.00	10.00	4.00	8.00	4.00
VFMJ11_1084	68.00	26.00	1.00	91.00	108.00	32.00	59.00	1.00	82.00	84.00	103.00	64.00
VFMJ11_1085	7.00	3.00	0.00	14.00	9.00	6.00	10.00	0.00	12.00	6.00	7.00	8.00
VFMJ11_1082	99.00	27.00	3.00	123.00	113.00	49.00	78.00	0.00	158.00	90.00	103.00	76.00
VFMJ11_1083	7.00	7.00	0.00	25.00	11.00	7.00	7.00	0.00	35.00	8.00	10.00	4.00
VFMJ11_1080	0.00	0.00	0.00	0.00	0.00	0.00	0.00	0.00	0.00	0.00	0.00	0.00
VFMJ11_1081	24.00	12.00	0.00	52.00	24.00	14.00	11.00	1.00	47.00	33.00	32.00	22.00
VFMJ11_0609	1328.00	338.00	49.00	1178.00	2466.00	603.00	986.00	6.00	1284.00	1359.00	1163.00	1047.00
VFMJ11_0608	385.00	210.00	18.00	474.00	429.00	193.00	371.00	3.00	335.00	281.00	443.00	374.00
VFMJ11_0607	715.00	376.00	43.00	962.00	1559.00	679.00	912.00	6.00	827.00	975.00	1433.00	880.00
VFMJ11_0606	31.00	8.00	0.00	23.00	87.00	22.00	32.00	0.00	61.00	45.00	82.00	19.00
VFMJ11_0605	260.00	118.00	18.00	300.00	494.00	143.00	238.00	1.00	296.00	239.00	405.00	264.00
VFMJ11_0604	343.00	159.00	19.00	464.00	575.00	274.00	307.00	3.00	344.00	361.00	560.00	420.00
VFMJ11_0603	143.00	50.00	1.00	134.00	197.00	65.00	79.00	1.00	171.00	117.00	197.00	124.00
VFMJ11_0602	196.00	75.00	15.00	283.00	314.00	124.00	168.00	3.00	224.00	224.00	354.00	245.00
VFMJ11_0601	365.00	240.00	11.00	484.00	510.00	268.00	289.00	4.00	371.00	328.00	533.00	416.00
VFMJ11_0600	88.00	46.00	2.00	82.00	110.00	35.00	89.00	0.00	96.00	83.00	131.00	101.00
VFMJ11_1262	13.00	8.00	2.00	12.00	19.00	6.00	17.00	0.00	24.00	22.00	25.00	10.00
VFMJ11_1263	2.00	0.00	0.00	0.00	1.00	1.00	0.00	0.00	1.00	1.00	3.00	0.00
VFMJ11_1260	1306.00	635.00	54.00	1391.00	1720.00	832.00	898.00	13.00	1333.00	1101.00	1503.00	1234.00
VFMJ11_1261	196.00	86.00	10.00	179.00	216.00	107.00	186.00	1.00	163.00	126.00	211.00	173.00
VFMJ11_1266	6464.00	2728.00	128.00	2597.00	3630.00	1802.00	5790.00	16.00	5509.00	3464.00	2923.00	3782.00
VFMJ11_1267	180.00	64.00	6.00	395.00	521.00	141.00	179.00	1.00	260.00	268.00	545.00	180.00
VFMJ11_1264	648.00	355.00	27.00	623.00	1064.00	392.00	703.00	2.00	661.00	548.00	650.00	584.00
VFMJ11_1265	328.00	186.00	11.00	373.00	364.00	248.00	308.00	1.00	197.00	204.00	348.00	325.00
VFMJ11_1268	1105.00	598.00	62.00	3169.00	5764.00	2390.00	1592.00	15.00	803.00	1403.00	2271.00	1313.00
VFMJ11_1269	283.00	193.00	13.00	659.00	1057.00	529.00	336.00	6.00	270.00	307.00	597.00	356.00
VFMJ11_0939	1293.00	747.00	42.00	1811.00	1898.00	908.00	1140.00	14.00	1368.00	1103.00	1962.00	1430.00
VFMJ11_0938	1282.00	813.00	67.00	1527.00	2118.00	990.00	1293.00	7.00	1411.00	1182.00	1923.00	1434.00
VFMJ11_0935	2887.00	1751.00	201.00	3179.00	4009.00	2231.00	3114.00	19.00	2091.00	2585.00	3600.00	4279.00
VFMJ11_0934	253.00	129.00	10.00	130.00	505.00	94.00	320.00	3.00	303.00	241.00	251.00	138.00
VFMJ11_0937	1090.00	538.00	36.00	946.00	1254.00	499.00	835.00	2.00	1347.00	1264.00	1365.00	1088.00
VFMJ11_0936	898.00	408.00	16.00	1114.00	2110.00	613.00	863.00	4.00	1589.00	1405.00	1831.00	787.00
VFMJ11_0931	100.00	81.00	2.00	130.00	411.00	58.00	187.00	0.00	121.00	145.00	133.00	97.00
VFMJ11_0930	1234.00	498.00	55.00	1483.00	1643.00	776.00	968.00	4.00	1213.00	1085.00	1833.00	1264.00
VFMJ11_0933	324.00	208.00	11.00	413.00	684.00	183.00	392.00	1.00	375.00	329.00	509.00	321.00
VFMJ11_0932	66.00	44.00	3.00	131.00	113.00	52.00	77.00	1.00	108.00	96.00	176.00	96.00
VFMJ11_0113	231.00	107.00	7.00	282.00	266.00	138.00	186.00	1.00	321.00	241.00	312.00	315.00
VFMJ11_0112	1051.00	380.00	49.00	979.00	1400.00	667.00	840.00	1.00	830.00	863.00	1024.00	1076.00
VFMJ11_0111	61.00	45.00	1.00	96.00	206.00	44.00	85.00	0.00	57.00	67.00	185.00	111.00
VFMJ11_0110	458.00	432.00	24.00	388.00	469.00	212.00	350.00	0.00	437.00	306.00	483.00	431.00
VFMJ11_0117	161.00	99.00	16.00	168.00	176.00	108.00	164.00	2.00	165.00	160.00	232.00	204.00
VFMJ11_0116	252.00	191.00	8.00	358.00	354.00	147.00	273.00	3.00	264.00	249.00	336.00	244.00
VFMJ11_0115	14.00	8.00	0.00	35.00	16.00	5.00	15.00	0.00	24.00	6.00	22.00	12.00
VFMJ11_0114	20.00	97.00	0.00	54.00	90.00	19.00	37.00	1.00	84.00	24.00	33.00	25.00
VFMJ11_0728	65.00	35.00	3.00	95.00	104.00	29.00	85.00	1.00	132.00	92.00	98.00	45.00
VFMJ11_0119	302.00	137.00	28.00	233.00	322.00	120.00	199.00	0.00	192.00	190.00	271.00	310.00
VFMJ11_0118	2787.00	803.00	135.00	2207.00	3114.00	1479.00	1557.00	12.00	2294.00	1850.00	2553.00	2299.00
VFMJ11_0421	585.00	479.00	29.00	1105.00	1375.00	592.00	895.00	5.00	571.00	554.00	1025.00	726.00
VFMJ11_0729	3.00	1.00	0.00	7.00	14.00	3.00	1.00	0.00	20.00	16.00	20.00	1.00
VFMJ11_1464	826.00	436.00	48.00	1548.00	3139.00	1109.00	1249.00	10.00	1015.00	1103.00	2155.00	790.00
VFMJ11_1465	69.00	22.00	3.00	65.00	88.00	30.00	45.00	1.00	69.00	54.00	79.00	66.00
VFMJ11_1466	46.00	17.00	2.00	33.00	53.00	22.00	36.00	0.00	49.00	43.00	68.00	35.00
VFMJ11_1467	144.00	79.00	2.00	98.00	109.00	75.00	82.00	0.00	133.00	115.00	104.00	124.00
VFMJ11_1460	411.00	199.00	16.00	450.00	519.00	234.00	363.00	2.00	446.00	360.00	445.00	377.00
VFMJ11_1461	31.00	27.00	2.00	48.00	47.00	21.00	32.00	1.00	77.00	36.00	35.00	42.00
VFMJ11_1462	26.00	7.00	0.00	36.00	85.00	17.00	35.00	0.00	38.00	47.00	66.00	17.00
VFMJ11_1463	78.00	8.00	0.00	80.00	253.00	37.00	65.00	0.00	124.00	139.00	158.00	43.00
VFMJ11_0427	81.00	17.00	0.00	108.00	186.00	46.00	61.00	0.00	108.00	155.00	170.00	73.00
VFMJ11_0899	1878.00	827.00	69.00	1778.00	2395.00	1097.00	1637.00	9.00	1302.00	1491.00	1689.00	2124.00
VFMJ11_1468	12.00	4.00	0.00	11.00	20.00	8.00	10.00	1.00	13.00	11.00	23.00	8.00
VFMJ11_1469	211.00	116.00	2.00	181.00	167.00	103.00	120.00	0.00	194.00	141.00	174.00	162.00
VFMJ11_0426	20.00	14.00	0.00	47.00	82.00	19.00	22.00	0.00	55.00	52.00	59.00	14.00
VFMJ11_0724	1458.00	600.00	37.00	2190.00	2497.00	911.00	1085.00	4.00	1132.00	1298.00	1907.00	1724.00
VFMJ11_2563	430.00	400.00	20.00	419.00	1366.00	268.00	831.00	3.00	646.00	559.00	493.00	372.00
VFMJ11_0425	509.00	366.00	26.00	538.00	623.00	373.00	463.00	1.00	407.00	417.00	616.00	649.00
VFMJ11_0599	701.00	138.00	23.00	748.00	607.00	226.00	241.00	3.00	439.00	547.00	588.00	625.00
VFMJ11_0725	139.00	81.00	8.00	193.00	232.00	92.00	92.00	1.00	196.00	135.00	218.00	127.00
VFMJ11_0597	623.00	309.00	32.00	563.00	692.00	337.00	470.00	3.00	627.00	454.00	631.00	549.00
VFMJ11_0596	1601.00	515.00	60.00	1434.00	1533.00	756.00	845.00	5.00	1438.00	1102.00	1563.00	1385.00
VFMJ11_0595	1145.00	321.00	36.00	1192.00	1223.00	599.00	503.00	4.00	1031.00	848.00	1177.00	984.00
VFMJ11_0594	100.00	31.00	3.00	154.00	117.00	51.00	80.00	0.00	140.00	123.00	152.00	98.00
VFMJ11_0593	86.00	40.00	1.00	110.00	147.00	46.00	84.00	1.00	155.00	89.00	150.00	81.00
VFMJ11_0592	34.00	8.00	0.00	34.00	41.00	15.00	27.00	0.00	36.00	41.00	52.00	28.00
VFMJ11_0591	145.00	34.00	5.00	152.00	243.00	57.00	113.00	0.00	199.00	232.00	239.00	87.00
VFMJ11_0590	3199.00	2468.00	204.00	3207.00	4008.00	1896.00	2868.00	21.00	3488.00	2992.00	3759.00	3833.00
VFMJ11_0727	144.00	51.00	1.00	107.00	148.00	50.00	89.00	1.00	241.00	153.00	167.00	94.00
VFMJ11_1389	327.00	185.00	17.00	416.00	694.00	247.00	320.00	4.00	364.00	335.00	546.00	335.00
VFMJ11_1509	73.00	35.00	1.00	76.00	184.00	46.00	104.00	0.00	108.00	80.00	77.00	56.00
VFMJ11_0893	497.00	224.00	21.00	648.00	713.00	319.00	375.00	4.00	533.00	440.00	720.00	501.00
VFMJ11_1508	51.00	29.00	0.00	39.00	51.00	21.00	57.00	0.00	78.00	65.00	39.00	52.00
VFMJ11_0722	2148.00	1294.00	87.00	2248.00	2801.00	1478.00	1928.00	7.00	1997.00	1867.00	2533.00	2424.00
VFMJ11_0723	1754.00	1102.00	76.00	2049.00	2309.00	1255.00	1644.00	5.00	1479.00	1504.00	2302.00	2228.00
VFMJ11_1518	48.00	31.00	4.00	98.00	66.00	28.00	44.00	1.00	131.00	49.00	63.00	44.00
VFMJ11_1519	125.00	27.00	7.00	108.00	104.00	26.00	61.00	0.00	141.00	106.00	82.00	89.00
VFMJ11_0025	217.00	156.00	13.00	171.00	352.00	126.00	209.00	2.00	257.00	241.00	297.00	267.00
VFMJ11_0024	108.00	30.00	6.00	159.00	141.00	45.00	81.00	2.00	192.00	92.00	95.00	90.00
VFMJ11_0023	57.00	20.00	1.00	64.00	39.00	18.00	47.00	0.00	83.00	27.00	54.00	44.00
VFMJ11_0022	1399.00	896.00	92.00	1434.00	1376.00	730.00	973.00	6.00	1457.00	1234.00	1502.00	1684.00
VFMJ11_0021	236.00	135.00	12.00	297.00	336.00	128.00	210.00	3.00	263.00	204.00	265.00	203.00
VFMJ11_0020	3.00	0.00	0.00	1.00	8.00	1.00	5.00	0.00	6.00	3.00	7.00	2.00
VFMJ11_1510	12.00	2.00	0.00	20.00	19.00	5.00	14.00	0.00	23.00	16.00	17.00	14.00
VFMJ11_1511	154.00	60.00	5.00	182.00	530.00	69.00	225.00	1.00	252.00	214.00	230.00	117.00
VFMJ11_1512	36.00	15.00	1.00	40.00	46.00	11.00	22.00	0.00	59.00	30.00	21.00	30.00
VFMJ11_1513	33.00	17.00	3.00	30.00	28.00	14.00	29.00	0.00	52.00	22.00	39.00	56.00
VFMJ11_1514	38.00	13.00	1.00	25.00	34.00	9.00	12.00	0.00	46.00	29.00	45.00	28.00
VFMJ11_1515	7.00	1.00	0.00	8.00	10.00	0.00	3.00	0.00	9.00	11.00	9.00	0.00
VFMJ11_1516	17.00	7.00	1.00	39.00	19.00	8.00	7.00	0.00	20.00	17.00	21.00	23.00
VFMJ11_1517	36.00	16.00	1.00	41.00	37.00	18.00	21.00	0.00	47.00	28.00	42.00	33.00
VFMJ11_1501	455.00	344.00	20.00	520.00	1195.00	411.00	881.00	2.00	505.00	605.00	674.00	541.00
VFMJ11_1500	44.00	11.00	1.00	72.00	172.00	32.00	65.00	0.00	118.00	92.00	137.00	36.00
VFMJ11_2156	376.00	37.00	8.00	248.00	211.00	112.00	133.00	3.00	336.00	207.00	289.00	185.00
VFMJ11_0706	590.00	237.00	17.00	663.00	793.00	346.00	483.00	4.00	554.00	543.00	793.00	604.00
VFMJ11_0339	39.00	16.00	1.00	75.00	78.00	27.00	63.00	1.00	103.00	52.00	97.00	28.00
VFMJ11_0338	74.00	35.00	7.00	89.00	113.00	36.00	67.00	0.00	126.00	72.00	86.00	51.00
VFMJ11_0333	2764.00	1364.00	94.00	3138.00	4292.00	1701.00	2883.00	18.00	2590.00	2618.00	4020.00	2621.00
VFMJ11_0332	2305.00	1160.00	81.00	3340.00	3616.00	1341.00	1900.00	11.00	2555.00	2099.00	2913.00	2615.00
VFMJ11_0331	162.00	80.00	3.00	224.00	315.00	107.00	163.00	1.00	257.00	187.00	293.00	116.00
VFMJ11_0330	252.00	135.00	6.00	268.00	294.00	119.00	180.00	1.00	324.00	215.00	316.00	249.00
VFMJ11_0337	162.00	64.00	4.00	186.00	260.00	96.00	154.00	1.00	182.00	163.00	206.00	131.00
VFMJ11_0336	217.00	107.00	2.00	289.00	423.00	145.00	183.00	1.00	271.00	220.00	328.00	210.00
VFMJ11_0335	281.00	167.00	6.00	479.00	563.00	179.00	306.00	1.00	357.00	299.00	466.00	281.00
VFMJ11_0334	25.00	16.00	2.00	24.00	40.00	23.00	26.00	1.00	29.00	25.00	31.00	23.00
VFMJ11_0707	2.00	0.00	0.00	1.00	2.00	0.00	0.00	0.00	1.00	3.00	1.00	1.00
VFMJ11_1649	915.00	207.00	45.00	884.00	709.00	322.00	415.00	2.00	817.00	815.00	632.00	1152.00
VFMJ11_0704	392.00	206.00	14.00	418.00	505.00	328.00	308.00	1.00	460.00	364.00	557.00	435.00
VFMJ11_0031	313.00	144.00	10.00	315.00	404.00	140.00	231.00	1.00	425.00	273.00	360.00	245.00
VFMJ11_0887	513.00	340.00	17.00	587.00	631.00	249.00	405.00	1.00	474.00	488.00	728.00	449.00
VFMJ11_2601	1554.00	600.00	28.00	605.00	2320.00	638.00	1484.00	8.00	1329.00	1070.00	773.00	1113.00
VFMJ11_2600	4952.00	1481.00	276.00	3309.00	5184.00	2243.00	3461.00	23.00	4323.00	3803.00	4556.00	4702.00
VFMJ11_2603	729.00	306.00	28.00	705.00	818.00	338.00	605.00	1.00	804.00	732.00	976.00	733.00
VFMJ11_2602	317.00	146.00	8.00	417.00	505.00	148.00	305.00	1.00	378.00	289.00	380.00	251.00
VFMJ11_2605	1488.00	583.00	43.00	2784.00	3970.00	1283.00	6139.00	9.00	1843.00	1809.00	2607.00	1463.00
VFMJ11_2604	431.00	202.00	26.00	489.00	682.00	289.00	355.00	2.00	411.00	339.00	540.00	423.00
VFMJ11_2607	334.00	155.00	13.00	290.00	301.00	165.00	206.00	2.00	352.00	330.00	447.00	351.00
VFMJ11_2606	499.00	272.00	28.00	426.00	381.00	220.00	456.00	1.00	369.00	354.00	441.00	462.00
VFMJ11_2609	2524.00	1210.00	137.00	2413.00	3050.00	1473.00	1759.00	13.00	2516.00	2373.00	2785.00	2858.00
VFMJ11_2608	992.00	490.00	43.00	830.00	754.00	524.00	530.00	2.00	863.00	824.00	897.00	1237.00
VFMJ11_2359	173.00	116.00	7.00	113.00	277.00	99.00	210.00	1.00	166.00	119.00	142.00	145.00
VFMJ11_2358	152.00	53.00	2.00	192.00	238.00	70.00	111.00	0.00	138.00	145.00	222.00	101.00
VFMJ11_0639	1091.00	550.00	52.00	1062.00	1505.00	549.00	1038.00	4.00	1114.00	1200.00	1395.00	1047.00
VFMJ11_2515	2582.00	1219.00	129.00	1523.00	1898.00	986.00	2281.00	10.00	1418.00	1662.00	1781.00	1920.00
VFMJ11_2514	225.00	74.00	3.00	292.00	663.00	126.00	245.00	1.00	388.00	384.00	463.00	145.00
VFMJ11_2517	616.00	322.00	21.00	878.00	1351.00	404.00	743.00	4.00	745.00	866.00	1127.00	710.00
VFMJ11_2516	1441.00	247.00	68.00	752.00	945.00	482.00	624.00	12.00	1081.00	867.00	1137.00	996.00
VFMJ11_2511	55.00	14.00	0.00	63.00	157.00	29.00	68.00	1.00	105.00	72.00	90.00	30.00
VFMJ11_2510	262.00	211.00	37.00	311.00	389.00	203.00	372.00	3.00	212.00	200.00	400.00	373.00
VFMJ11_2513	373.00	198.00	15.00	254.00	324.00	150.00	209.00	4.00	375.00	259.00	341.00	373.00
VFMJ11_2512	700.00	666.00	33.00	623.00	1246.00	354.00	645.00	2.00	623.00	548.00	650.00	658.00
VFMJ11_2519	137.00	60.00	10.00	124.00	173.00	106.00	126.00	3.00	146.00	86.00	157.00	126.00
VFMJ11_2518	230.00	66.00	5.00	279.00	426.00	134.00	170.00	1.00	392.00	308.00	379.00	189.00
VFMJ11_0701	9194.00	6797.00	580.00	12287.00	15828.00	10584.00	10630.00	66.00	7676.00	6927.00	12466.00	12108.00
VFMJ11_2191	1307.00	490.00	50.00	1939.00	2563.00	1315.00	1053.00	6.00	1352.00	1244.00	2384.00	1469.00
VFMJ11_2190	193.00	111.00	7.00	255.00	254.00	156.00	130.00	0.00	188.00	147.00	227.00	197.00
VFMJ11_2193	1388.00	950.00	98.00	2203.00	2484.00	1632.00	1473.00	10.00	1279.00	1306.00	2359.00	1753.00
VFMJ11_2192	921.00	517.00	37.00	1455.00	1831.00	1125.00	849.00	14.00	865.00	818.00	1510.00	1175.00
VFMJ11_2195	91.00	37.00	1.00	86.00	130.00	46.00	74.00	0.00	89.00	86.00	100.00	58.00
VFMJ11_2194	5457.00	4439.00	297.00	7892.00	10133.00	5890.00	7110.00	38.00	4438.00	4755.00	7785.00	7553.00
VFMJ11_2197	1203.00	713.00	71.00	958.00	1201.00	825.00	1072.00	7.00	1002.00	998.00	1013.00	1555.00
VFMJ11_2196	364.00	191.00	12.00	432.00	559.00	255.00	304.00	1.00	428.00	403.00	475.00	379.00
VFMJ11_2199	3376.00	738.00	156.00	2904.00	3757.00	1764.00	1621.00	13.00	2813.00	2897.00	3293.00	3662.00
VFMJ11_2198	996.00	573.00	31.00	846.00	1207.00	669.00	971.00	5.00	872.00	778.00	889.00	1094.00
VFMJ11_2179	335.00	233.00	14.00	448.00	614.00	295.00	406.00	1.00	350.00	335.00	535.00	392.00
VFMJ11_2178	328.00	301.00	27.00	465.00	500.00	303.00	414.00	2.00	419.00	308.00	478.00	514.00
VFMJ11_2173	378.00	143.00	7.00	224.00	349.00	155.00	278.00	2.00	287.00	238.00	321.00	267.00
VFMJ11_2172	29.00	5.00	0.00	42.00	36.00	23.00	21.00	1.00	58.00	60.00	53.00	33.00
VFMJ11_2171	272.00	146.00	23.00	574.00	630.00	329.00	233.00	1.00	289.00	232.00	635.00	375.00
VFMJ11_2170	792.00	412.00	11.00	380.00	1063.00	344.00	935.00	2.00	843.00	815.00	498.00	698.00
VFMJ11_2177	1129.00	566.00	31.00	1443.00	1735.00	818.00	958.00	5.00	1217.00	922.00	1663.00	1176.00
VFMJ11_2176	520.00	257.00	23.00	588.00	650.00	304.00	417.00	3.00	501.00	460.00	717.00	483.00
VFMJ11_2175	228.00	67.00	7.00	214.00	277.00	123.00	151.00	0.00	211.00	182.00	248.00	187.00
VFMJ11_2174	820.00	488.00	43.00	869.00	1275.00	454.00	875.00	8.00	751.00	655.00	807.00	738.00
VFMJ11_1671	801.00	422.00	33.00	990.00	1188.00	671.00	767.00	4.00	651.00	692.00	1152.00	777.00
VFMJ11_1670	0.00	0.00	0.00	0.00	0.00	0.00	0.00	0.00	0.00	0.00	0.00	0.00
VFMJ11_1673	1995.00	497.00	80.00	1810.00	1818.00	878.00	1164.00	6.00	2029.00	1731.00	2489.00	1666.00
VFMJ11_1672	1350.00	552.00	25.00	1367.00	2523.00	762.00	1378.00	8.00	2531.00	1546.00	2169.00	1006.00
VFMJ11_1859	9751.00	8942.00	450.00	7131.00	9744.00	6641.00	4195.00	50.00	9795.00	7719.00	10148.00	8965.00
VFMJ11_1858	14.00	3.00	0.00	15.00	15.00	4.00	12.00	0.00	18.00	4.00	15.00	11.00
VFMJ11_1677	79.00	38.00	1.00	49.00	235.00	43.00	86.00	1.00	111.00	83.00	87.00	48.00
VFMJ11_1676	154.00	25.00	1.00	285.00	491.00	107.00	141.00	1.00	341.00	267.00	474.00	103.00
VFMJ11_1855	632.00	162.00	11.00	426.00	1315.00	224.00	486.00	1.00	848.00	581.00	566.00	355.00
VFMJ11_1854	3541.00	2247.00	148.00	4400.00	5863.00	3016.00	4027.00	20.00	3029.00	2721.00	4789.00	4069.00
VFMJ11_1857	54.00	21.00	1.00	79.00	213.00	24.00	78.00	1.00	114.00	121.00	77.00	44.00
VFMJ11_1856	31.00	4.00	1.00	37.00	65.00	12.00	28.00	1.00	59.00	41.00	34.00	22.00
VFMJ11_1851	69.00	29.00	6.00	115.00	128.00	53.00	72.00	0.00	162.00	121.00	180.00	81.00
VFMJ11_1850	142.00	54.00	0.00	119.00	279.00	40.00	120.00	1.00	182.00	145.00	187.00	118.00
VFMJ11_1853	1942.00	1170.00	80.00	2920.00	3853.00	2070.00	2403.00	17.00	1277.00	1476.00	2804.00	2259.00
VFMJ11_1852	3399.00	2014.00	145.00	2723.00	2131.00	758.00	2303.00	9.00	4215.00	3314.00	3069.00	3293.00
VFMJ11_1073	40.00	27.00	0.00	49.00	66.00	32.00	71.00	0.00	93.00	58.00	71.00	37.00
VFMJ11_1072	164.00	104.00	2.00	139.00	357.00	118.00	240.00	1.00	262.00	175.00	220.00	119.00
VFMJ11_1071	162.00	102.00	11.00	156.00	213.00	124.00	197.00	0.00	130.00	131.00	247.00	151.00
VFMJ11_1070	8.00	4.00	0.00	9.00	25.00	5.00	18.00	0.00	34.00	23.00	24.00	4.00
VFMJ11_1077	41.00	8.00	1.00	49.00	56.00	19.00	18.00	0.00	67.00	26.00	53.00	30.00
VFMJ11_1076	16.00	4.00	2.00	23.00	18.00	4.00	6.00	1.00	23.00	13.00	18.00	9.00
VFMJ11_1075	42.00	11.00	0.00	103.00	48.00	18.00	30.00	0.00	145.00	50.00	70.00	26.00
VFMJ11_1074	7.00	1.00	1.00	20.00	13.00	12.00	12.00	1.00	24.00	6.00	13.00	15.00
VFMJ11_1079	61.00	10.00	1.00	84.00	78.00	17.00	21.00	0.00	74.00	45.00	78.00	33.00
VFMJ11_1078	7.00	4.00	0.00	13.00	6.00	6.00	5.00	0.00	15.00	8.00	9.00	6.00
VFMJ11_0650	424.00	160.00	13.00	462.00	563.00	276.00	306.00	4.00	383.00	365.00	467.00	414.00
VFMJ11_1989	395.00	331.00	17.00	607.00	607.00	310.00	503.00	2.00	333.00	441.00	614.00	605.00
VFMJ11_1708	86.00	31.00	4.00	98.00	59.00	42.00	48.00	1.00	113.00	69.00	68.00	87.00
VFMJ11_1987	920.00	497.00	62.00	1307.00	1245.00	684.00	668.00	8.00	737.00	1019.00	1320.00	1380.00
VFMJ11_1986	1388.00	499.00	74.00	1645.00	1721.00	973.00	798.00	6.00	1138.00	1180.00	1837.00	1669.00
VFMJ11_1985	259.00	161.00	9.00	411.00	377.00	176.00	189.00	1.00	239.00	258.00	450.00	389.00
VFMJ11_1984	1849.00	1071.00	124.00	2592.00	2671.00	1781.00	1393.00	5.00	1515.00	1761.00	2911.00	2925.00
VFMJ11_1983	2127.00	1332.00	125.00	2723.00	2986.00	1624.00	1824.00	13.00	1635.00	1856.00	3163.00	3026.00
VFMJ11_1982	497.00	205.00	12.00	537.00	598.00	372.00	336.00	6.00	348.00	341.00	596.00	483.00
VFMJ11_1981	592.00	357.00	65.00	856.00	858.00	550.00	536.00	3.00	576.00	534.00	957.00	801.00
VFMJ11_1980	81.00	19.00	3.00	100.00	141.00	55.00	48.00	1.00	62.00	61.00	121.00	84.00
VFMJ11_1258	388.00	205.00	28.00	408.00	677.00	302.00	356.00	2.00	415.00	444.00	470.00	449.00
VFMJ11_0618	3.00	0.00	0.00	8.00	4.00	0.00	2.00	0.00	5.00	4.00	1.00	0.00
VFMJ11_0619	76.00	27.00	3.00	112.00	88.00	41.00	47.00	1.00	130.00	62.00	99.00	79.00
VFMJ11_0614	281.00	184.00	14.00	408.00	432.00	200.00	255.00	3.00	317.00	266.00	449.00	374.00
VFMJ11_0615	136.00	106.00	8.00	154.00	217.00	103.00	185.00	0.00	128.00	132.00	171.00	178.00
VFMJ11_0616	85.00	64.00	11.00	127.00	142.00	70.00	111.00	0.00	69.00	68.00	87.00	117.00
VFMJ11_0617	27.00	7.00	1.00	45.00	36.00	15.00	20.00	0.00	64.00	37.00	33.00	16.00
VFMJ11_0610	434.00	255.00	6.00	609.00	1437.00	305.00	637.00	1.00	669.00	571.00	904.00	326.00
VFMJ11_0611	235.00	85.00	4.00	361.00	478.00	156.00	248.00	1.00	444.00	351.00	437.00	184.00
VFMJ11_0612	435.00	179.00	11.00	653.00	1058.00	299.00	466.00	3.00	672.00	598.00	933.00	398.00
VFMJ11_0613	141.00	67.00	6.00	213.00	219.00	95.00	138.00	0.00	146.00	121.00	212.00	126.00
VFMJ11_1217	270.00	170.00	16.00	222.00	588.00	129.00	360.00	1.00	398.00	393.00	348.00	184.00
VFMJ11_1701	608.00	297.00	29.00	722.00	1146.00	357.00	661.00	3.00	687.00	700.00	925.00	659.00
VFMJ11_1215	11.00	6.00	0.00	30.00	14.00	9.00	12.00	0.00	21.00	9.00	21.00	11.00
VFMJ11_1214	225.00	64.00	6.00	197.00	283.00	87.00	106.00	0.00	265.00	254.00	277.00	197.00
VFMJ11_1213	27.00	11.00	0.00	48.00	59.00	15.00	26.00	2.00	85.00	54.00	65.00	17.00
VFMJ11_1212	0.00	0.00	0.00	0.00	0.00	0.00	0.00	0.00	0.00	0.00	0.00	0.00
VFMJ11_1211	1346.00	315.00	14.00	1235.00	1939.00	501.00	739.00	1.00	1397.00	1311.00	1601.00	850.00
VFMJ11_1252	2969.00	2420.00	193.00	3347.00	4807.00	3674.00	5567.00	26.00	2422.00	2272.00	4097.00	3681.00
VFMJ11_1972	138.00	86.00	7.00	200.00	197.00	128.00	148.00	0.00	143.00	146.00	264.00	193.00
VFMJ11_1703	582.00	235.00	14.00	409.00	505.00	171.00	488.00	1.00	526.00	488.00	514.00	455.00
VFMJ11_1219	888.00	583.00	33.00	1243.00	1410.00	837.00	895.00	2.00	632.00	702.00	1217.00	1180.00
VFMJ11_1218	2211.00	1430.00	105.00	3059.00	3659.00	1925.00	1725.00	22.00	2372.00	2141.00	3704.00	2587.00
VFMJ11_1187	41.00	22.00	0.00	49.00	47.00	14.00	24.00	1.00	58.00	32.00	49.00	30.00
VFMJ11_1186	709.00	268.00	32.00	700.00	737.00	361.00	429.00	5.00	656.00	534.00	849.00	691.00
VFMJ11_1185	51.00	34.00	2.00	41.00	44.00	22.00	60.00	0.00	37.00	28.00	21.00	41.00
VFMJ11_1250	148.00	74.00	5.00	235.00	284.00	98.00	103.00	0.00	133.00	137.00	197.00	137.00
VFMJ11_1183	42.00	12.00	1.00	43.00	63.00	24.00	42.00	0.00	68.00	22.00	26.00	39.00
VFMJ11_1182	246.00	84.00	7.00	148.00	429.00	123.00	235.00	3.00	241.00	225.00	236.00	197.00
VFMJ11_1181	2.00	2.00	0.00	6.00	18.00	0.00	5.00	0.00	16.00	4.00	8.00	2.00
VFMJ11_1180	16.00	12.00	1.00	19.00	20.00	8.00	23.00	0.00	17.00	12.00	17.00	10.00
VFMJ11_1705	324.00	120.00	10.00	201.00	253.00	98.00	234.00	2.00	276.00	312.00	278.00	226.00
VFMJ11_1189	98.00	42.00	4.00	94.00	128.00	53.00	80.00	1.00	131.00	90.00	129.00	73.00
VFMJ11_1704	548.00	222.00	8.00	383.00	433.00	189.00	455.00	1.00	483.00	463.00	520.00	399.00
VFMJ11_0858	68.00	8.00	1.00	62.00	160.00	19.00	40.00	0.00	76.00	135.00	69.00	18.00
VFMJ11_0859	1381.00	395.00	44.00	764.00	937.00	503.00	969.00	6.00	957.00	1565.00	809.00	1206.00
VFMJ11_1707	1909.00	1034.00	37.00	1300.00	3078.00	583.00	1897.00	14.00	2229.00	2448.00	1970.00	1435.00
VFMJ11_0852	106.00	39.00	3.00	158.00	213.00	78.00	107.00	0.00	135.00	119.00	189.00	98.00
VFMJ11_0853	621.00	235.00	20.00	651.00	1042.00	427.00	494.00	3.00	581.00	498.00	793.00	607.00
VFMJ11_0850	1180.00	368.00	71.00	1022.00	1293.00	640.00	759.00	9.00	1144.00	1097.00	1642.00	1212.00
VFMJ11_1254	32.00	6.00	2.00	25.00	54.00	17.00	23.00	0.00	40.00	37.00	40.00	22.00
VFMJ11_0856	1614.00	509.00	40.00	985.00	2087.00	654.00	1254.00	5.00	1479.00	1640.00	1236.00	1220.00
VFMJ11_0857	68.00	17.00	0.00	60.00	130.00	19.00	48.00	0.00	75.00	97.00	56.00	57.00
VFMJ11_0854	4082.00	1764.00	143.00	4318.00	5966.00	3009.00	2821.00	25.00	3631.00	3500.00	4628.00	4770.00
VFMJ11_0855	427.00	292.00	38.00	544.00	619.00	306.00	427.00	6.00	393.00	372.00	542.00	456.00
VFMJ11_0708	28.00	18.00	1.00	41.00	112.00	19.00	65.00	0.00	67.00	49.00	40.00	17.00
VFMJ11_0923	401.00	151.00	18.00	401.00	398.00	171.00	258.00	3.00	401.00	306.00	502.00	364.00
VFMJ11_0920	226.00	108.00	5.00	289.00	315.00	131.00	187.00	0.00	256.00	213.00	342.00	255.00
VFMJ11_0921	73.00	31.00	5.00	131.00	133.00	57.00	74.00	0.00	110.00	56.00	76.00	81.00
VFMJ11_0926	9857.00	9071.00	435.00	13419.00	20122.00	9718.00	13534.00	61.00	10783.00	9637.00	14721.00	13166.00
VFMJ11_0927	707.00	372.00	35.00	954.00	1004.00	523.00	664.00	5.00	649.00	631.00	1071.00	788.00
VFMJ11_0924	150.00	68.00	10.00	164.00	193.00	74.00	102.00	1.00	185.00	132.00	224.00	104.00
VFMJ11_0925	523.00	313.00	34.00	482.00	751.00	301.00	549.00	4.00	730.00	556.00	768.00	622.00
VFMJ11_0928	716.00	124.00	13.00	647.00	915.00	277.00	361.00	1.00	683.00	769.00	848.00	530.00
VFMJ11_0929	703.00	537.00	24.00	729.00	1064.00	332.00	704.00	5.00	716.00	558.00	765.00	561.00
VFMJ11_1459	44.00	11.00	1.00	55.00	50.00	14.00	18.00	0.00	51.00	32.00	45.00	21.00
VFMJ11_1458	27.00	7.00	1.00	23.00	36.00	9.00	8.00	0.00	33.00	26.00	30.00	21.00
VFMJ11_0102	3864.00	1451.00	215.00	4902.00	5341.00	3306.00	2655.00	27.00	3205.00	3125.00	5072.00	4824.00
VFMJ11_0103	1386.00	856.00	91.00	1905.00	2204.00	1013.00	1455.00	9.00	1025.00	1046.00	1634.00	1616.00
VFMJ11_0104	1136.00	471.00	55.00	1458.00	1478.00	877.00	1011.00	16.00	807.00	1018.00	1483.00	1423.00
VFMJ11_0105	65.00	45.00	3.00	86.00	99.00	44.00	66.00	0.00	60.00	59.00	122.00	62.00
VFMJ11_0106	82.00	25.00	3.00	78.00	101.00	44.00	88.00	1.00	78.00	73.00	121.00	95.00
VFMJ11_0107	9.00	8.00	2.00	33.00	20.00	4.00	17.00	0.00	45.00	14.00	23.00	18.00
VFMJ11_0108	1921.00	1139.00	61.00	2080.00	2228.00	1121.00	1776.00	13.00	1651.00	1504.00	2171.00	2176.00
VFMJ11_0109	1193.00	963.00	103.00	1382.00	1562.00	888.00	1437.00	8.00	893.00	979.00	1414.00	1642.00
VFMJ11_1453	89.00	45.00	2.00	84.00	111.00	30.00	67.00	0.00	113.00	98.00	136.00	82.00
VFMJ11_1452	158.00	57.00	4.00	171.00	201.00	81.00	137.00	0.00	221.00	204.00	236.00	130.00
VFMJ11_1455	41.00	9.00	0.00	34.00	27.00	13.00	15.00	0.00	45.00	31.00	44.00	24.00
VFMJ11_1454	36.00	15.00	4.00	52.00	51.00	21.00	28.00	0.00	59.00	40.00	46.00	47.00
VFMJ11_1457	17.00	4.00	0.00	15.00	14.00	7.00	10.00	0.00	28.00	18.00	10.00	17.00
VFMJ11_1456	9.00	3.00	0.00	21.00	16.00	5.00	5.00	0.00	20.00	10.00	13.00	11.00
VFMJ11_1699	2577.00	1820.00	217.00	2455.00	1010.00	719.00	1492.00	6.00	2975.00	2031.00	3041.00	3153.00
VFMJ11_1698	125.00	72.00	3.00	107.00	165.00	53.00	117.00	3.00	128.00	142.00	114.00	127.00
VFMJ11_2006	7160.00	3134.00	200.00	6756.00	9047.00	4155.00	5321.00	45.00	6020.00	5467.00	8238.00	8562.00
VFMJ11_1693	244.00	118.00	6.00	276.00	413.00	123.00	179.00	1.00	293.00	328.00	361.00	221.00
VFMJ11_1692	1036.00	507.00	40.00	1210.00	1582.00	545.00	937.00	10.00	978.00	938.00	1269.00	1106.00
VFMJ11_1697	153.00	31.00	3.00	115.00	196.00	42.00	90.00	0.00	211.00	209.00	141.00	119.00
VFMJ11_1696	35.00	33.00	0.00	49.00	44.00	15.00	42.00	0.00	40.00	49.00	43.00	51.00
VFMJ11_1695	18.00	3.00	0.00	15.00	25.00	5.00	11.00	0.00	25.00	22.00	21.00	13.00
VFMJ11_1694	0.00	0.00	0.00	0.00	0.00	0.00	0.00	0.00	0.00	0.00	0.00	0.00
VFMJ11_0588	87.00	25.00	0.00	61.00	156.00	34.00	82.00	1.00	187.00	74.00	122.00	66.00
VFMJ11_0589	0.00	0.00	0.00	1.00	8.00	0.00	1.00	0.00	11.00	11.00	12.00	3.00
VFMJ11_1971	189.00	112.00	15.00	197.00	230.00	134.00	190.00	2.00	151.00	160.00	262.00	214.00
VFMJ11_0584	19.00	14.00	1.00	20.00	44.00	10.00	28.00	0.00	35.00	32.00	18.00	19.00
VFMJ11_0585	88.00	34.00	2.00	94.00	136.00	51.00	82.00	1.00	155.00	90.00	130.00	76.00
VFMJ11_0586	34.00	20.00	0.00	46.00	39.00	21.00	35.00	0.00	31.00	34.00	49.00	54.00
VFMJ11_0587	61.00	39.00	2.00	71.00	99.00	33.00	78.00	0.00	92.00	79.00	97.00	59.00
VFMJ11_0582	9.00	2.00	0.00	7.00	14.00	3.00	8.00	0.00	16.00	10.00	15.00	4.00
VFMJ11_0583	0.00	1.00	0.00	4.00	0.00	1.00	2.00	0.00	7.00	1.00	6.00	2.00
VFMJ11_2000	7573.00	3387.00	622.00	7576.00	10230.00	5503.00	5589.00	59.00	6324.00	6629.00	10952.00	10717.00
VFMJ11_1976	446.00	265.00	23.00	488.00	519.00	334.00	361.00	5.00	385.00	443.00	667.00	522.00
VFMJ11_0034	19.00	10.00	4.00	36.00	32.00	16.00	21.00	0.00	48.00	14.00	16.00	23.00
VFMJ11_0035	41.00	17.00	1.00	47.00	38.00	20.00	19.00	0.00	57.00	27.00	40.00	37.00
VFMJ11_0036	4.00	1.00	0.00	5.00	4.00	1.00	2.00	0.00	2.00	2.00	1.00	1.00
VFMJ11_0037	41.00	24.00	2.00	46.00	61.00	29.00	37.00	0.00	74.00	46.00	66.00	43.00
VFMJ11_0030	10.00	3.00	1.00	17.00	23.00	3.00	11.00	0.00	19.00	19.00	29.00	5.00
VFMJ11_1528	1.00	6.00	1.00	7.00	9.00	5.00	6.00	0.00	6.00	6.00	6.00	4.00
VFMJ11_0032	0.00	0.00	0.00	0.00	0.00	0.00	0.00	0.00	0.00	0.00	0.00	0.00
VFMJ11_0033	46.00	15.00	3.00	116.00	55.00	18.00	39.00	2.00	124.00	49.00	58.00	58.00
VFMJ11_1525	40.00	11.00	1.00	39.00	71.00	31.00	46.00	1.00	84.00	83.00	94.00	14.00
VFMJ11_1524	23.00	8.00	2.00	36.00	31.00	12.00	31.00	1.00	37.00	32.00	52.00	18.00
VFMJ11_1527	36.00	7.00	0.00	54.00	49.00	15.00	24.00	0.00	34.00	39.00	47.00	16.00
VFMJ11_1526	34.00	13.00	2.00	29.00	27.00	12.00	27.00	0.00	20.00	18.00	36.00	41.00
VFMJ11_1521	4.00	1.00	0.00	16.00	7.00	4.00	6.00	0.00	28.00	9.00	6.00	3.00
VFMJ11_1520	48.00	10.00	2.00	44.00	57.00	26.00	16.00	1.00	60.00	35.00	42.00	27.00
VFMJ11_1523	60.00	19.00	4.00	78.00	53.00	44.00	51.00	0.00	69.00	42.00	50.00	61.00
VFMJ11_1522	0.00	0.00	0.00	0.00	0.00	0.00	0.00	0.00	0.00	0.00	0.00	0.00
VFMJ11_1977	1704.00	1496.00	111.00	2187.00	2362.00	1390.00	1767.00	7.00	1531.00	1352.00	2625.00	2171.00
VFMJ11_1974	320.00	151.00	15.00	440.00	459.00	223.00	252.00	2.00	355.00	355.00	557.00	370.00
VFMJ11_1488	386.00	168.00	9.00	362.00	405.00	228.00	318.00	5.00	359.00	299.00	475.00	339.00
VFMJ11_0328	1812.00	759.00	72.00	1756.00	2673.00	952.00	1392.00	19.00	2436.00	1844.00	2697.00	1409.00
VFMJ11_0329	330.00	164.00	11.00	333.00	538.00	143.00	351.00	2.00	441.00	423.00	482.00	309.00
VFMJ11_0320	611.00	220.00	19.00	563.00	739.00	273.00	357.00	5.00	801.00	639.00	752.00	448.00
VFMJ11_0326	0.00	0.00	0.00	0.00	0.00	0.00	0.00	0.00	0.00	0.00	0.00	0.00
VFMJ11_0327	366.00	175.00	10.00	583.00	821.00	308.00	428.00	5.00	578.00	487.00	784.00	513.00
VFMJ11_2616	1151.00	624.00	45.00	1101.00	1713.00	604.00	1114.00	8.00	1061.00	969.00	1448.00	978.00
VFMJ11_2617	46.00	12.00	3.00	57.00	46.00	34.00	38.00	0.00	54.00	43.00	54.00	44.00
VFMJ11_2614	6695.00	1404.00	300.00	4338.00	6143.00	3424.00	2711.00	42.00	5823.00	4453.00	5470.00	6690.00
VFMJ11_2615	3645.00	1429.00	143.00	2808.00	4228.00	1736.00	2670.00	17.00	3528.00	3291.00	3947.00	3257.00
VFMJ11_2612	6982.00	1555.00	268.00	2714.00	4788.00	2583.00	3230.00	32.00	6426.00	3865.00	3974.00	5143.00
VFMJ11_2613	482.00	215.00	20.00	388.00	570.00	269.00	324.00	4.00	457.00	378.00	526.00	499.00
VFMJ11_2610	0.00	0.00	0.00	0.00	0.00	0.00	0.00	0.00	0.00	0.00	0.00	0.00
VFMJ11_2611	120.00	25.00	0.00	173.00	313.00	54.00	107.00	0.00	182.00	206.00	256.00	110.00
VFMJ11_2348	111.00	49.00	1.00	119.00	207.00	66.00	113.00	2.00	197.00	156.00	181.00	118.00
VFMJ11_2349	1081.00	606.00	56.00	1044.00	1522.00	585.00	1055.00	10.00	1379.00	1086.00	1558.00	1023.00
VFMJ11_2618	25.00	7.00	0.00	15.00	16.00	11.00	14.00	0.00	22.00	9.00	15.00	20.00
VFMJ11_2619	150.00	45.00	6.00	165.00	160.00	78.00	71.00	1.00	211.00	157.00	132.00	166.00
VFMJ11_1659	28.00	7.00	2.00	45.00	75.00	17.00	31.00	0.00	56.00	41.00	93.00	11.00
VFMJ11_1658	73.00	35.00	1.00	131.00	223.00	44.00	107.00	0.00	138.00	135.00	196.00	80.00
VFMJ11_2508	2131.00	584.00	184.00	3337.00	2500.00	2013.00	1321.00	28.00	1423.00	2038.00	3734.00	3212.00
VFMJ11_2509	877.00	156.00	22.00	1352.00	1047.00	547.00	450.00	4.00	557.00	537.00	1253.00	829.00
VFMJ11_2502	17.00	7.00	1.00	28.00	21.00	9.00	3.00	0.00	42.00	15.00	28.00	7.00
VFMJ11_2503	52.00	36.00	3.00	95.00	89.00	48.00	69.00	0.00	143.00	46.00	66.00	59.00
[truncated: 591 more rows]
