# Supplementary material for: Host-selected mutations converging on a global regulator drive an adaptive leap towards symbiosis in bacteria
Source: eLife. 2017 Apr 27;6:e24414. doi: 10.7554/eLife.24414 (PMC5466423; doi:10.7554/eLife.24414)
Supplement: Appendix 1—table 1—source data 2. — DOI: http://dx.doi.org/10.7554/eLife.24414.030 [file elife-24414-app1-table1-data2.txt]

		Sample_CA1015-caw1.c2.genes.results_expected_count	Sample_CA1015-caw20.c2.genes.results_expected_count	Sample_CA1015-caw21.c2.genes.results_expected_count	Sample_CA1015-caw22.c2.genes.results_expected_count	Sample_CA1015-caw23.c2.genes.results_expected_count	Sample_CA1015-caw25.c2.genes.results_expected_count	Sample_CA1015-caw27.c2.genes.results_expected_count	Sample_CA1015-caw2.c2.genes.results_expected_count	Sample_CA1015-caw3.c2.genes.results_expected_count	Sample_CA1015-caw4.c2.genes.results_expected_count	Sample_CA1015-caw5.c2.genes.results_expected_count	Sample_CA1015-caw6.c2.genes.results_expected_count
VFMJ11_A0021	35.00	10.00	1.00	46.00	43.00	26.00	22.00	0.00	40.00	39.00	36.00	40.00
VFMJ11_A0020	10.00	3.00	0.00	24.00	33.00	12.00	14.00	1.00	19.00	26.00	28.00	9.00
VFMJ11_A0023	1045.00	463.00	33.00	602.00	841.00	505.00	678.00	6.00	808.00	673.00	769.00	929.00
VFMJ11_A0022	100.00	28.00	3.00	89.00	128.00	54.00	66.00	1.00	184.00	143.00	163.00	70.00
VFMJ11_A0025	34.00	16.00	0.00	53.00	21.00	20.00	31.00	1.00	71.00	34.00	21.00	32.00
VFMJ11_A0024	9.00	3.00	0.00	4.00	12.00	5.00	5.00	0.00	38.00	18.00	11.00	1.00
VFMJ11_A0027	1280.00	855.00	50.00	2046.00	2717.00	1090.00	1215.00	3.00	934.00	1128.00	1902.00	1726.00
VFMJ11_A0026	8.00	1.00	0.00	15.00	18.00	4.00	4.00	0.00	21.00	7.00	13.00	5.00
VFMJ11_A0029	70.00	53.00	5.00	102.00	137.00	38.00	72.00	1.00	98.00	64.00	94.00	65.00
VFMJ11_A0028	66.00	27.00	0.00	129.00	130.00	56.00	51.00	0.00	89.00	79.00	136.00	72.00
VFMJ11_A0493	13.00	6.00	0.00	21.00	9.00	4.00	12.00	1.00	35.00	10.00	11.00	10.00
VFMJ11_A0367	311.00	124.00	5.00	111.00	72.00	18.00	50.00	0.00	249.00	476.00	234.00	244.00
VFMJ11_A0656	193.00	21.00	3.00	211.00	271.00	54.00	93.00	1.00	154.00	146.00	223.00	135.00
VFMJ11_A0657	291.00	63.00	7.00	233.00	268.00	143.00	168.00	0.00	111.00	175.00	240.00	158.00
VFMJ11_A0654	0.00	1.00	0.00	0.00	1.00	2.00	0.00	0.00	1.00	0.00	0.00	1.00
VFMJ11_A0655	51.84	8.95	2.00	34.26	128.54	22.03	50.39	0.00	144.28	126.42	112.63	21.08
VFMJ11_A0559	1.00	1.00	1.00	11.00	7.00	3.00	4.00	0.00	7.00	7.00	3.00	7.00
VFMJ11_A0558	960.00	439.00	49.00	1514.00	1577.00	797.00	959.00	4.00	949.00	939.00	1494.00	1199.00
VFMJ11_A0650	48.00	3.00	1.00	51.00	76.00	9.00	12.00	0.00	54.00	57.00	61.00	15.00
VFMJ11_A0651	10.00	2.00	0.00	14.00	32.00	6.00	7.00	0.00	44.00	34.00	37.00	5.00
VFMJ11_A0555	132.00	64.00	4.00	125.00	162.00	61.00	115.00	1.00	137.00	150.00	162.00	103.00
VFMJ11_A0554	751.00	367.00	37.00	980.00	1342.00	526.00	767.00	8.00	875.00	786.00	1463.00	947.00
VFMJ11_A0557	400.00	196.00	24.00	367.00	640.00	237.00	359.00	2.00	435.00	432.00	481.00	353.00
VFMJ11_A0556	672.00	322.00	24.00	855.00	1371.00	476.00	699.00	1.00	752.00	765.00	1026.00	721.00
VFMJ11_A0551	299.00	151.00	16.00	410.00	645.00	186.00	347.00	1.00	387.00	404.00	581.00	249.00
VFMJ11_A0550	295.00	70.00	4.00	316.00	612.00	115.00	234.00	1.00	313.00	376.00	474.00	185.00
VFMJ11_A0553	105.00	69.00	0.00	163.00	164.00	61.00	102.00	0.00	183.00	129.00	166.00	98.00
VFMJ11_A0552	75.00	23.00	1.00	78.00	148.00	41.00	65.00	0.00	138.00	123.00	165.00	48.00
VFMJ11_A0299	335.00	124.00	2.00	319.00	447.00	130.00	226.00	0.00	337.00	312.00	410.00	261.00
VFMJ11_A1059	286.00	203.00	31.00	2073.00	2981.00	2294.00	724.00	6.00	205.00	339.00	1161.00	1417.00
VFMJ11_A1058	826.00	334.00	86.00	4306.00	6075.00	4757.00	1509.00	23.00	330.00	805.00	2442.00	3225.00
VFMJ11_A1057	133.00	75.00	3.00	220.00	197.00	89.00	190.00	0.00	139.00	146.00	240.00	149.00
VFMJ11_A1056	43.00	21.00	0.00	40.00	41.00	23.00	42.00	0.00	63.00	62.00	81.00	55.00
VFMJ11_A1055	351.00	126.00	5.00	376.00	536.00	226.00	1139.00	0.00	407.00	348.00	443.00	402.00
VFMJ11_A1054	133.00	54.00	4.00	139.00	217.00	64.00	88.00	0.00	213.00	179.00	215.00	120.00
VFMJ11_A1053	168.00	61.00	5.00	151.00	212.00	79.00	89.00	1.00	163.00	115.00	199.00	119.00
VFMJ11_A1052	62.00	49.00	2.00	100.00	111.00	58.00	60.00	0.00	64.00	66.00	112.00	74.00
VFMJ11_A1051	76.00	31.00	2.00	48.00	78.00	37.00	57.00	0.00	84.00	67.00	90.00	33.00
VFMJ11_A1050	121.00	72.00	8.00	126.00	136.00	80.00	123.00	1.00	88.00	83.00	118.00	110.00
VFMJ11_A0768	67.00	2.00	2.00	23.00	37.00	11.00	18.00	0.00	64.00	43.00	35.00	53.00
VFMJ11_A0769	267.00	32.00	10.00	119.00	152.00	86.00	82.00	3.00	217.00	140.00	187.00	229.00
VFMJ11_A1258	670.00	217.00	9.00	466.00	759.00	249.00	458.00	2.00	485.00	615.00	545.00	575.00
VFMJ11_A0296	218.00	87.00	2.00	236.00	372.00	141.00	169.00	0.00	245.00	212.00	227.00	202.00
VFMJ11_A0297	3.00	7.00	1.00	7.00	6.00	2.00	4.00	0.00	4.00	5.00	7.00	2.00
VFMJ11_A0294	24.00	4.00	1.00	27.00	26.00	23.00	32.00	0.00	37.00	18.00	24.00	23.00
VFMJ11_A0295	1341.00	355.00	38.00	1563.00	2287.00	850.00	816.00	5.00	1468.00	1196.00	1642.00	1294.00
VFMJ11_A0119	86.00	41.00	4.00	135.00	188.00	41.00	68.00	0.00	118.00	102.00	114.00	86.00
VFMJ11_A0118	38.00	12.00	0.00	34.00	34.00	31.00	51.00	0.00	36.00	48.00	57.00	33.00
VFMJ11_A0290	9.00	1.00	0.00	12.00	20.00	4.00	2.00	0.00	14.00	20.00	19.00	6.00
VFMJ11_A0291	63.00	24.00	1.00	62.00	107.00	35.00	42.00	0.00	141.00	72.00	119.00	48.00
VFMJ11_A0115	304.00	152.00	7.00	398.00	497.00	196.00	228.00	3.00	308.00	302.00	406.00	318.00
VFMJ11_A0114	969.00	270.00	29.00	1165.00	1382.00	565.00	552.00	1.00	992.00	840.00	1260.00	950.00
VFMJ11_A0117	28.00	12.00	0.00	52.00	22.00	9.00	27.00	1.00	46.00	20.00	38.00	22.00
VFMJ11_A0116	145.00	122.00	11.00	169.00	203.00	94.00	146.00	0.00	173.00	147.00	255.00	159.00
VFMJ11_A0111	1411.00	274.00	42.00	767.00	950.00	411.00	567.00	6.00	1471.00	1221.00	2001.00	1425.00
VFMJ11_A0110	84.00	28.00	3.00	94.00	90.00	44.00	57.00	0.00	124.00	76.00	83.00	73.00
VFMJ11_A0113	136.00	64.00	2.00	108.00	147.00	59.00	100.00	1.00	166.00	126.00	161.00	114.00
VFMJ11_A0112	321.00	101.00	3.00	233.00	342.00	100.00	186.00	2.00	348.00	256.00	357.00	234.00
VFMJ11_A0054	28.00	4.00	2.00	29.00	8.00	12.00	10.00	0.00	33.00	27.00	26.00	28.00
VFMJ11_A0055	187.00	43.00	11.00	170.00	185.00	73.00	93.00	0.00	154.00	159.00	222.00	155.00
VFMJ11_A0056	164.00	41.00	2.00	237.00	259.00	78.00	81.00	1.00	204.00	136.00	238.00	132.00
VFMJ11_A0057	233.00	118.00	12.00	227.00	397.00	140.00	280.00	0.00	222.00	184.00	247.00	212.00
VFMJ11_A0050	303.00	147.00	17.00	383.00	414.00	197.00	224.00	0.00	279.00	250.00	357.00	367.00
VFMJ11_A0051	117.00	43.00	10.00	135.00	192.00	69.00	93.00	0.00	149.00	110.00	145.00	109.00
VFMJ11_A0052	62.00	29.00	0.00	86.00	95.00	43.00	42.00	0.00	104.00	56.00	88.00	49.00
VFMJ11_A0053	13.00	2.00	0.00	9.00	9.00	3.00	7.00	0.00	12.00	8.00	7.00	8.00
VFMJ11_A0883	31.00	9.00	0.00	134.00	475.00	61.00	121.00	0.00	61.00	95.00	240.00	26.00
VFMJ11_A0882	77.00	53.00	3.00	211.00	386.00	148.00	207.00	4.00	61.00	86.00	225.00	77.00
VFMJ11_A0881	12.00	2.00	1.00	20.00	32.00	6.00	9.00	0.00	35.00	28.00	35.00	3.00
VFMJ11_A0880	7.00	2.00	0.00	12.00	39.00	7.00	13.00	0.00	22.00	18.00	39.00	2.00
VFMJ11_A0058	37.00	8.00	1.00	73.00	39.00	21.00	29.00	0.00	87.00	42.00	28.00	39.00
VFMJ11_A0059	13.00	10.00	4.00	51.00	21.00	15.00	12.00	0.00	30.00	20.00	17.00	19.00
VFMJ11_A0885	564.00	433.00	18.00	1817.00	2501.00	946.00	1305.00	6.00	611.00	695.00	1696.00	720.00
VFMJ11_A0884	8.00	4.00	0.00	28.00	54.00	10.00	18.00	0.00	25.00	15.00	38.00	13.00
VFMJ11_A0722	2.00	0.00	0.00	2.00	1.00	0.00	0.00	0.00	3.00	1.00	1.00	1.00
VFMJ11_A0723	9.00	2.00	1.00	7.00	7.00	1.00	6.00	1.00	18.00	15.00	10.00	4.00
VFMJ11_A0720	12.00	2.00	0.00	6.00	16.00	3.00	10.00	1.00	33.00	25.00	19.00	6.00
VFMJ11_A0721	5.00	2.00	1.00	6.00	6.00	2.00	2.00	0.00	25.00	11.00	5.00	2.00
VFMJ11_A0726	49.00	23.00	1.00	42.00	80.00	30.00	38.00	1.00	106.00	83.00	40.00	34.00
VFMJ11_A0727	8.00	1.00	0.00	6.00	4.00	4.00	3.00	0.00	15.00	7.00	6.00	8.00
VFMJ11_A0724	25.00	3.00	0.00	22.00	61.00	20.00	18.00	0.00	33.00	25.00	28.00	14.00
VFMJ11_A0725	9.00	6.00	0.00	7.00	15.00	5.00	5.00	0.00	17.00	5.00	4.00	7.00
VFMJ11_A0728	1.00	0.00	0.00	3.00	1.00	0.00	2.00	0.00	5.00	5.00	2.00	0.00
VFMJ11_A0729	22.00	4.00	0.00	21.00	28.00	10.00	19.00	0.00	46.00	36.00	25.00	18.00
VFMJ11_A1193	0.00	0.00	0.00	0.00	0.00	0.00	0.00	0.00	0.00	0.00	0.00	0.00
VFMJ11_A0652	25.00	8.00	0.00	31.00	36.00	10.00	20.00	0.00	71.00	32.00	34.00	11.00
VFMJ11_A0319	349.00	292.00	13.00	356.00	529.00	141.00	291.00	1.00	460.00	317.00	381.00	300.00
VFMJ11_A0653	0.00	0.00	0.00	0.00	0.00	0.00	0.00	0.00	0.00	0.00	0.00	0.00
VFMJ11_A0149	823.00	315.00	39.00	610.00	409.00	273.00	313.00	0.00	744.00	577.00	704.00	801.00
VFMJ11_A0318	157.00	97.00	2.00	51.00	36.00	30.00	86.00	1.00	111.00	81.00	107.00	94.00
VFMJ11_A0733	0.00	0.00	0.00	0.00	0.00	0.00	0.00	0.00	0.00	0.00	1.00	1.00
VFMJ11_A0209	52.00	23.00	2.00	64.00	59.00	40.00	36.00	0.00	75.00	54.00	67.00	51.00
VFMJ11_A0208	10.00	3.00	0.00	19.00	28.00	8.00	12.00	0.00	33.00	17.00	25.00	4.00
VFMJ11_A0201	2399.00	1180.00	15.00	1318.00	1231.00	509.00	534.00	10.00	2453.00	3184.00	1532.00	1842.00
VFMJ11_A0200	669.00	423.00	5.00	440.00	462.00	183.00	200.00	2.00	933.00	1203.00	649.00	519.00
VFMJ11_A0203	212.00	122.00	8.00	105.00	186.00	66.00	118.00	0.00	181.00	232.00	147.00	157.00
VFMJ11_A0202	1070.00	693.00	20.00	547.00	1055.00	355.00	771.00	4.00	1135.00	993.00	761.00	763.00
VFMJ11_A0205	590.23	304.09	25.89	663.79	693.44	358.99	435.82	1.41	684.31	603.58	838.08	745.88
VFMJ11_A0204	152.00	45.00	1.00	227.00	298.00	77.00	123.00	1.00	337.00	328.00	395.00	99.00
VFMJ11_A0207	754.00	365.00	29.00	848.00	1021.00	510.00	605.00	7.00	808.00	709.00	1081.00	849.00
VFMJ11_A0206	1316.77	707.91	63.11	1503.21	1954.56	1083.01	1042.18	15.59	1353.69	1171.42	2282.92	1973.12
VFMJ11_A0838	182.00	49.00	4.00	239.00	265.00	141.00	199.00	3.00	246.00	181.00	249.00	167.00
VFMJ11_A0836	423.00	188.00	11.00	454.00	537.00	213.00	284.00	4.00	502.00	356.00	493.00	323.00
VFMJ11_A0837	281.00	132.00	6.00	282.00	323.00	154.00	222.00	3.00	271.00	223.00	250.00	196.00
VFMJ11_A0834	30.00	13.00	1.00	33.00	62.00	21.00	38.00	1.00	48.00	44.00	38.00	18.00
VFMJ11_A0835	1228.00	569.00	22.00	1247.00	1790.00	775.00	988.00	15.00	1583.00	1183.00	1728.00	914.00
VFMJ11_A0832	948.00	301.00	12.00	1319.00	1467.00	619.00	878.00	5.00	994.00	706.00	911.00	721.00
VFMJ11_A0833	126.00	44.00	3.00	207.00	329.00	60.00	180.00	1.00	229.00	158.00	192.00	82.00
VFMJ11_A0830	365.00	165.00	5.00	493.00	623.00	232.00	429.00	0.00	430.00	335.00	374.00	262.00
VFMJ11_A0831	1650.00	539.00	33.00	1746.00	2458.00	901.00	1890.00	9.00	1261.00	1265.00	954.00	904.00
VFMJ11_A0658	92.00	20.00	0.00	25.00	34.00	16.00	46.00	0.00	97.00	34.00	54.00	48.00
VFMJ11_A0659	19.00	3.00	1.00	18.00	21.00	8.00	9.00	0.00	36.00	27.00	25.00	9.00
VFMJ11_A1088	74.00	18.00	3.00	52.00	44.00	28.00	42.00	1.00	87.00	74.00	65.00	79.00
VFMJ11_A1089	70.00	98.00	3.00	70.00	88.00	14.00	149.00	0.00	113.00	96.00	71.00	33.00
VFMJ11_A0849	65.00	26.00	0.00	63.00	97.00	24.00	42.00	0.00	110.00	94.00	96.00	38.00
VFMJ11_A0222	1112.00	150.00	28.00	334.00	435.00	249.00	221.00	4.00	832.00	545.00	416.00	713.00
VFMJ11_A1080	153.00	33.00	5.00	138.00	147.00	81.00	71.00	2.00	154.00	105.00	158.00	158.00
VFMJ11_A1081	8.00	2.00	1.00	8.00	14.00	3.00	5.00	0.00	18.00	6.00	9.00	5.00
VFMJ11_A1082	10.00	5.00	0.00	18.00	8.00	13.00	11.00	0.00	13.00	12.00	10.00	5.00
VFMJ11_A1083	18.00	7.00	1.00	55.00	30.00	11.00	31.00	0.00	67.00	23.00	34.00	21.00
VFMJ11_A1084	41.00	11.00	2.00	66.00	60.00	21.00	23.00	0.00	84.00	44.00	56.00	31.00
VFMJ11_A0188	11.00	4.00	1.00	34.00	19.00	4.00	12.00	0.00	38.00	17.00	27.00	9.00
VFMJ11_A1086	26.00	16.00	2.00	33.00	21.00	11.00	26.00	0.00	33.00	36.00	37.00	40.00
VFMJ11_A1087	356.00	64.00	12.00	211.00	237.00	108.00	185.00	3.00	390.00	228.00	288.00	228.00
VFMJ11_A0847	25.00	13.00	1.00	30.00	36.00	31.00	43.00	0.00	56.00	28.00	32.00	20.00
VFMJ11_A0189	197.00	52.00	7.00	314.00	161.00	137.00	98.00	1.00	196.00	248.00	222.00	288.00
VFMJ11_A0478	192.00	74.00	6.00	325.00	496.00	156.00	201.00	0.00	268.00	258.00	450.00	152.00
VFMJ11_A0479	1669.00	983.00	73.00	2054.00	2658.00	1651.00	1726.00	14.00	1398.00	1352.00	2103.00	2114.00
VFMJ11_A0476	679.00	323.00	40.00	723.00	663.00	440.00	545.00	8.00	550.00	502.00	877.00	802.00
VFMJ11_A0477	315.00	159.00	20.00	330.00	396.00	211.00	271.00	2.00	266.00	339.00	361.00	397.00
VFMJ11_A0474	732.00	255.00	20.00	874.00	1168.00	590.00	549.00	4.00	598.00	549.00	948.00	812.00
VFMJ11_A0475	35.00	11.00	2.00	47.00	60.00	14.00	25.00	0.00	47.00	71.00	55.00	26.00
VFMJ11_A0472	29.00	17.00	0.00	61.00	35.00	13.00	18.00	2.00	73.00	29.00	44.00	23.00
VFMJ11_A0473	1486.00	492.00	38.00	1602.00	2604.00	1035.00	1179.00	7.00	1765.00	1622.00	2432.00	1444.00
VFMJ11_A0470	3.00	0.00	0.00	6.00	21.00	2.00	3.00	0.00	16.00	12.00	14.00	3.00
VFMJ11_A0471	202.00	87.00	9.00	269.00	394.00	127.00	207.00	0.00	275.00	302.00	392.00	192.00
VFMJ11_A0375	137.00	33.00	3.00	133.00	152.00	48.00	89.00	2.00	169.00	131.00	102.00	106.00
VFMJ11_A0374	22.00	10.00	3.00	28.00	24.00	18.00	23.00	0.00	19.00	16.00	111.00	27.00
VFMJ11_A0377	44.00	17.00	2.00	52.00	68.00	22.00	56.00	0.00	88.00	53.00	73.00	46.00
VFMJ11_A0376	24.00	8.00	1.00	39.00	27.00	11.00	14.00	0.00	31.00	19.00	25.00	26.00
VFMJ11_A0278	0.00	0.00	0.00	0.00	0.00	0.00	0.00	0.00	0.00	0.00	0.00	0.00
VFMJ11_A0279	0.00	0.00	0.00	0.00	0.00	0.00	0.00	0.00	1.00	0.00	0.00	0.00
VFMJ11_A0373	29.00	12.00	2.00	43.00	51.00	27.00	33.00	0.00	33.00	36.00	161.00	49.00
VFMJ11_A0372	43.00	21.00	2.00	46.00	57.00	21.00	36.00	0.00	48.00	54.00	63.00	30.00
VFMJ11_A0274	6.00	0.00	0.00	9.00	4.00	0.00	0.00	0.00	26.00	2.00	3.00	4.00
VFMJ11_A0275	0.00	0.00	0.00	0.00	0.00	0.00	0.00	0.00	3.00	3.00	1.00	0.00
VFMJ11_A0276	294.00	92.00	4.00	314.00	391.00	130.00	202.00	1.00	389.00	302.00	391.00	226.00
VFMJ11_A0277	54.00	25.00	1.00	69.00	132.00	36.00	99.00	0.00	161.00	91.00	98.00	34.00
VFMJ11_A0270	57.00	42.00	2.00	63.00	359.00	33.00	157.00	2.00	105.00	109.00	87.00	68.00
VFMJ11_A0271	436.00	162.00	7.00	232.00	419.00	147.00	687.00	1.00	299.00	494.00	232.00	383.00
VFMJ11_A0272	593.00	230.00	23.00	613.00	815.00	292.00	495.00	5.00	704.00	671.00	683.00	663.00
VFMJ11_A0273	288.00	82.00	5.00	197.00	1905.00	183.00	671.00	3.00	460.00	665.00	372.00	280.00
VFMJ11_A0182	0.00	0.00	0.00	0.00	0.00	0.00	0.00	0.00	0.00	0.00	0.00	0.00
VFMJ11_A0908	36.00	37.00	4.00	55.00	88.00	45.00	40.00	1.00	37.00	38.00	75.00	44.00
VFMJ11_A0909	120.00	188.00	6.00	420.00	641.00	340.00	214.00	3.00	192.00	152.00	418.00	215.00
VFMJ11_A0141	406.00	136.00	7.00	465.00	703.00	242.00	386.00	2.00	438.00	399.00	502.00	351.00
VFMJ11_A0183	368.00	148.00	10.00	266.00	436.00	210.00	301.00	2.00	182.00	209.00	227.00	242.00
VFMJ11_A0902	58.00	23.00	0.00	54.00	66.00	34.00	42.00	1.00	41.00	39.00	61.00	41.00
VFMJ11_A0903	53.00	29.00	2.00	60.00	82.00	44.00	43.00	0.00	61.00	54.00	76.00	56.00
VFMJ11_A0900	72.00	21.00	0.00	118.00	98.00	34.00	55.00	0.00	111.00	105.00	114.00	52.00
VFMJ11_A0901	84.00	38.00	4.00	96.00	124.00	64.00	66.00	0.00	76.00	64.00	81.00	87.00
VFMJ11_A0906	80.00	54.00	2.00	136.00	119.00	56.00	69.00	0.00	126.00	65.00	138.00	63.00
VFMJ11_A0180	33.00	18.00	0.00	48.00	66.00	29.00	44.00	0.00	70.00	54.00	49.00	43.00
VFMJ11_A0904	388.00	173.00	9.00	349.00	424.00	229.00	235.00	2.00	361.00	238.00	407.00	361.00
VFMJ11_A0905	100.00	23.00	2.00	134.00	199.00	44.00	60.00	0.00	174.00	108.00	181.00	59.00
VFMJ11_A0181	16.00	16.00	0.00	11.00	23.00	12.00	25.00	0.00	13.00	11.00	27.00	15.00
VFMJ11_A0186	3261.00	1865.00	212.00	4616.00	3411.00	2179.00	3013.00	16.00	2674.00	2566.00	4796.00	3614.00
VFMJ11_A0187	498.00	304.00	22.00	832.00	1022.00	609.00	457.00	4.00	352.00	372.00	703.00	670.00
VFMJ11_A0511	362.00	136.00	10.00	407.00	508.00	213.00	276.00	3.00	376.00	299.00	426.00	332.00
VFMJ11_A0510	225.00	111.00	8.00	297.00	426.00	153.00	282.00	3.00	256.00	267.00	295.00	201.00
VFMJ11_A0513	417.00	163.00	14.00	452.00	519.00	256.00	341.00	1.00	334.00	378.00	456.00	472.00
VFMJ11_A0512	152.00	29.00	4.00	158.00	189.00	75.00	80.00	3.00	133.00	124.00	143.00	116.00
VFMJ11_A0515	15.00	7.00	1.00	23.00	21.00	5.00	21.00	0.00	36.00	15.00	30.00	8.00
VFMJ11_A0514	14.00	2.00	1.00	30.00	22.00	4.00	3.00	0.00	38.00	20.00	20.00	17.00
VFMJ11_A0517	412.00	266.00	8.00	347.00	1077.00	239.00	592.00	5.00	492.00	457.00	407.00	314.00
VFMJ11_A0516	15.00	5.00	0.00	22.00	20.00	9.00	8.00	0.00	29.00	7.00	19.00	12.00
VFMJ11_A0519	582.00	185.00	11.00	606.00	856.00	440.00	329.00	3.00	636.00	412.00	592.00	584.00
VFMJ11_A0518	863.00	246.00	13.00	839.00	1315.00	630.00	533.00	5.00	1086.00	859.00	1141.00	753.00
VFMJ11_A0185	46.00	19.00	0.00	55.00	81.00	48.00	32.00	1.00	41.00	52.00	78.00	56.00
VFMJ11_A1013	0.00	0.00	0.00	0.00	2.00	0.00	0.00	0.00	0.00	0.00	0.00	1.00
VFMJ11_A1012	74.00	38.00	3.00	72.00	227.00	40.00	75.00	1.00	136.00	95.00	106.00	57.00
VFMJ11_A1011	46.00	22.00	3.00	49.00	53.00	30.00	42.00	0.00	60.00	58.00	62.00	58.00
VFMJ11_A1010	5.00	3.00	0.00	10.00	12.00	3.00	3.00	0.00	8.00	8.00	14.00	5.00
VFMJ11_A1017	17.00	0.00	0.00	25.00	13.00	7.00	9.00	0.00	43.00	5.00	17.00	16.00
VFMJ11_A1016	15.00	4.00	0.00	28.00	9.00	3.00	8.00	0.00	33.00	11.00	23.00	13.00
VFMJ11_A1015	33.00	10.00	0.00	58.00	45.00	28.00	23.00	1.00	56.00	32.00	36.00	45.00
VFMJ11_A1014	11.00	0.00	0.00	24.00	2.00	4.00	3.00	0.00	26.00	11.00	15.00	10.00
VFMJ11_A1152	12.00	4.00	0.00	41.00	29.00	13.00	12.00	0.00	67.00	18.00	22.00	18.00
VFMJ11_A1153	7.00	1.00	0.00	12.00	10.00	6.00	5.00	0.00	15.00	2.00	8.00	9.00
VFMJ11_A1019	7.00	2.00	0.00	9.00	10.00	2.00	3.00	0.00	16.00	11.00	10.00	4.00
VFMJ11_A1018	4.00	0.00	0.00	13.00	12.00	2.00	5.00	0.00	24.00	9.00	10.00	2.00
VFMJ11_A1156	25.00	11.00	2.00	43.00	41.00	12.00	28.00	0.00	64.00	40.00	45.00	25.00
VFMJ11_A1157	20.00	6.00	0.00	43.00	23.00	9.00	6.00	0.00	64.00	27.00	21.00	5.00
VFMJ11_A1154	27.00	9.00	0.00	42.00	28.00	10.00	16.00	2.00	47.00	34.00	35.00	25.00
VFMJ11_A1155	24.00	3.00	0.00	51.00	23.00	6.00	7.00	0.00	45.00	11.00	17.00	16.00
VFMJ11_A0307	71.00	36.00	1.00	61.00	104.00	35.00	65.00	1.00	97.00	81.00	95.00	63.00
VFMJ11_A0870	49.00	23.00	3.00	70.00	59.00	28.00	43.00	0.00	54.00	46.00	62.00	42.00
VFMJ11_A0509	2296.00	758.00	75.00	2733.00	3538.00	1633.00	1496.00	11.00	1907.00	1828.00	2734.00	2330.00
VFMJ11_A0324	147.00	40.00	3.00	275.00	381.00	75.00	165.00	0.00	265.00	301.00	394.00	158.00
VFMJ11_A0599	266.00	43.00	3.00	191.00	173.00	100.00	77.00	1.00	216.00	173.00	208.00	181.00
VFMJ11_A0018	4912.00	2145.00	146.00	3372.00	1560.00	990.00	2177.00	16.00	3528.00	3311.00	2232.00	4667.00
VFMJ11_A0019	136.00	46.00	6.00	146.00	235.00	54.00	63.00	1.00	111.00	120.00	103.00	95.00
VFMJ11_A0153	274.00	132.00	10.00	275.00	319.00	156.00	228.00	1.00	256.00	226.00	279.00	276.00
VFMJ11_A0152	25.00	18.00	0.00	24.00	41.00	17.00	31.00	0.00	27.00	29.00	28.00	22.00
VFMJ11_A0155	126.00	34.00	4.00	69.00	112.00	44.00	65.00	0.00	79.00	72.00	90.00	95.00
VFMJ11_A0154	81.00	45.00	1.00	63.00	130.00	48.00	86.00	0.00	71.00	69.00	100.00	65.00
VFMJ11_A0157	94.00	16.00	1.00	41.00	74.00	24.00	73.00	0.00	72.00	94.00	72.00	53.00
VFMJ11_A0156	287.00	104.00	3.00	162.00	424.00	117.00	235.00	1.00	401.00	314.00	363.00	199.00
VFMJ11_A0010	506.00	209.00	27.00	523.00	498.00	247.00	254.00	5.00	751.00	420.00	534.00	467.00
VFMJ11_A0011	162.00	45.00	11.00	208.00	105.00	56.00	67.00	0.00	306.00	127.00	163.00	128.00
VFMJ11_A0012	2.00	1.00	0.00	52.00	6.00	1.00	6.00	0.00	64.00	7.00	7.00	4.00
VFMJ11_A0013	5.00	1.00	0.00	8.00	1.00	0.00	0.00	0.00	17.00	1.00	3.00	1.00
VFMJ11_A0014	10.00	6.00	2.00	10.00	16.00	4.00	14.00	0.00	15.00	7.00	13.00	15.00
VFMJ11_A0015	0.00	0.00	1.00	17.00	3.00	0.00	3.00	0.00	28.00	2.00	5.00	2.00
VFMJ11_A0016	64.00	36.00	3.00	109.00	121.00	53.00	59.00	1.00	103.00	65.00	111.00	93.00
VFMJ11_A0017	1.00	0.00	0.00	0.00	0.00	0.00	1.00	0.00	1.00	0.00	0.00	0.00
VFMJ11_A0766	945.00	73.00	51.00	390.00	476.00	322.00	229.00	5.00	769.00	510.00	536.00	710.00
VFMJ11_A0767	410.00	30.00	9.00	177.00	244.00	130.00	101.00	4.00	310.00	192.00	261.00	332.00
VFMJ11_A0764	161.00	57.00	7.00	110.00	135.00	87.00	105.00	1.00	91.00	100.00	129.00	116.00
VFMJ11_A0765	3065.00	1411.00	101.00	3036.00	4006.00	1971.00	2313.00	12.00	3292.00	2190.00	3980.00	3363.00
VFMJ11_A0609	119.00	64.00	4.00	108.00	203.00	76.00	146.00	0.00	147.00	109.00	156.00	107.00
VFMJ11_A0608	102.00	61.00	4.00	75.00	191.00	58.00	112.00	0.00	114.00	112.00	130.00	92.00
VFMJ11_A0760	0.00	0.00	0.00	0.00	0.00	0.00	0.00	0.00	0.00	0.00	1.00	0.00
VFMJ11_A0761	466.00	208.00	11.00	525.00	762.00	292.00	384.00	6.00	604.00	578.00	818.00	495.00
VFMJ11_A0605	204.00	82.00	5.00	206.00	252.00	103.00	178.00	0.00	229.00	193.00	246.00	177.00
VFMJ11_A0604	133.00	53.00	9.00	98.00	196.00	67.00	121.00	1.00	138.00	139.00	173.00	106.00
VFMJ11_A0607	169.00	50.00	4.00	212.00	280.00	96.00	163.00	2.00	135.00	177.00	252.00	178.00
VFMJ11_A0606	445.00	236.00	1.00	911.00	1795.00	474.00	673.00	2.00	655.00	702.00	1083.00	447.00
VFMJ11_A0601	396.00	111.00	3.00	518.00	757.00	168.00	335.00	0.00	354.00	473.00	614.00	293.00
VFMJ11_A0600	329.00	52.00	6.00	243.00	246.00	101.00	142.00	1.00	309.00	263.00	344.00	208.00
VFMJ11_A0603	433.00	119.00	11.00	488.00	682.00	206.00	378.00	1.00	419.00	489.00	458.00	311.00
VFMJ11_A0602	139.00	25.00	1.00	160.00	367.00	69.00	106.00	0.00	272.00	331.00	406.00	76.00
VFMJ11_A0564	108.00	37.00	2.00	97.00	152.00	59.00	92.00	0.00	126.00	94.00	134.00	97.00
VFMJ11_A0565	561.00	245.00	15.00	699.00	995.00	354.00	501.00	2.00	586.00	509.00	778.00	509.00
VFMJ11_A0566	2108.00	1528.00	62.00	2529.00	3713.00	1791.00	2439.00	13.00	1876.00	1982.00	2922.00	2514.00
VFMJ11_A0567	224.00	60.00	6.00	122.00	242.00	101.00	167.00	1.00	182.00	208.00	214.00	173.00
VFMJ11_A0560	34.00	11.00	1.00	64.00	45.00	22.00	27.00	2.00	77.00	36.00	43.00	24.00
VFMJ11_A0561	5.00	5.00	0.00	8.00	41.00	2.00	18.00	0.00	32.00	9.00	16.00	2.00
VFMJ11_A0562	599.00	244.00	18.00	682.00	800.00	340.00	584.00	7.00	787.00	569.00	655.00	508.00
VFMJ11_A0563	356.00	187.00	14.00	389.00	451.00	198.00	274.00	4.00	363.00	285.00	388.00	272.00
VFMJ11_A1007	128.00	96.00	9.00	264.00	364.00	163.00	204.00	2.00	162.00	125.00	255.00	129.00
VFMJ11_A0568	39.00	8.00	0.00	42.00	75.00	16.00	34.00	0.00	84.00	51.00	64.00	29.00
VFMJ11_A0569	70.00	35.00	1.00	100.00	258.00	45.00	114.00	0.00	228.00	185.00	237.00	45.00
VFMJ11_A1008	110.00	33.00	1.00	148.00	286.00	53.00	95.00	0.00	229.00	236.00	280.00	70.00
VFMJ11_A0667	7.00	5.00	0.00	18.00	11.00	7.00	10.00	0.00	25.00	15.00	8.00	2.00
VFMJ11_A1009	75.00	30.00	3.00	125.00	146.00	29.00	35.00	1.00	111.00	73.00	107.00	59.00
VFMJ11_A0482	0.00	0.00	0.00	0.00	0.00	0.00	0.00	0.00	0.00	0.00	0.00	0.00
VFMJ11_A0823	577.00	167.00	9.00	719.00	979.00	300.00	568.00	3.00	818.00	676.00	651.00	319.00
VFMJ11_A0989	15.00	12.00	1.00	22.00	53.00	9.00	29.00	0.00	34.00	24.00	33.00	21.00
VFMJ11_A0328	137.00	71.00	10.00	156.00	141.00	128.00	136.00	0.00	204.00	109.00	238.00	161.00
VFMJ11_A0124	8.00	2.00	0.00	13.00	9.00	6.00	4.00	0.00	20.00	8.00	7.00	6.00
VFMJ11_A0125	126.00	33.00	0.00	100.00	44.00	35.00	43.00	0.00	165.00	93.00	70.00	89.00
VFMJ11_A0126	69.00	37.00	4.00	53.00	44.00	17.00	32.00	0.00	62.00	57.00	55.00	71.00
VFMJ11_A0127	91.00	19.00	3.00	72.00	81.00	24.00	39.00	0.00	110.00	86.00	82.00	63.00
VFMJ11_A0120	164.00	65.00	1.00	177.00	414.00	117.00	144.00	3.00	175.00	152.00	164.00	163.00
VFMJ11_A0121	6.00	1.00	0.00	16.00	3.00	5.00	5.00	0.00	18.00	6.00	10.00	4.00
VFMJ11_A0122	8.00	0.00	1.00	19.00	6.00	5.00	2.00	0.00	19.00	6.00	3.00	8.00
VFMJ11_A0123	14.00	2.00	1.00	34.00	14.00	2.00	10.00	0.00	40.00	16.00	19.00	26.00
VFMJ11_A0292	11.00	1.00	0.00	21.00	21.00	5.00	5.00	0.00	19.00	24.00	13.00	6.00
VFMJ11_A0128	130.00	33.00	4.00	122.00	114.00	43.00	57.00	0.00	125.00	89.00	126.00	109.00
VFMJ11_A0129	173.00	75.00	5.00	100.00	211.00	49.00	168.00	1.00	189.00	206.00	99.00	132.00
VFMJ11_A0293	80.00	30.00	3.00	109.00	153.00	35.00	72.00	1.00	102.00	73.00	78.00	73.00
VFMJ11_A0083	66.00	26.00	3.00	102.00	182.00	42.00	57.00	0.00	114.00	80.00	144.00	74.00
VFMJ11_A0082	19.00	10.00	0.00	61.00	34.00	17.00	17.00	0.00	80.00	28.00	37.00	22.00
VFMJ11_A0081	24.00	2.00	0.00	29.00	35.00	15.00	17.00	0.00	57.00	38.00	55.00	20.00
VFMJ11_A0080	6.00	2.00	0.00	8.00	9.00	1.00	2.00	0.00	17.00	10.00	9.00	6.00
VFMJ11_A0087	37.00	13.00	0.00	49.00	44.00	18.00	22.00	0.00	50.00	25.00	37.00	33.00
VFMJ11_A0086	4.00	7.00	0.00	10.00	13.00	1.00	12.00	0.00	9.00	7.00	13.00	16.00
VFMJ11_A0085	58.00	9.00	3.00	97.00	60.00	24.00	54.00	1.00	113.00	36.00	63.00	43.00
VFMJ11_A0084	6.00	1.00	0.00	11.00	8.00	4.00	7.00	0.00	22.00	11.00	12.00	5.00
VFMJ11_A0089	34.00	5.00	0.00	51.00	88.00	13.00	31.00	0.00	87.00	63.00	61.00	19.00
VFMJ11_A0088	55.00	14.00	2.00	53.00	56.00	27.00	20.00	0.00	87.00	41.00	44.00	35.00
VFMJ11_A0762	132.00	97.00	5.00	174.00	231.00	101.00	187.00	2.00	123.00	107.00	173.00	171.00
VFMJ11_A0485	120.00	52.00	3.00	115.00	308.00	81.00	141.00	0.00	121.00	123.00	163.00	99.00
VFMJ11_A0592	21.00	8.00	1.00	34.00	54.00	19.00	22.00	0.00	31.00	33.00	47.00	25.00
VFMJ11_A0339	565.00	332.00	31.00	760.00	820.00	346.00	485.00	8.00	708.00	516.00	987.00	699.00
VFMJ11_A0338	0.00	0.00	0.00	0.00	0.00	0.00	0.00	0.00	0.00	0.00	0.00	0.00
VFMJ11_A1200	24.00	4.00	0.00	38.00	35.00	14.00	16.00	0.00	36.00	20.00	20.00	11.00
VFMJ11_A1201	48.00	24.00	1.00	76.00	88.00	28.00	59.00	0.00	53.00	44.00	43.00	34.00
VFMJ11_A1206	76.00	41.00	4.00	116.00	63.00	26.00	49.00	0.00	137.00	60.00	64.00	57.00
VFMJ11_A0298	178.00	58.00	6.00	227.00	299.00	104.00	119.00	0.00	155.00	169.00	255.00	118.00
VFMJ11_A1204	296.00	186.00	7.00	340.00	528.00	331.00	346.00	1.00	170.00	251.00	305.00	268.00
VFMJ11_A1205	78.00	43.00	1.00	75.00	97.00	47.00	92.00	0.00	156.00	108.00	114.00	64.00
VFMJ11_A0331	31.00	4.00	1.00	63.00	122.00	19.00	40.00	0.00	33.00	47.00	56.00	13.00
VFMJ11_A0330	334.00	123.00	10.00	310.00	421.00	155.00	202.00	4.00	395.00	321.00	441.00	264.00
VFMJ11_A0333	15.00	6.00	3.00	24.00	16.00	3.00	9.00	0.00	20.00	14.00	14.00	14.00
VFMJ11_A0332	630.00	277.00	14.00	678.00	926.00	436.00	568.00	1.00	558.00	532.00	802.00	631.00
VFMJ11_A0335	761.00	386.00	27.00	917.00	1122.00	682.00	630.00	1.00	775.00	632.00	868.00	918.00
VFMJ11_A0334	17.00	3.00	1.00	20.00	13.00	8.00	9.00	0.00	18.00	17.00	21.00	12.00
VFMJ11_A0337	71.00	22.00	6.00	90.00	89.00	42.00	42.00	0.00	102.00	73.00	102.00	46.00
VFMJ11_A0336	2627.00	1639.00	115.00	2817.00	4023.00	2539.00	2686.00	22.00	2322.00	2003.00	2767.00	3264.00
VFMJ11_A0230	63.00	25.00	4.00	94.00	93.00	67.00	39.00	1.00	78.00	60.00	63.00	51.00
VFMJ11_A0231	14.00	10.00	0.00	22.00	17.00	1.00	12.00	0.00	19.00	24.00	21.00	10.00
VFMJ11_A0232	27.00	17.00	1.00	37.00	32.00	16.00	14.00	0.00	38.00	41.00	26.00	24.00
VFMJ11_A0233	26.00	17.00	0.00	31.00	53.00	15.00	17.00	0.00	27.00	38.00	24.00	20.00
VFMJ11_A0234	831.00	173.00	21.00	784.00	953.00	329.00	432.00	4.00	820.00	666.00	831.00	680.00
VFMJ11_A0235	11.00	2.00	0.00	17.00	17.00	4.00	9.00	0.00	19.00	7.00	11.00	7.00
VFMJ11_A0236	0.00	0.00	0.00	0.00	0.00	0.00	0.00	0.00	0.00	0.00	0.00	0.00
VFMJ11_A0237	33.00	8.00	1.00	39.00	24.00	3.00	11.00	0.00	64.00	35.00	31.00	16.00
VFMJ11_A0238	85.00	44.00	4.00	88.00	94.00	38.00	55.00	1.00	120.00	84.00	99.00	88.00
VFMJ11_A0239	15.00	6.00	1.00	30.00	10.00	6.00	7.00	0.00	31.00	15.00	18.00	19.00
VFMJ11_A0944	6.00	4.00	0.00	18.00	38.00	4.00	23.00	0.00	30.00	16.00	15.00	6.00
VFMJ11_A0945	102.00	30.00	2.00	56.00	120.00	25.00	89.00	0.00	86.00	130.00	73.00	62.00
VFMJ11_A0942	67.00	25.00	5.00	54.00	116.00	37.00	66.00	0.00	88.00	85.00	111.00	53.00
VFMJ11_A0889	21.00	8.00	2.00	82.00	385.00	55.00	121.00	0.00	67.00	84.00	148.00	21.00
VFMJ11_A0940	252.00	115.00	20.00	327.00	423.00	235.00	262.00	2.00	295.00	257.00	498.00	310.00
VFMJ11_A0941	9.00	1.00	1.00	7.00	13.00	6.00	10.00	0.00	3.00	5.00	2.00	9.00
VFMJ11_A0865	17.00	4.00	1.00	20.00	12.00	11.00	10.00	0.00	27.00	11.00	23.00	21.00
VFMJ11_A0864	5.00	4.00	1.00	24.00	12.00	2.00	4.00	0.00	27.00	10.00	14.00	13.00
VFMJ11_A0867	466.00	171.00	20.00	332.00	96.00	121.00	167.00	2.00	414.00	336.00	276.00	369.00
VFMJ11_A0866	56.00	32.00	1.00	70.00	153.00	45.00	75.00	1.00	117.00	75.00	91.00	55.00
VFMJ11_A0788	79.00	62.00	0.00	52.00	233.00	34.00	205.00	1.00	92.00	88.00	65.00	44.00
VFMJ11_A0789	182.00	100.00	9.00	97.00	240.00	48.00	265.00	0.00	198.00	216.00	144.00	118.00
VFMJ11_A0863	469.00	180.00	11.00	451.00	540.00	217.00	322.00	2.00	440.00	395.00	419.00	419.00
VFMJ11_A0862	18.00	3.00	1.00	9.00	9.00	3.00	5.00	0.00	19.00	19.00	14.00	9.00
VFMJ11_A0784	111.00	22.00	1.00	107.00	146.00	48.00	48.00	1.00	105.00	93.00	139.00	93.00
VFMJ11_A0785	328.00	143.00	10.00	389.00	618.00	206.00	318.00	1.00	405.00	399.00	567.00	292.00
VFMJ11_A0786	824.00	376.00	28.00	964.00	956.00	472.00	718.00	5.00	704.00	760.00	1073.00	974.00
VFMJ11_A0787	349.00	163.00	8.00	175.00	248.00	128.00	514.00	2.00	306.00	333.00	219.00	284.00
VFMJ11_A0780	182.00	39.00	1.00	104.00	260.00	85.00	140.00	1.00	154.00	179.00	155.00	160.00
VFMJ11_A0781	84.00	29.00	2.00	121.00	158.00	44.00	65.00	0.00	125.00	108.00	161.00	62.00
VFMJ11_A0782	465.00	141.00	14.00	644.00	625.00	361.00	601.00	6.00	571.00	355.00	760.00	485.00
VFMJ11_A0783	1319.00	592.00	41.00	1904.00	2119.00	938.00	1023.00	6.00	1166.00	1242.00	1968.00	1422.00
VFMJ11_A0147	409.00	232.00	26.00	483.00	575.00	340.00	371.00	2.00	430.00	348.00	585.00	522.00
VFMJ11_A1198	10.00	6.00	0.00	34.00	17.00	9.00	9.00	0.00	24.00	7.00	9.00	14.00
VFMJ11_A0289	10.00	6.00	0.00	4.00	24.00	4.00	8.00	0.00	15.00	19.00	13.00	8.00
VFMJ11_A0145	424.00	293.00	12.00	399.00	703.00	233.00	499.00	0.00	400.00	343.00	380.00	398.00
VFMJ11_A0530	0.00	0.00	0.00	0.00	0.00	1.00	0.00	0.00	0.00	0.00	0.00	0.00
VFMJ11_A1118	87.00	20.00	6.00	55.00	40.00	31.00	47.00	0.00	85.00	55.00	62.00	84.00
VFMJ11_A1119	19.00	4.00	0.00	10.00	13.00	8.00	8.00	0.00	24.00	8.00	9.00	10.00
VFMJ11_A1116	69.00	21.00	1.00	37.00	35.00	26.00	37.00	1.00	69.00	44.00	42.00	58.00
VFMJ11_A1117	153.00	34.00	4.00	74.00	81.00	49.00	54.00	0.00	116.00	83.00	80.00	82.00
VFMJ11_A1114	74.00	75.00	2.00	92.00	166.00	70.00	40.00	0.00	97.00	110.00	179.00	83.00
VFMJ11_A1115	100.00	15.00	0.00	72.00	60.00	28.00	44.00	2.00	83.00	65.00	63.00	69.00
VFMJ11_A1112	9.00	1.00	0.00	27.00	19.00	2.00	12.00	1.00	44.00	13.00	18.00	11.00
VFMJ11_A1113	39.00	21.00	1.00	102.00	49.00	25.00	26.00	0.00	123.00	43.00	62.00	28.00
VFMJ11_A1110	35.00	6.00	1.00	47.00	28.00	10.00	12.00	1.00	61.00	34.00	30.00	22.00
VFMJ11_A1111	66.00	12.00	4.00	59.00	54.00	34.00	22.00	1.00	80.00	48.00	53.00	66.00
VFMJ11_A0425	3058.00	2036.00	85.00	2754.00	4865.00	2399.00	2381.00	16.00	2714.00	3213.00	2366.00	3004.00
VFMJ11_A0424	41.00	12.00	1.00	56.00	157.00	30.00	55.00	0.00	160.00	124.00	164.00	39.00
VFMJ11_A0427	48.00	22.00	2.00	52.00	185.00	32.00	65.00	1.00	210.00	196.00	211.00	30.00
VFMJ11_A0426	303.00	155.00	9.00	376.00	413.00	155.00	243.00	0.00	238.00	265.00	360.00	288.00
VFMJ11_A0348	98.00	32.00	1.00	121.00	148.00	40.00	100.00	2.00	146.00	91.00	146.00	64.00
VFMJ11_A0349	279.00	64.00	0.00	301.00	395.00	130.00	175.00	1.00	314.00	272.00	357.00	196.00
VFMJ11_A0423	12.00	3.00	1.00	13.00	16.00	5.00	12.00	0.00	46.00	25.00	20.00	9.00
VFMJ11_A0422	42.00	10.00	3.00	80.00	44.00	39.00	22.00	1.00	79.00	36.00	52.00	44.00
VFMJ11_A0344	339.00	84.00	16.00	427.00	482.00	259.00	242.00	3.00	270.00	256.00	390.00	331.00
VFMJ11_A0345	166.00	37.00	4.00	175.00	235.00	76.00	104.00	1.00	162.00	122.00	202.00	96.00
VFMJ11_A0346	102.00	49.00	3.00	183.00	261.00	65.00	149.00	0.00	167.00	132.00	239.00	88.00
VFMJ11_A0347	329.00	144.00	13.00	449.00	602.00	220.00	313.00	4.00	401.00	374.00	557.00	347.00
VFMJ11_A0340	24.00	11.00	0.00	50.00	54.00	15.00	25.00	1.00	75.00	36.00	52.00	13.00
VFMJ11_A0341	1.00	0.00	0.00	0.00	0.00	0.00	0.00	0.00	0.00	0.00	0.00	0.00
VFMJ11_A0342	13.00	9.00	0.00	23.00	30.00	9.00	22.00	0.00	40.00	19.00	14.00	2.00
VFMJ11_A0343	209.00	68.00	6.00	295.00	382.00	147.00	161.00	0.00	254.00	226.00	334.00	185.00
VFMJ11_A1216	72.00	29.00	2.00	67.00	66.00	45.00	45.00	0.00	111.00	73.00	74.00	62.00
VFMJ11_A0546	500.00	178.00	7.00	482.00	628.00	229.00	329.00	2.00	622.00	528.00	684.00	413.00
VFMJ11_A0528	27.00	10.00	2.00	33.00	21.00	5.00	16.00	1.00	48.00	25.00	23.00	12.00
VFMJ11_A0529	12.00	3.00	0.00	27.00	12.00	7.00	6.00	0.00	36.00	17.00	13.00	8.00
VFMJ11_A0643	79.09	21.71	1.00	65.28	91.66	27.54	62.70	1.00	137.44	114.14	114.96	50.37
VFMJ11_A0642	0.00	0.00	0.00	0.00	0.00	0.00	0.00	0.00	0.00	0.00	0.00	0.00
VFMJ11_A0645	17.00	1.00	0.00	7.00	21.00	5.00	13.00	0.00	46.00	35.00	26.00	7.00
VFMJ11_A0644	0.00	0.00	0.00	0.00	0.00	0.00	0.00	0.00	0.00	0.00	1.00	0.00
VFMJ11_A0647	86.00	37.00	1.00	81.00	105.00	48.00	63.00	1.00	142.00	89.00	127.00	63.00
VFMJ11_A0646	3.00	1.00	0.00	6.00	20.00	3.00	3.00	0.00	7.00	7.00	10.00	5.00
VFMJ11_A0520	1943.00	801.00	75.00	1876.00	2926.00	1326.00	1380.00	11.00	1921.00	1646.00	2100.00	1969.00
VFMJ11_A0521	42.00	9.00	3.00	50.00	39.00	11.00	30.00	0.00	53.00	53.00	75.00	25.00
VFMJ11_A0522	17.00	15.00	0.00	20.00	40.00	12.00	16.00	1.00	31.00	32.00	41.00	18.00
VFMJ11_A0523	8.00	1.00	0.00	10.00	25.00	3.00	5.00	0.00	51.00	30.00	28.00	7.00
VFMJ11_A0524	1.00	1.00	0.00	2.00	0.00	1.00	0.00	0.00	2.00	4.00	0.00	3.00
VFMJ11_A0525	10.00	7.00	0.00	27.00	27.00	4.00	18.00	0.00	81.00	24.00	33.00	11.00
VFMJ11_A0526	3.00	0.00	0.00	22.00	9.00	2.00	6.00	0.00	30.00	5.00	8.00	3.00
VFMJ11_A0527	14.00	3.00	0.00	40.00	36.00	10.00	13.00	0.00	73.00	22.00	37.00	13.00
VFMJ11_A1068	11.00	2.00	0.00	22.00	13.00	4.00	7.00	0.00	25.00	14.00	23.00	8.00
VFMJ11_A1069	25.00	12.00	0.00	101.00	37.00	18.00	20.00	0.00	97.00	28.00	31.00	29.00
VFMJ11_A0359	77.00	61.00	6.00	80.00	90.00	63.00	63.00	0.00	105.00	85.00	120.00	91.00
VFMJ11_A1062	0.00	1.00	0.00	0.00	0.00	1.00	1.00	0.00	3.00	1.00	1.00	1.00
VFMJ11_A1063	0.00	0.00	0.00	0.00	0.00	0.00	0.00	0.00	0.00	0.00	0.00	0.00
VFMJ11_A1060	276.00	192.00	21.00	2313.00	3045.00	2414.00	746.00	9.00	265.00	368.00	1437.00	1387.00
VFMJ11_A0358	42.00	29.00	2.00	60.00	44.00	25.00	35.00	0.00	69.00	41.00	58.00	67.00
VFMJ11_A1066	6.00	2.00	1.00	15.00	8.00	2.00	3.00	0.00	16.00	7.00	9.00	9.00
VFMJ11_A1067	59.00	10.00	0.00	91.00	52.00	20.00	28.00	0.00	123.00	57.00	85.00	35.00
VFMJ11_A1064	1.00	0.00	0.00	6.00	0.00	0.00	0.00	0.00	3.00	0.00	0.00	0.00
VFMJ11_A1065	0.00	0.00	0.00	0.00	0.00	0.00	0.00	0.00	1.00	0.00	2.00	0.00
VFMJ11_A0357	50.00	15.00	2.00	61.00	63.00	16.00	39.00	1.00	56.00	49.00	63.00	41.00
VFMJ11_A0779	57.00	8.00	1.00	90.00	95.00	20.00	34.00	0.00	102.00	84.00	107.00	30.00
VFMJ11_A0758	10.50	2.50	0.00	13.50	15.50	6.50	3.00	0.50	18.00	18.50	19.50	6.00
VFMJ11_A0103	34.00	18.00	2.00	64.00	44.00	28.00	39.00	0.00	40.00	59.00	68.00	44.00
VFMJ11_A0356	7.00	3.00	1.00	16.00	20.00	2.00	7.00	0.00	37.00	10.00	15.00	6.00
VFMJ11_A0168	174.00	127.00	9.00	181.00	242.00	137.00	182.00	1.00	140.00	155.00	207.00	170.00
VFMJ11_A0169	1425.00	706.00	57.00	1909.00	2571.00	1419.00	1341.00	11.00	1369.00	1052.00	2007.00	1502.00
VFMJ11_A0283	192.00	32.00	4.00	119.00	545.00	163.00	182.00	1.00	192.00	233.00	209.00	171.00
VFMJ11_A0282	130.00	55.00	2.00	77.00	267.00	108.00	175.00	0.00	75.00	115.00	84.00	104.00
VFMJ11_A0285	3543.00	1373.00	181.00	3096.00	2596.00	1531.00	1772.00	13.00	3328.00	2763.00	3121.00	4351.00
VFMJ11_A0284	770.00	217.00	35.00	546.00	2333.00	909.00	1065.00	6.00	1139.00	956.00	1298.00	1055.00
VFMJ11_A0287	7.00	1.00	0.00	6.00	7.00	2.00	2.00	0.00	14.00	9.00	7.00	1.00
VFMJ11_A0286	1008.00	286.00	34.00	722.00	543.00	216.00	381.00	1.00	735.00	712.00	488.00	771.00
VFMJ11_A0160	200.00	140.00	18.00	274.00	269.00	143.00	241.00	2.00	179.00	194.00	269.00	208.00
VFMJ11_A0161	127.00	37.00	3.00	112.00	82.00	61.00	75.00	0.00	82.00	73.00	79.00	75.00
VFMJ11_A0162	104.00	44.00	3.00	111.00	131.00	63.00	121.00	0.00	108.00	118.00	140.00	93.00
VFMJ11_A0163	661.00	293.00	17.00	643.00	1141.00	387.00	607.00	2.00	866.00	630.00	860.00	501.00
VFMJ11_A0164	751.00	435.00	20.00	855.00	1123.00	503.00	713.00	3.00	721.00	645.00	850.00	649.00
VFMJ11_A0165	3617.00	956.00	141.00	3183.00	3972.00	2345.00	1943.00	16.00	3277.00	2686.00	3528.00	3334.00
VFMJ11_A0166	0.00	9.00	0.00	2.00	17.00	5.00	13.00	0.00	20.00	13.00	14.00	2.00
VFMJ11_A0167	203.00	114.00	8.00	186.00	443.00	79.00	206.00	1.00	474.00	389.00	376.00	139.00
VFMJ11_A0047	24.00	3.00	1.00	59.00	21.00	11.00	18.00	0.00	45.00	23.00	37.00	14.00
VFMJ11_A0046	8.00	3.00	0.00	14.00	16.00	5.00	5.00	0.00	16.00	14.00	14.00	2.00
VFMJ11_A0045	1.00	0.00	0.00	0.00	1.00	1.00	3.00	0.00	13.00	8.00	1.00	1.00
VFMJ11_A0044	0.00	0.00	0.00	1.00	0.00	0.00	0.00	0.00	2.00	0.00	0.00	0.00
VFMJ11_A0043	106.00	21.00	3.00	125.00	121.00	53.00	65.00	0.00	116.00	123.00	177.00	105.00
VFMJ11_A0042	59.00	16.00	1.00	61.00	56.00	22.00	31.00	0.00	94.00	50.00	57.00	49.00
VFMJ11_A0041	139.00	27.00	7.00	125.00	115.00	59.00	66.00	1.00	167.00	100.00	143.00	123.00
VFMJ11_A0040	67.00	14.00	1.00	48.00	34.00	14.00	26.00	1.00	85.00	40.00	44.00	44.00
VFMJ11_A0735	14.00	2.00	0.00	26.00	20.00	9.00	7.00	0.00	43.00	36.00	32.00	13.00
VFMJ11_A0734	0.00	0.00	0.00	0.00	0.00	0.00	1.00	0.00	0.00	0.00	0.00	0.00
VFMJ11_A0737	0.00	0.00	0.00	0.00	0.00	0.00	0.00	0.00	0.00	0.00	0.00	0.00
VFMJ11_A0736	11.00	1.00	0.00	13.00	15.00	2.00	3.00	0.00	22.00	14.00	19.00	6.00
VFMJ11_A0731	9.00	1.00	0.00	7.00	15.00	7.00	10.00	0.00	35.00	16.00	14.00	7.00
VFMJ11_A0730	49.00	5.00	0.00	43.00	31.00	6.00	15.00	0.00	58.00	42.00	33.00	23.00
VFMJ11_A0049	3.00	0.00	0.00	0.00	4.00	2.00	2.00	0.00	3.00	2.00	3.00	3.00
VFMJ11_A0048	19.00	2.00	1.00	30.00	41.00	6.00	9.00	0.00	30.00	23.00	44.00	17.00
VFMJ11_A0634	1.00	4.00	0.00	4.00	32.00	3.00	16.00	1.00	11.00	3.00	9.00	1.00
VFMJ11_A0635	1.00	0.00	1.00	2.00	1.00	0.00	2.00	0.00	12.00	14.00	7.00	2.00
VFMJ11_A0636	41.18	0.23	0.02	80.45	99.01	0.55	27.08	0.00	107.29	149.52	138.11	39.61
VFMJ11_A0637	0.00	0.00	0.00	0.00	0.00	0.00	0.00	0.00	1.00	0.00	0.00	0.00
VFMJ11_A0630	106.00	42.00	1.00	61.00	165.00	45.00	105.00	1.00	90.00	120.00	85.00	72.00
VFMJ11_A0631	59.00	5.00	0.00	50.00	33.00	7.00	17.00	0.00	59.00	39.00	69.00	33.00
VFMJ11_A0632	32.00	5.00	0.00	13.00	13.00	9.00	14.00	0.00	45.00	11.00	14.00	19.00
VFMJ11_A0633	19.00	3.00	2.00	15.00	38.00	8.00	18.00	0.00	33.00	28.00	37.00	9.00
VFMJ11_A0638	27.00	7.00	1.00	38.00	46.00	11.00	26.00	1.00	74.00	66.00	71.00	15.00
VFMJ11_A0639	122.00	34.00	2.00	104.00	119.00	50.00	67.00	0.00	127.00	132.00	170.00	95.00
VFMJ11_A0327	125.00	37.00	5.00	159.00	206.00	98.00	111.00	0.00	209.00	183.00	251.00	123.00
VFMJ11_A0615	1790.00	206.00	22.00	1852.00	2718.00	402.00	828.00	3.00	1770.00	1978.00	2233.00	813.00
VFMJ11_A1246	140.00	39.00	7.00	252.00	182.00	84.00	102.00	1.00	197.00	113.00	149.00	133.00
VFMJ11_A1247	46.00	25.00	1.00	97.00	72.00	57.00	50.00	0.00	62.00	33.00	50.00	59.00
VFMJ11_A1244	232.00	92.00	4.00	222.00	315.00	108.00	231.00	1.00	282.00	266.00	295.00	187.00
VFMJ11_A1245	240.00	113.00	7.00	267.00	337.00	127.00	209.00	2.00	242.00	208.00	297.00	212.00
VFMJ11_A1242	64.00	29.00	2.00	80.00	77.00	30.00	40.00	1.00	70.00	71.00	71.00	62.00
VFMJ11_A1243	35.00	34.00	3.00	80.00	64.00	40.00	27.00	0.00	67.00	51.00	76.00	46.00
VFMJ11_A1240	47.00	22.00	4.00	32.00	60.00	31.00	34.00	0.00	44.00	54.00	53.00	66.00
VFMJ11_A1241	44.00	23.00	2.00	45.00	61.00	36.00	37.00	0.00	25.00	35.00	50.00	72.00
VFMJ11_A1248	271.00	169.00	6.00	353.00	401.00	221.00	229.00	0.00	239.00	228.00	453.00	288.00
VFMJ11_A1249	272.00	88.00	3.00	248.00	318.00	140.00	237.00	1.00	193.00	176.00	301.00	241.00
VFMJ11_A0829	13.00	6.00	1.00	25.00	24.00	19.00	27.00	1.00	43.00	25.00	26.00	16.00
VFMJ11_A0828	43.00	21.00	0.00	55.00	73.00	19.00	31.00	0.00	97.00	44.00	88.00	24.00
VFMJ11_A0980	24.00	26.00	0.00	70.00	82.00	24.00	39.00	1.00	39.00	24.00	52.00	23.00
VFMJ11_A0981	180.00	58.00	9.00	185.00	179.00	81.00	110.00	0.00	212.00	176.00	249.00	150.00
VFMJ11_A0986	10.00	3.00	1.00	21.00	16.00	4.00	9.00	0.00	36.00	13.00	23.00	7.00
VFMJ11_A0306	77.00	35.00	2.00	108.00	139.00	41.00	81.00	0.00	122.00	96.00	100.00	63.00
VFMJ11_A0984	465.00	183.00	20.00	443.00	575.00	219.00	341.00	6.00	450.00	426.00	592.00	509.00
VFMJ11_A0985	1240.00	414.00	39.00	1072.00	1305.00	656.00	677.00	9.00	1302.00	1088.00	1462.00	1486.00
VFMJ11_A0821	24.00	11.00	0.00	37.00	26.00	27.00	28.00	0.00	53.00	31.00	37.00	25.00
VFMJ11_A0820	185.00	108.00	4.00	246.00	275.00	82.00	212.00	0.00	297.00	229.00	267.00	146.00
VFMJ11_A0988	66.00	30.00	1.00	67.00	173.00	44.00	67.00	0.00	143.00	92.00	139.00	46.00
VFMJ11_A0822	3503.00	1310.00	49.00	3998.00	5600.00	1834.00	3838.00	28.00	4233.00	3506.00	3553.00	2558.00
VFMJ11_A0825	186.00	58.00	1.00	268.00	339.00	112.00	251.00	1.00	266.00	241.00	288.00	121.00
VFMJ11_A0824	452.00	234.00	7.00	639.00	823.00	314.00	633.00	3.00	538.00	469.00	602.00	307.00
VFMJ11_A0827	69.00	41.00	3.00	94.00	90.00	49.00	53.00	2.00	79.00	70.00	98.00	75.00
VFMJ11_A0826	56.00	21.00	1.00	68.00	67.00	37.00	55.00	0.00	79.00	61.00	82.00	39.00
VFMJ11_A0308	205.00	48.00	3.00	295.00	564.00	104.00	160.00	2.00	308.00	304.00	408.00	141.00
VFMJ11_A0309	23.00	10.00	0.00	27.00	35.00	18.00	14.00	0.00	35.00	22.00	28.00	19.00
VFMJ11_A0593	16282.00	9407.00	943.00	18167.00	25775.00	14641.00	11779.00	96.00	19637.00	15312.00	23543.00	21469.00
VFMJ11_A1207	20.00	12.00	2.00	66.00	18.00	7.00	12.00	0.00	65.00	20.00	26.00	17.00
VFMJ11_A1099	11.00	6.00	0.00	34.00	11.00	13.00	12.00	0.00	41.00	12.00	20.00	7.00
VFMJ11_A1098	46.00	13.00	0.00	63.00	88.00	30.00	32.00	1.00	114.00	79.00	96.00	35.00
VFMJ11_A1093	102.00	39.00	2.00	97.00	120.00	43.00	53.00	0.00	90.00	99.00	108.00	84.00
VFMJ11_A1092	14.00	2.00	0.00	28.00	47.00	11.00	22.00	0.00	43.00	32.00	25.00	13.00
VFMJ11_A1091	58.00	124.00	6.00	68.00	80.00	27.00	135.00	0.00	81.00	66.00	53.00	60.00
VFMJ11_A1090	83.00	110.00	4.00	63.00	97.00	29.00	243.00	0.00	99.00	94.00	76.00	75.00
VFMJ11_A1097	90.00	32.00	3.00	100.00	110.00	43.00	77.00	0.00	94.00	84.00	119.00	69.00
VFMJ11_A1096	0.00	0.00	0.00	0.00	0.00	0.00	0.00	0.00	0.00	0.00	0.00	0.00
VFMJ11_A1095	153.00	60.00	6.00	182.00	302.00	68.00	103.00	3.00	219.00	199.00	233.00	127.00
VFMJ11_A1094	53.00	38.00	1.00	72.00	63.00	26.00	38.00	0.00	74.00	55.00	81.00	46.00
VFMJ11_A0469	2477.00	794.00	71.00	2689.00	4233.00	1663.00	2030.00	14.00	2758.00	2594.00	4073.00	2348.00
VFMJ11_A0461	2379.00	734.00	69.00	1860.00	2047.00	946.00	1242.00	11.00	2009.00	2129.00	1943.00	2177.00
VFMJ11_A0460	3119.00	749.00	110.00	2465.00	2371.00	1109.00	1317.00	13.00	2251.00	2411.00	2453.00	2560.00
VFMJ11_A0463	32.00	5.00	0.00	44.00	47.00	7.00	18.00	0.00	36.00	38.00	58.00	19.00
VFMJ11_A0462	130.00	53.00	5.00	156.00	134.00	63.00	82.00	1.00	154.00	114.00	160.00	112.00
VFMJ11_A1208	166.00	66.00	3.00	150.00	160.00	77.00	132.00	1.00	223.00	156.00	107.00	123.00
VFMJ11_A0300	105.00	61.00	4.00	174.00	176.00	61.00	97.00	0.00	176.00	127.00	233.00	73.00
VFMJ11_A0301	143.00	57.00	4.00	165.00	213.00	89.00	130.00	1.00	156.00	114.00	189.00	114.00
VFMJ11_A0302	21.00	4.00	1.00	16.00	23.00	3.00	6.00	0.00	38.00	19.00	18.00	6.00
VFMJ11_A0303	177.00	91.00	4.00	175.00	261.00	103.00	185.00	1.00	216.00	177.00	245.00	171.00
VFMJ11_A0304	21.00	10.00	0.00	26.00	23.00	12.00	15.00	0.00	27.00	24.00	26.00	24.00
VFMJ11_A0305	28.00	6.00	1.00	45.00	46.00	15.00	30.00	1.00	45.00	39.00	59.00	17.00
VFMJ11_A0269	4.00	0.00	0.00	1.00	6.00	0.00	1.00	0.00	4.00	1.00	3.00	0.00
VFMJ11_A0268	14.00	4.00	2.00	57.00	30.00	10.00	10.00	0.00	64.00	14.00	25.00	8.00
VFMJ11_A0267	0.00	0.00	0.00	2.00	0.00	1.00	1.00	0.00	5.00	0.00	1.00	0.00
VFMJ11_A0266	0.00	1.00	0.00	1.00	3.00	0.00	3.00	0.00	8.00	1.00	2.00	1.00
VFMJ11_A0265	33.00	15.00	1.00	59.00	68.00	16.00	25.00	0.00	87.00	41.00	63.00	18.00
VFMJ11_A0264	65.00	75.00	5.00	85.00	72.00	45.00	66.00	0.00	106.00	65.00	78.00	68.00
VFMJ11_A0263	7.00	2.00	0.00	13.00	19.00	2.00	10.00	1.00	16.00	19.00	16.00	1.00
VFMJ11_A0262	12.00	8.00	0.00	12.00	15.00	12.00	13.00	0.00	26.00	9.00	10.00	14.00
VFMJ11_A0261	2.00	5.00	0.00	9.00	13.00	6.00	8.00	0.00	21.00	10.00	5.00	3.00
VFMJ11_A0260	11.00	13.00	0.00	28.00	24.00	8.00	21.00	0.00	21.00	12.00	22.00	9.00
VFMJ11_A0915	2.00	0.00	1.00	5.00	4.00	0.00	1.00	0.00	5.00	3.00	5.00	0.00
VFMJ11_A0914	16.00	3.00	0.00	25.00	19.00	8.00	16.00	0.00	38.00	14.00	21.00	23.00
VFMJ11_A0917	16.00	11.00	1.00	25.00	20.00	12.00	21.00	0.00	31.00	22.00	21.00	22.00
VFMJ11_A0916	14.00	3.00	1.00	17.00	26.00	5.00	8.00	0.00	11.00	12.00	15.00	7.00
VFMJ11_A0911	92.00	59.00	0.00	64.00	269.00	42.00	343.00	1.00	111.00	98.00	88.00	52.00
VFMJ11_A0910	36.00	9.00	0.00	51.00	88.00	19.00	40.00	0.00	88.00	78.00	87.00	21.00
VFMJ11_A0913	49.00	17.00	0.00	56.00	61.00	23.00	28.00	0.00	39.00	24.00	38.00	27.00
VFMJ11_A0912	3543.00	2083.00	138.00	4978.00	6385.00	3184.00	3344.00	15.00	2357.00	2606.00	4612.00	4516.00
VFMJ11_A0854	28.00	14.00	0.00	27.00	54.00	11.00	28.00	0.00	57.00	43.00	39.00	13.00
VFMJ11_A0858	30.00	4.00	2.00	38.00	21.00	10.00	10.00	0.00	43.00	21.00	24.00	20.00
VFMJ11_A0856	31.00	14.00	1.00	60.00	35.00	28.00	25.00	0.00	70.00	34.00	35.00	41.00
VFMJ11_A0857	26.00	11.00	1.00	22.00	24.00	12.00	12.00	0.00	47.00	23.00	21.00	20.00
VFMJ11_A0850	240.00	154.00	4.00	246.00	299.00	117.00	233.00	0.00	177.00	194.00	233.00	216.00
VFMJ11_A0918	98.00	31.00	0.00	110.00	155.00	45.00	80.00	2.00	130.00	113.00	162.00	88.00
VFMJ11_A0852	90.00	29.00	6.00	93.00	286.00	56.00	100.00	0.00	131.00	106.00	115.00	72.00
VFMJ11_A0859	3.00	0.00	1.00	5.00	9.00	2.00	4.00	0.00	9.00	8.00	2.00	8.00
VFMJ11_A0320	537.00	235.00	18.00	473.00	713.00	201.00	439.00	3.00	646.00	706.00	622.00	537.00
VFMJ11_A0543	339.00	417.00	10.00	380.00	932.00	229.00	1085.00	1.00	525.00	383.00	511.00	292.00
VFMJ11_A1028	40.00	47.00	0.00	81.00	82.00	26.00	84.00	0.00	73.00	52.00	61.00	26.00
VFMJ11_A0855	49.00	29.00	2.00	47.00	78.00	20.00	47.00	0.00	73.00	41.00	46.00	36.00
VFMJ11_A1026	33.00	4.00	1.00	41.00	104.00	16.00	37.00	0.00	79.00	49.00	71.00	9.00
VFMJ11_A1027	6.00	0.00	0.00	7.00	10.00	1.00	2.00	0.00	14.00	6.00	10.00	3.00
VFMJ11_A1024	85.00	16.00	7.00	139.00	77.00	52.00	52.00	0.00	164.00	81.00	98.00	77.00
VFMJ11_A1025	55.00	18.00	2.00	59.00	67.00	31.00	45.00	0.00	57.00	39.00	69.00	39.00
VFMJ11_A1022	13.00	5.00	1.00	21.00	18.00	8.00	13.00	1.00	48.00	27.00	30.00	14.00
VFMJ11_A1023	21.00	2.00	1.00	29.00	16.00	3.00	12.00	0.00	29.00	9.00	13.00	11.00
VFMJ11_A1020	13.00	3.00	3.00	29.00	11.00	9.00	3.00	0.00	39.00	16.00	33.00	13.00
VFMJ11_A1021	43.00	9.00	0.00	71.00	30.00	15.00	13.00	0.00	79.00	42.00	39.00	21.00
VFMJ11_A1145	138.00	50.00	2.00	143.00	189.00	67.00	116.00	2.00	160.00	124.00	114.00	93.00
VFMJ11_A1144	20.00	6.00	2.00	20.00	16.00	2.00	14.00	1.00	25.00	18.00	20.00	8.00
VFMJ11_A1147	328.00	183.00	9.00	225.00	527.00	186.00	329.00	3.00	347.00	271.00	184.00	250.00
VFMJ11_A1146	197.00	69.00	4.00	211.00	378.00	90.00	191.00	1.00	333.00	254.00	203.00	108.00
VFMJ11_A0418	146.00	78.00	6.00	177.00	225.00	102.00	181.00	1.00	206.00	202.00	267.00	167.00
VFMJ11_A0419	56.00	6.00	2.00	38.00	214.00	44.00	55.00	0.00	122.00	167.00	184.00	27.00
VFMJ11_A1143	53.00	12.00	2.00	71.00	40.00	14.00	18.00	1.00	81.00	31.00	46.00	39.00
VFMJ11_A1142	13.00	4.00	0.00	17.00	11.00	1.00	11.00	1.00	17.00	8.00	10.00	9.00
VFMJ11_A0414	128.00	76.00	4.00	262.00	301.00	119.00	111.00	0.00	167.00	138.00	275.00	108.00
VFMJ11_A0415	753.00	625.00	47.00	953.00	1155.00	463.00	737.00	4.00	786.00	747.00	1091.00	874.00
VFMJ11_A0416	414.00	222.00	10.00	331.00	994.00	210.00	478.00	3.00	448.00	509.00	398.00	358.00
VFMJ11_A0949	37.00	8.00	2.00	25.00	148.00	19.00	34.00	0.00	77.00	96.00	89.00	14.00
VFMJ11_A0410	187.00	85.00	4.00	139.00	157.00	79.00	110.00	1.00	200.00	167.00	237.00	146.00
VFMJ11_A0411	353.00	293.00	15.00	574.00	630.00	345.00	412.00	2.00	290.00	225.00	453.00	348.00
VFMJ11_A0412	70.00	30.00	7.00	102.00	91.00	48.00	68.00	0.00	72.00	75.00	108.00	71.00
VFMJ11_A0851	117.00	137.00	8.00	238.00	385.00	175.00	214.00	0.00	190.00	157.00	304.00	148.00
VFMJ11_A0946	126.00	34.00	3.00	167.00	117.00	60.00	68.00	0.00	162.00	139.00	130.00	125.00
VFMJ11_A0947	27.00	4.00	0.00	28.00	97.00	15.00	31.00	0.00	109.00	91.00	93.00	12.00
VFMJ11_A0853	106.00	24.00	2.00	78.00	94.00	52.00	51.00	1.00	131.00	71.00	84.00	89.00
VFMJ11_A0548	967.00	422.00	58.00	1098.00	1324.00	708.00	901.00	5.00	794.00	813.00	1210.00	969.00
VFMJ11_A0009	10.00	5.00	1.00	21.00	9.00	10.00	7.00	0.00	24.00	14.00	21.00	8.00
VFMJ11_A0008	0.00	0.00	0.00	1.00	0.00	0.00	0.00	0.00	0.00	0.00	0.00	0.00
VFMJ11_A1189	148.00	29.00	2.00	102.00	272.00	54.00	116.00	2.00	215.00	163.00	192.00	104.00
VFMJ11_A0003	0.00	0.00	0.00	6.00	0.00	2.00	0.00	0.00	10.00	1.00	0.00	1.00
VFMJ11_A0002	347.00	134.00	17.00	250.00	381.00	187.00	263.00	2.00	199.00	246.00	310.00	332.00
VFMJ11_A0001	1066.00	684.00	36.00	1124.00	2086.00	695.00	1273.00	5.00	1246.00	1125.00	1471.00	1108.00
VFMJ11_A0007	6.00	6.00	0.00	7.00	7.00	1.00	3.00	0.00	27.00	18.00	12.00	10.00
VFMJ11_A0006	2.00	0.00	0.00	3.00	6.00	2.00	2.00	0.00	7.00	4.00	3.00	1.00
VFMJ11_A0005	0.00	0.00	0.00	0.00	0.00	0.00	0.00	0.00	1.00	0.00	1.00	0.00
VFMJ11_A0943	19.00	13.00	0.00	41.00	142.00	17.00	41.00	1.00	48.00	53.00	65.00	8.00
VFMJ11_A0678	44.00	12.00	2.00	33.00	34.00	19.00	30.00	0.00	51.00	41.00	37.00	32.00
VFMJ11_A0679	5.00	8.00	0.00	4.00	6.00	3.00	3.00	0.00	8.00	8.00	9.00	7.00
VFMJ11_A0773	27594.00	9368.00	1465.00	24861.00	33942.00	19765.00	22477.00	118.00	31798.00	21103.00	30474.00	30136.00
VFMJ11_A0772	12415.00	3015.00	450.00	9604.00	12093.00	7510.00	7541.00	66.00	12191.00	8467.00	10799.00	11074.00
VFMJ11_A0775	57.00	19.00	2.00	44.00	151.00	22.00	49.00	0.00	124.00	104.00	94.00	28.00
VFMJ11_A0774	136.00	32.00	4.00	255.00	231.00	81.00	106.00	1.00	173.00	146.00	278.00	144.00
VFMJ11_A0777	144.00	36.00	2.00	190.00	142.00	55.00	101.00	3.00	241.00	147.00	169.00	124.00
VFMJ11_A0776	43.00	7.00	1.00	48.00	28.00	19.00	15.00	0.00	44.00	31.00	44.00	31.00
VFMJ11_A0670	26.00	12.00	3.00	19.00	45.00	17.00	22.00	0.00	128.00	58.00	50.00	24.00
VFMJ11_A0671	26.00	11.00	1.00	22.00	26.00	8.00	12.00	0.00	73.00	57.00	52.00	12.00
VFMJ11_A0672	133.00	18.00	5.00	67.00	78.00	26.00	64.00	2.00	95.00	92.00	90.00	65.00
VFMJ11_A0673	53.00	9.00	2.00	29.00	54.00	12.00	22.00	0.00	55.00	64.00	51.00	26.00
VFMJ11_A0674	8.00	1.00	1.00	11.00	9.00	9.00	4.00	0.00	52.00	32.00	19.00	7.00
VFMJ11_A0675	5.00	0.00	0.00	2.00	2.00	1.00	4.00	0.00	8.00	7.00	5.00	1.00
VFMJ11_A0676	2.00	4.00	0.00	4.00	6.00	4.00	2.00	0.00	27.00	14.00	10.00	2.00
VFMJ11_A0677	48.00	18.00	0.00	62.00	121.00	24.00	44.00	0.00	185.00	163.00	136.00	24.00
VFMJ11_A0577	584.00	537.00	42.00	780.00	931.00	491.00	911.00	4.00	660.00	566.00	940.00	869.00
VFMJ11_A0576	34.00	15.00	2.00	44.00	56.00	27.00	30.00	0.00	19.00	35.00	29.00	41.00
VFMJ11_A0575	147.00	37.00	0.00	214.00	351.00	90.00	141.00	1.00	222.00	202.00	331.00	133.00
VFMJ11_A0574	436.00	117.00	8.00	377.00	464.00	207.00	281.00	3.00	327.00	362.00	485.00	374.00
VFMJ11_A0573	452.00	249.00	16.00	485.00	592.00	268.00	443.00	1.00	489.00	541.00	639.00	457.00
VFMJ11_A0572	0.00	0.00	0.00	0.00	0.00	0.00	0.00	0.00	0.00	0.00	0.00	0.00
VFMJ11_A0571	136.00	42.00	3.00	157.00	218.00	74.00	76.00	1.00	142.00	143.00	170.00	112.00
VFMJ11_A0570	484.00	173.00	18.00	527.00	780.00	331.00	421.00	2.00	630.00	539.00	797.00	470.00
VFMJ11_A0073	36.00	8.00	2.00	76.00	80.00	18.00	31.00	1.00	121.00	71.00	68.00	20.00
VFMJ11_A0579	0.00	0.00	0.00	0.00	2.00	0.00	2.00	0.00	5.00	7.00	2.00	1.00
VFMJ11_A0578	673.00	336.00	36.00	708.00	1098.00	468.00	774.00	3.00	693.00	673.00	978.00	692.00
VFMJ11_A0545	1122.00	450.00	29.00	1252.00	2010.00	725.00	1041.00	5.00	1255.00	1168.00	1687.00	957.00
VFMJ11_A0861	116.00	73.00	7.00	105.00	122.00	60.00	144.00	0.00	127.00	117.00	123.00	129.00
VFMJ11_A0860	5.00	1.00	0.00	6.00	5.00	3.00	1.00	0.00	13.00	1.00	5.00	5.00
VFMJ11_A0137	362.00	153.00	14.00	304.00	533.00	236.00	340.00	0.00	369.00	282.00	321.00	367.00
VFMJ11_A0136	90.00	21.00	0.00	47.00	148.00	37.00	79.00	2.00	138.00	113.00	86.00	45.00
VFMJ11_A0135	29.00	10.00	1.00	25.00	49.00	19.00	28.00	1.00	55.00	45.00	45.00	23.00
VFMJ11_A0134	52.00	17.00	0.00	31.00	95.00	39.00	57.00	0.00	103.00	123.00	69.00	25.00
VFMJ11_A0133	6.00	2.00	1.00	16.00	3.00	2.00	4.00	0.00	21.00	8.00	7.00	8.00
VFMJ11_A0132	0.00	0.00	0.00	0.00	0.00	0.00	0.00	0.00	0.00	0.00	0.00	0.00
VFMJ11_A0131	360.00	109.00	10.00	291.00	306.00	109.00	214.00	5.00	403.00	299.00	304.00	291.00
VFMJ11_A0130	0.00	0.00	0.00	0.00	0.00	0.00	0.00	0.00	0.00	0.00	0.00	0.00
VFMJ11_A1071	84.00	23.00	4.00	88.00	86.00	27.00	54.00	0.00	114.00	80.00	126.00	55.00
VFMJ11_A0139	134.00	77.00	5.00	135.00	181.00	72.00	93.00	0.00	189.00	141.00	144.00	120.00
VFMJ11_A0138	250.00	155.00	7.00	184.00	312.00	142.00	227.00	1.00	280.00	210.00	224.00	263.00
VFMJ11_A0704	127.00	37.00	5.00	167.00	288.00	81.00	80.00	0.00	208.00	202.00	242.00	106.00
VFMJ11_A0705	13.00	5.00	0.00	20.00	29.00	6.00	12.00	0.00	56.00	45.00	48.00	9.00
VFMJ11_A0706	72.20	17.29	0.00	66.74	86.36	35.44	35.68	0.00	82.34	68.80	86.49	32.18
VFMJ11_A0707	2.00	0.00	0.00	1.00	2.00	0.00	1.00	0.00	9.00	3.00	0.00	0.00
VFMJ11_A0700	0.00	0.00	0.00	1.00	5.00	1.00	4.00	0.00	17.00	11.00	10.00	2.00
VFMJ11_A0701	3.00	0.00	0.00	6.00	6.00	2.00	3.00	0.00	17.00	25.00	23.00	3.00
VFMJ11_A0702	2.00	0.00	0.00	2.00	4.00	1.00	5.00	0.00	5.00	13.00	8.00	4.00
VFMJ11_A0703	174.00	71.00	1.00	267.00	301.00	101.00	191.00	1.00	302.00	199.00	261.00	137.00
VFMJ11_A0869	36.00	20.00	2.00	45.00	35.00	29.00	18.00	1.00	42.00	25.00	42.00	31.00
VFMJ11_A0708	6.73	0.28	0.00	20.00	10.25	0.18	12.01	1.00	18.32	4.20	14.00	6.60
VFMJ11_A0709	2.00	0.00	0.00	2.00	2.00	0.00	2.00	0.00	9.00	5.00	4.00	0.00
VFMJ11_A0868	105.00	16.00	1.00	86.00	34.00	15.00	17.00	0.00	71.00	42.00	63.00	29.00
VFMJ11_A1006	2.00	0.00	0.00	0.00	2.00	0.00	2.00	0.00	3.00	3.00	3.00	0.00
VFMJ11_A0907	26.00	12.00	0.00	55.00	59.00	28.00	22.00	0.00	57.00	42.00	53.00	32.00
VFMJ11_A1196	342.00	75.00	4.00	338.00	472.00	165.00	177.00	1.00	428.00	378.00	409.00	275.00
VFMJ11_A1197	29.00	8.00	0.00	35.00	15.00	12.00	12.00	0.00	23.00	19.00	17.00	13.00
VFMJ11_A1194	165.00	66.00	3.00	308.00	345.00	136.00	165.00	1.00	304.00	199.00	218.00	142.00
VFMJ11_A1195	0.00	0.00	0.00	0.00	0.00	1.00	0.00	0.00	1.00	1.00	0.00	0.00
VFMJ11_A1192	2351.00	1298.00	49.00	2406.00	2997.00	1404.00	1516.00	15.00	2385.00	1929.00	2226.00	2234.00
VFMJ11_A1218	459.00	160.00	9.00	594.00	977.00	272.00	404.00	5.00	767.00	654.00	867.00	380.00
VFMJ11_A1190	134.00	63.00	4.00	142.00	149.00	62.00	102.00	0.00	193.00	160.00	190.00	126.00
VFMJ11_A1191	49.00	18.00	3.00	75.00	45.00	33.00	45.00	0.00	76.00	60.00	96.00	41.00
VFMJ11_A1215	20.00	9.00	0.00	51.00	22.00	12.00	21.00	0.00	62.00	41.00	38.00	13.00
VFMJ11_A1214	5.00	13.00	2.00	21.00	8.00	5.00	11.00	0.00	20.00	10.00	6.00	8.00
VFMJ11_A1217	1.00	0.00	0.00	7.00	16.00	0.00	6.00	0.00	14.00	12.00	11.00	1.00
VFMJ11_A1029	1.00	3.00	0.00	1.00	4.00	0.00	7.00	0.00	1.00	3.00	4.00	2.00
VFMJ11_A1211	0.00	0.00	0.00	1.00	1.00	0.00	0.00	0.00	3.00	0.00	1.00	1.00
VFMJ11_A1210	36.00	9.00	4.00	46.00	28.00	10.00	16.00	0.00	68.00	33.00	35.00	27.00
VFMJ11_A1213	0.00	0.00	0.00	0.00	0.00	0.00	0.00	0.00	0.00	0.00	0.00	0.00
VFMJ11_A1212	45.00	14.00	2.00	62.00	99.00	20.00	38.00	0.00	88.00	66.00	77.00	43.00
VFMJ11_A0959	22.00	13.00	0.00	38.00	58.00	17.00	39.00	0.00	67.00	53.00	46.00	22.00
VFMJ11_A0958	362.00	108.00	12.00	331.00	394.00	165.00	250.00	1.00	380.00	382.00	314.00	351.00
VFMJ11_A0221	18.00	5.00	4.00	17.00	15.00	3.00	17.00	0.00	29.00	13.00	9.00	11.00
VFMJ11_A0220	3.00	1.00	0.00	10.00	14.00	3.00	4.00	0.00	28.00	12.00	14.00	2.00
VFMJ11_A0227	16.00	11.00	0.00	39.00	37.00	26.00	18.00	0.00	17.00	23.00	20.00	27.00
VFMJ11_A0226	84.00	71.00	10.00	173.00	187.00	161.00	83.00	1.00	94.00	74.00	100.00	108.00
VFMJ11_A0225	34.00	19.00	1.00	62.00	117.00	64.00	18.00	0.00	37.00	39.00	51.00	44.00
VFMJ11_A0224	195.00	241.00	20.00	614.00	956.00	675.00	274.00	3.00	150.00	232.00	307.00	277.00
VFMJ11_A0951	38.00	17.00	0.00	53.00	67.00	26.00	30.00	0.00	41.00	33.00	51.00	30.00
VFMJ11_A0950	92.00	56.00	5.00	99.00	121.00	73.00	82.00	0.00	85.00	68.00	104.00	87.00
VFMJ11_A0229	30.00	16.00	4.00	58.00	54.00	56.00	21.00	1.00	30.00	33.00	48.00	35.00
VFMJ11_A0228	18.00	5.00	1.00	31.00	23.00	18.00	7.00	0.00	15.00	14.00	21.00	14.00
VFMJ11_A0955	220.00	64.00	6.00	220.00	311.00	90.00	163.00	0.00	210.00	251.00	283.00	164.00
VFMJ11_A0954	17.00	4.00	1.00	69.00	153.00	46.00	29.00	1.00	46.00	49.00	66.00	21.00
VFMJ11_A0184	13.00	1.00	0.00	18.00	51.00	11.00	20.00	1.00	34.00	23.00	58.00	9.00
VFMJ11_A0956	203.00	182.00	12.00	318.00	379.00	190.00	308.00	2.00	229.00	228.00	375.00	249.00
VFMJ11_A0810	57.00	14.00	0.00	82.00	157.00	35.00	81.00	0.00	153.00	149.00	115.00	29.00
VFMJ11_A0811	146.00	33.00	3.00	239.00	460.00	82.00	182.00	0.00	394.00	356.00	374.00	81.00
VFMJ11_A0812	110.00	61.00	4.00	84.00	121.00	66.00	154.00	0.00	105.00	82.00	107.00	94.00
VFMJ11_A0813	1.00	0.00	0.00	7.00	4.00	2.00	3.00	0.00	13.00	9.00	4.00	1.00
VFMJ11_A0814	1714.00	729.00	83.00	2123.00	2464.00	1083.00	1707.00	16.00	2456.00	1687.00	2190.00	1586.00
VFMJ11_A0815	11.00	5.00	1.00	42.00	31.00	5.00	20.00	0.00	41.00	20.00	16.00	9.00
VFMJ11_A0799	2766.00	634.00	39.00	2073.00	2956.00	833.00	2120.00	7.00	2887.00	2878.00	3388.00	1850.00
VFMJ11_A0798	6343.00	3109.00	188.00	3446.00	9261.00	2462.00	4875.00	34.00	6442.00	6317.00	6509.00	5040.00
VFMJ11_A0797	0.00	0.00	0.00	0.00	0.00	0.00	0.00	0.00	1.00	0.00	0.00	0.00
VFMJ11_A0796	565.00	406.00	23.00	340.00	1528.00	293.00	325.00	0.00	437.00	434.00	477.00	475.00
VFMJ11_A0795	67.00	58.00	1.00	67.00	79.00	33.00	53.00	0.00	67.00	61.00	65.00	63.00
VFMJ11_A0794	58.00	20.00	1.00	81.00	88.00	13.00	47.00	0.00	98.00	63.00	83.00	35.00
VFMJ11_A0793	607.00	199.00	7.00	536.00	666.00	235.00	339.00	4.00	771.00	532.00	662.00	475.00
VFMJ11_A0792	1560.00	424.00	47.00	1088.00	1320.00	576.00	762.00	8.00	1529.00	1073.00	1289.00	1158.00
VFMJ11_A0791	407.00	232.00	9.00	481.00	725.00	253.00	391.00	2.00	446.00	373.00	501.00	398.00
VFMJ11_A0790	1192.00	269.00	30.00	601.00	937.00	331.00	919.00	3.00	1023.00	1144.00	760.00	793.00
VFMJ11_A0438	97.00	35.00	0.00	75.00	208.00	23.00	88.00	0.00	192.00	211.00	150.00	32.00
VFMJ11_A0492	13.00	2.00	0.00	22.00	8.00	5.00	3.00	0.00	42.00	2.00	8.00	16.00
VFMJ11_A1003	151.00	71.00	9.00	271.00	272.00	147.00	192.00	0.00	223.00	152.00	248.00	157.00
VFMJ11_A1109	227.00	53.00	4.00	229.00	133.00	87.00	70.00	3.00	279.00	141.00	202.00	192.00
VFMJ11_A1108	76.00	19.00	3.00	58.00	120.00	32.00	40.00	2.00	82.00	66.00	62.00	56.00
VFMJ11_A0093	18.00	11.00	1.00	67.00	63.00	21.00	27.00	0.00	61.00	36.00	37.00	17.00
VFMJ11_A1101	493.00	125.00	9.00	252.00	531.00	173.00	212.00	1.00	443.00	388.00	389.00	364.00
VFMJ11_A1100	54.00	13.00	0.00	54.00	122.00	22.00	44.00	0.00	73.00	46.00	80.00	39.00
VFMJ11_A1103	21.00	3.00	1.00	55.00	13.00	2.00	6.00	0.00	59.00	25.00	22.00	12.00
VFMJ11_A1102	15.00	4.00	2.00	38.00	18.00	7.00	12.00	1.00	62.00	21.00	25.00	17.00
VFMJ11_A1105	27.00	4.00	2.00	28.00	22.00	15.00	7.00	0.00	39.00	35.00	36.00	31.00
VFMJ11_A1104	0.00	1.00	0.00	3.00	1.00	1.00	0.00	0.00	5.00	0.00	0.00	0.00
VFMJ11_A1107	26.00	10.00	0.00	41.00	33.00	15.00	13.00	0.00	50.00	29.00	42.00	17.00
VFMJ11_A1106	50.00	6.00	2.00	45.00	35.00	19.00	14.00	0.00	41.00	37.00	28.00	28.00
VFMJ11_A0450	72.00	34.00	3.00	126.00	113.00	57.00	80.00	0.00	84.00	68.00	131.00	94.00
VFMJ11_A0451	715.00	367.00	17.00	598.00	1702.00	361.00	766.00	3.00	1008.00	940.00	914.00	585.00
VFMJ11_A0452	353.00	317.00	10.00	406.00	439.00	188.00	484.00	4.00	307.00	288.00	391.00	283.00
VFMJ11_A0453	13.00	5.00	1.00	17.00	15.00	4.00	6.00	0.00	11.00	15.00	10.00	12.00
VFMJ11_A0454	0.00	0.00	0.00	0.00	0.00	0.00	0.00	0.00	0.00	0.00	0.00	0.00
VFMJ11_A0456	0.00	0.00	0.00	0.00	0.00	0.00	0.00	0.00	0.00	0.00	0.00	0.00
VFMJ11_A0457	1528.00	712.00	30.00	988.00	2622.00	571.00	1433.00	5.00	1644.00	1745.00	1166.00	1012.00
VFMJ11_A0458	605.00	172.00	23.00	502.00	700.00	330.00	439.00	3.00	969.00	912.00	1051.00	600.00
VFMJ11_A0459	40.00	9.00	0.00	56.00	73.00	23.00	36.00	0.00	48.00	44.00	71.00	35.00
VFMJ11_A0355	21.00	6.00	2.00	27.00	26.00	19.00	14.00	0.00	25.00	18.00	25.00	21.00
VFMJ11_A0354	32.00	8.00	2.00	46.00	36.00	20.00	15.00	1.00	50.00	28.00	46.00	36.00
VFMJ11_A0353	265.00	104.00	6.00	237.00	259.00	132.00	171.00	1.00	264.00	195.00	252.00	169.00
VFMJ11_A0352	469.00	256.00	11.00	396.00	398.00	210.00	320.00	3.00	405.00	286.00	330.00	355.00
VFMJ11_A0351	157.00	118.00	4.00	123.00	153.00	93.00	122.00	3.00	173.00	133.00	150.00	162.00
VFMJ11_A0350	36.00	33.00	3.00	28.00	45.00	31.00	29.00	1.00	31.00	37.00	38.00	31.00
VFMJ11_A0682	1.00	1.00	0.00	1.00	0.00	0.00	0.00	0.00	2.00	1.00	1.00	0.00
VFMJ11_A0928	387.00	200.00	5.00	350.00	352.00	166.00	402.00	2.00	407.00	339.00	364.00	307.00
VFMJ11_A0929	671.00	460.00	23.00	824.00	869.00	398.00	765.00	6.00	739.00	586.00	920.00	749.00
VFMJ11_A0924	255.00	116.00	5.00	106.00	160.00	73.00	233.00	2.00	173.00	249.00	126.00	211.00
VFMJ11_A0925	464.00	207.00	9.00	221.00	313.00	129.00	430.00	2.00	421.00	699.00	290.00	336.00
VFMJ11_A0926	1222.00	952.00	30.00	634.00	1538.00	482.00	1988.00	6.00	1120.00	1494.00	760.00	892.00
VFMJ11_A0927	358.00	318.00	8.00	223.00	626.00	161.00	621.00	1.00	319.00	463.00	255.00	305.00
VFMJ11_A0920	29.00	4.00	1.00	40.00	77.00	20.00	22.00	0.00	61.00	41.00	56.00	12.00
VFMJ11_A0921	3928.00	1981.00	208.00	3114.00	2977.00	1786.00	3287.00	15.00	3116.00	2711.00	3637.00	3726.00
VFMJ11_A0922	16.00	7.00	1.00	34.00	49.00	11.00	28.00	0.00	44.00	20.00	31.00	9.00
VFMJ11_A0923	31.00	3.00	0.00	49.00	72.00	17.00	28.00	0.00	52.00	57.00	67.00	16.00
VFMJ11_A0417	90.00	150.00	10.00	83.00	408.00	87.00	245.00	2.00	137.00	127.00	136.00	136.00
VFMJ11_A0763	393.00	134.00	17.00	409.00	459.00	212.00	240.00	5.00	347.00	305.00	481.00	394.00
VFMJ11_A0151	1227.00	836.00	66.00	890.00	991.00	399.00	659.00	4.00	1626.00	1458.00	1457.00	1446.00
VFMJ11_A0982	73.00	19.00	4.00	73.00	67.00	36.00	37.00	1.00	89.00	73.00	86.00	57.00
VFMJ11_A1149	25.00	9.00	1.00	52.00	26.00	15.00	10.00	1.00	73.00	14.00	26.00	18.00
VFMJ11_A0105	738.00	77.00	36.00	142.00	93.00	67.00	79.00	1.00	291.00	207.00	163.00	522.00
VFMJ11_A1148	38.00	10.00	0.00	40.00	56.00	17.00	12.00	0.00	57.00	34.00	35.00	26.00
VFMJ11_A0539	451.00	118.00	8.00	453.00	1027.00	260.00	366.00	2.00	402.00	424.00	422.00	418.00
VFMJ11_A0538	125.00	47.00	2.00	184.00	246.00	86.00	122.00	2.00	164.00	176.00	242.00	117.00
VFMJ11_A0409	157.00	65.00	6.00	171.00	213.00	87.00	134.00	2.00	283.00	184.00	225.00	125.00
VFMJ11_A0215	52.00	32.00	5.00	115.00	84.00	60.00	51.00	1.00	61.00	86.00	147.00	84.00
VFMJ11_A0533	81.00	41.00	7.00	149.00	171.00	79.00	96.00	1.00	95.00	103.00	162.00	147.00
VFMJ11_A0532	58.00	30.00	6.00	93.00	94.00	50.00	71.00	0.00	101.00	77.00	116.00	108.00
VFMJ11_A0531	55.00	20.00	1.00	76.00	73.00	19.00	54.00	0.00	101.00	61.00	74.00	30.00
VFMJ11_A0413	90.00	34.00	5.00	120.00	117.00	72.00	92.00	0.00	93.00	80.00	128.00	87.00
VFMJ11_A0537	7.00	4.00	0.00	12.00	14.00	5.00	9.00	0.00	35.00	13.00	20.00	14.00
VFMJ11_A0536	27.00	8.00	2.00	25.00	58.00	24.00	31.00	0.00	50.00	43.00	46.00	24.00
VFMJ11_A0535	285.00	203.00	9.00	445.00	497.00	257.00	384.00	0.00	264.00	238.00	381.00	376.00
VFMJ11_A0534	164.00	87.00	5.00	214.00	291.00	107.00	139.00	1.00	163.00	132.00	188.00	146.00
VFMJ11_A1075	89.00	28.00	0.00	146.00	203.00	53.00	79.00	3.00	177.00	151.00	223.00	69.00
VFMJ11_A1074	431.00	193.00	12.00	362.00	3107.00	245.00	1002.00	2.00	794.00	955.00	735.00	286.00
VFMJ11_A1077	132.00	152.00	3.00	114.00	535.00	80.00	644.00	0.00	168.00	138.00	120.00	131.00
VFMJ11_A1076	168.00	63.00	4.00	185.00	254.00	99.00	149.00	2.00	201.00	172.00	300.00	155.00
VFMJ11_A1178	34.00	14.00	1.00	58.00	49.00	20.00	30.00	0.00	100.00	36.00	44.00	28.00
VFMJ11_A1070	31.00	9.00	1.00	36.00	28.00	16.00	21.00	0.00	39.00	32.00	31.00	56.00
VFMJ11_A1073	295.00	216.00	10.00	201.00	1171.00	186.00	811.00	2.00	538.00	665.00	412.00	333.00
VFMJ11_A1072	865.00	540.00	28.00	940.00	1188.00	491.00	815.00	1.00	832.00	768.00	1061.00	855.00
VFMJ11_A1174	62.00	32.00	7.00	88.00	113.00	38.00	71.00	0.00	37.00	58.00	87.00	52.00
VFMJ11_A1175	162.00	37.00	8.00	143.00	99.00	77.00	90.00	0.00	185.00	121.00	161.00	129.00
VFMJ11_A1176	0.00	1.00	0.00	0.00	5.00	3.00	0.00	0.00	0.00	4.00	6.00	0.00
VFMJ11_A1177	71.00	24.00	1.00	102.00	59.00	30.00	47.00	1.00	100.00	58.00	63.00	48.00
VFMJ11_A1170	49.00	16.00	2.00	76.00	49.00	26.00	25.00	0.00	73.00	42.00	60.00	50.00
VFMJ11_A1171	18.00	2.00	1.00	34.00	34.00	13.00	19.00	1.00	26.00	22.00	36.00	13.00
VFMJ11_A1172	118.00	38.00	2.00	75.00	141.00	40.00	95.00	0.00	104.00	81.00	94.00	85.00
VFMJ11_A1173	22.00	22.00	1.00	32.00	70.00	25.00	36.00	0.00	45.00	37.00	55.00	32.00
VFMJ11_A0179	13.00	5.00	0.00	29.00	8.00	7.00	10.00	0.00	21.00	11.00	9.00	14.00
VFMJ11_A0178	53.00	7.00	1.00	78.00	43.00	19.00	22.00	0.00	71.00	41.00	40.00	39.00
VFMJ11_A0173	12.00	5.00	1.00	31.00	18.00	10.00	7.00	0.00	23.00	5.00	13.00	12.00
VFMJ11_A0172	213.00	83.00	7.00	233.00	360.00	93.00	182.00	2.00	295.00	205.00	271.00	141.00
VFMJ11_A0171	464.00	133.00	21.00	543.00	661.00	289.00	323.00	3.00	371.00	422.00	673.00	457.00
VFMJ11_A0170	1066.00	234.00	46.00	1186.00	1474.00	855.00	603.00	4.00	738.00	725.00	1275.00	1013.00
VFMJ11_A0177	405.00	138.00	10.00	348.00	412.00	189.00	238.00	2.00	426.00	251.00	340.00	382.00
VFMJ11_A0176	278.00	143.00	7.00	150.00	754.00	105.00	696.00	0.00	285.00	397.00	197.00	214.00
VFMJ11_A0175	93.00	53.00	3.00	95.00	109.00	47.00	65.00	0.00	128.00	102.00	108.00	82.00
VFMJ11_A0174	0.00	0.00	0.00	0.00	0.00	0.00	0.00	0.00	0.00	0.00	0.00	0.00
VFMJ11_A0748	28.00	5.00	0.00	28.00	37.00	8.00	19.00	0.00	35.00	42.00	28.00	16.00
VFMJ11_A0749	9.00	3.00	0.00	11.00	7.00	2.00	15.00	0.00	44.00	27.00	20.00	11.00
VFMJ11_A0070	518.00	370.00	23.00	685.00	671.00	398.00	381.00	4.00	537.00	394.00	845.00	569.00
VFMJ11_A0071	1646.00	805.00	80.00	2341.00	2600.00	1247.00	1277.00	13.00	1944.00	1497.00	3214.00	1785.00
VFMJ11_A0076	0.00	0.00	0.00	0.00	0.00	0.00	0.00	0.00	0.00	0.00	0.00	0.00
VFMJ11_A0077	28.00	9.00	0.00	38.00	162.00	10.00	54.00	0.00	122.00	81.00	90.00	16.00
VFMJ11_A0074	27.00	11.00	1.00	38.00	24.00	17.00	24.00	0.00	36.00	22.00	26.00	24.00
VFMJ11_A0075	53.00	29.00	1.00	72.00	72.00	26.00	39.00	0.00	77.00	46.00	62.00	33.00
VFMJ11_A0740	2.00	0.00	0.00	7.00	17.00	2.00	10.00	0.00	7.00	17.00	7.00	2.00
VFMJ11_A0421	10638.00	4161.00	723.00	16963.00	20041.00	10997.00	7398.00	61.00	9121.00	8327.00	18349.00	13444.00
VFMJ11_A0078	26.00	5.00	1.00	43.00	20.00	8.00	9.00	1.00	51.00	13.00	25.00	21.00
VFMJ11_A0079	227.00	72.00	8.00	220.00	209.00	116.00	131.00	2.00	234.00	172.00	223.00	198.00
VFMJ11_A0744	281.00	39.00	6.00	214.00	310.00	75.00	121.00	0.00	283.00	277.00	338.00	190.00
VFMJ11_A0745	6.00	2.00	0.00	18.00	5.00	4.00	4.00	0.00	8.00	8.00	17.00	3.00
VFMJ11_A0746	0.00	0.00	0.00	0.00	0.00	0.00	0.00	0.00	0.00	0.00	0.00	0.00
VFMJ11_A0747	10.00	5.00	0.00	11.00	23.00	8.00	8.00	0.00	28.00	36.00	25.00	3.00
VFMJ11_A0627	2995.00	1867.00	144.00	4514.00	5175.00	2220.00	3268.00	18.00	3272.00	3754.00	5831.00	3759.00
VFMJ11_A0072	249.00	84.00	13.00	346.00	332.00	163.00	200.00	0.00	172.00	207.00	336.00	257.00
VFMJ11_A0625	0.00	0.00	0.00	0.00	0.00	1.00	0.00	0.00	1.00	0.00	3.00	1.00
VFMJ11_A0624	268.00	119.00	3.00	334.00	371.00	148.00	222.00	2.00	277.00	244.00	343.00	234.00
VFMJ11_A0623	17.00	6.00	1.00	26.00	70.00	17.00	29.00	0.00	75.00	67.00	63.00	11.00
VFMJ11_A0622	26.00	1.00	0.00	27.00	49.00	4.00	12.00	0.00	55.00	38.00	70.00	17.00
VFMJ11_A0621	1065.00	383.00	34.00	1257.00	1798.00	676.00	850.00	7.00	1316.00	1104.00	1583.00	1015.00
VFMJ11_A0620	735.00	625.00	47.00	2352.00	3657.00	1578.00	1555.00	11.00	677.00	795.00	2129.00	871.00
VFMJ11_A0586	53.00	29.00	2.00	57.00	99.00	34.00	54.00	0.00	56.00	70.00	56.00	50.00
VFMJ11_A0587	122.00	71.00	5.00	98.00	126.00	53.00	96.00	0.00	91.00	90.00	125.00	113.00
VFMJ11_A0584	1050.00	552.00	39.00	1298.00	1573.00	635.00	735.00	6.00	1125.00	1046.00	1554.00	1151.00
VFMJ11_A0585	49.00	23.00	0.00	68.00	139.00	35.00	58.00	0.00	101.00	84.00	118.00	40.00
VFMJ11_A0582	181.00	64.00	6.00	217.00	411.00	87.00	159.00	2.00	257.00	205.00	168.00	154.00
VFMJ11_A0583	1598.00	837.00	78.00	1720.00	1971.00	971.00	1513.00	8.00	1251.00	1183.00	1843.00	1711.00
VFMJ11_A0580	2.00	1.00	0.00	1.00	6.00	0.00	4.00	0.00	10.00	5.00	7.00	6.00
VFMJ11_A0581	87.00	36.00	4.00	106.00	142.00	33.00	99.00	0.00	151.00	77.00	120.00	60.00
VFMJ11_A0498	2707.00	1408.00	80.00	3164.00	3818.00	1707.00	1660.00	16.00	2656.00	2346.00	3615.00	2999.00
VFMJ11_A0732	110.00	31.00	1.00	64.00	137.00	54.00	93.00	0.00	249.00	193.00	123.00	76.00
VFMJ11_A0388	271.00	82.00	6.00	497.00	748.00	250.00	508.00	2.00	316.00	251.00	297.00	217.00
VFMJ11_A0389	1808.00	869.00	46.00	6623.00	12247.00	3433.00	9310.00	11.00	2414.00	1786.00	2480.00	1545.00
VFMJ11_A1253	1146.00	220.00	24.00	1303.00	1991.00	614.00	1008.00	8.00	1754.00	1056.00	2205.00	929.00
VFMJ11_A1252	1287.00	1215.00	26.00	952.00	2462.00	659.00	2182.00	10.00	1419.00	1102.00	1141.00	1183.00
VFMJ11_A1255	512.00	247.00	21.00	477.00	504.00	256.00	482.00	1.00	397.00	356.00	445.00	502.00
VFMJ11_A1254	205.00	70.00	3.00	236.00	272.00	106.00	147.00	1.00	242.00	176.00	297.00	186.00
VFMJ11_A1257	979.00	558.00	29.00	970.00	2136.00	589.00	1154.00	9.00	1301.00	1274.00	1242.00	896.00
VFMJ11_A0589	0.00	0.00	0.00	0.00	0.00	0.00	0.00	0.00	0.00	0.00	0.00	0.00
VFMJ11_A0380	18.00	9.00	1.00	31.00	15.00	9.00	16.00	0.00	52.00	21.00	19.00	11.00
VFMJ11_A0429	124.00	110.00	8.00	152.00	205.00	83.00	139.00	1.00	165.00	170.00	197.00	163.00
VFMJ11_A0382	45.00	5.00	2.00	72.00	32.00	15.00	19.00	1.00	59.00	35.00	34.00	29.00
VFMJ11_A0383	2.00	0.00	0.00	4.00	3.00	0.00	2.00	0.00	4.00	4.00	6.00	6.00
VFMJ11_A0384	0.00	0.00	0.00	0.00	0.00	0.00	0.00	0.00	0.00	0.00	0.00	0.00
VFMJ11_A0385	24.00	6.00	0.00	90.00	33.00	12.00	10.00	1.00	90.00	20.00	33.00	18.00
VFMJ11_A0386	443.00	167.00	9.00	559.00	880.00	227.00	468.00	0.00	523.00	556.00	631.00	351.00
VFMJ11_A0428	176.00	77.00	3.00	126.00	262.00	69.00	200.00	2.00	218.00	226.00	159.00	121.00
VFMJ11_A0148	85.00	34.00	1.00	127.00	123.00	64.00	83.00	0.00	77.00	72.00	105.00	85.00
VFMJ11_A0999	18.00	4.00	1.00	29.00	16.00	8.00	18.00	0.00	28.00	23.00	30.00	17.00
VFMJ11_A0998	100.00	31.00	5.00	95.00	67.00	26.00	47.00	2.00	94.00	65.00	70.00	103.00
VFMJ11_A0499	16.00	5.00	0.00	20.00	54.00	9.00	22.00	0.00	19.00	21.00	37.00	8.00
VFMJ11_A0741	95.82	28.77	1.98	43.55	61.99	45.45	57.92	0.00	135.71	23.48	67.89	64.39
VFMJ11_A0995	0.00	0.00	0.00	0.00	0.00	0.00	0.00	0.00	0.00	0.00	0.00	0.00
VFMJ11_A0994	7.00	4.00	0.00	11.00	24.00	7.00	12.00	0.00	10.00	7.00	14.00	11.00
VFMJ11_A0997	236.00	105.00	7.00	201.00	253.00	100.00	161.00	1.00	250.00	164.00	244.00	193.00
VFMJ11_A0996	3.00	1.00	0.00	3.00	4.00	0.00	1.00	0.00	1.00	2.00	3.00	1.00
VFMJ11_A0991	49.00	15.00	1.00	90.00	108.00	29.00	58.00	0.00	114.00	89.00	143.00	40.00
VFMJ11_A0990	46.00	8.00	2.00	50.00	76.00	14.00	36.00	0.00	69.00	53.00	87.00	22.00
VFMJ11_A0993	0.00	0.00	0.00	0.00	0.00	0.00	0.00	0.00	1.00	0.00	0.00	0.00
VFMJ11_A0992	806.00	448.00	33.00	835.00	1094.00	347.00	704.00	7.00	1117.00	912.00	1285.00	728.00
VFMJ11_A0743	51.84	8.95	2.00	34.26	128.54	22.03	50.39	0.00	144.28	126.42	112.63	21.08
VFMJ11_A0430	664.00	289.00	9.00	592.00	788.00	287.00	491.00	1.00	663.00	653.00	711.00	657.00
VFMJ11_A0698	9.00	1.00	0.00	5.00	7.00	10.00	10.00	0.00	14.00	11.00	11.00	7.00
VFMJ11_A0699	0.00	0.00	0.00	0.00	0.00	0.00	0.00	0.00	0.00	0.00	0.00	0.00
VFMJ11_A1202	35.00	9.00	0.00	55.00	99.00	20.00	46.00	0.00	89.00	78.00	77.00	28.00
VFMJ11_A0692	0.00	0.00	0.00	0.00	0.00	0.00	0.00	0.00	0.00	0.00	0.00	0.00
VFMJ11_A0693	202.00	85.00	3.00	132.00	292.00	72.00	186.00	3.00	306.00	205.00	208.00	138.00
VFMJ11_A0690	36.80	4.71	1.00	23.26	47.64	18.56	19.32	0.00	32.66	30.20	51.51	33.82
VFMJ11_A0983	63.00	24.00	1.00	105.00	100.00	53.00	70.00	0.00	99.00	68.00	119.00	71.00
VFMJ11_A0696	10.00	0.00	2.00	12.00	26.00	7.00	5.00	0.00	40.00	35.00	20.00	4.00
VFMJ11_A0697	15.00	7.00	0.00	10.00	26.00	3.00	10.00	0.00	47.00	24.00	27.00	8.00
VFMJ11_A0694	14.73	4.00	0.00	16.02	10.41	5.71	6.33	1.00	60.00	32.44	34.88	4.00
VFMJ11_A0695	22.00	7.00	0.00	15.00	26.00	11.00	12.00	0.00	69.00	26.00	31.00	15.00
VFMJ11_A0159	8.00	2.00	0.00	27.00	15.00	5.00	6.00	0.00	44.00	11.00	9.00	4.00
VFMJ11_A0626	1573.00	947.00	44.00	2158.00	2899.00	1291.00	1635.00	10.00	1605.00	1345.00	2155.00	1727.00
VFMJ11_A1199	14.00	8.00	0.00	39.00	25.00	10.00	10.00	1.00	32.00	24.00	22.00	15.00
VFMJ11_A1224	33.00	10.00	1.00	51.00	87.00	17.00	34.00	1.00	84.00	50.00	68.00	32.00
VFMJ11_A1225	70.00	18.00	0.00	78.00	99.00	22.00	39.00	0.00	79.00	69.00	92.00	46.00
VFMJ11_A1226	98.00	32.00	3.00	91.00	97.00	49.00	70.00	1.00	106.00	87.00	99.00	98.00
VFMJ11_A0497	329.00	129.00	10.00	321.00	362.00	135.00	139.00	2.00	409.00	307.00	459.00	318.00
VFMJ11_A0490	20.00	11.00	0.00	25.00	16.00	6.00	15.00	0.00	48.00	12.00	15.00	14.00
VFMJ11_A0491	11.00	3.00	0.00	12.00	38.00	9.00	27.00	0.00	27.00	9.00	16.00	12.00
VFMJ11_A1222	245.00	99.00	4.00	306.00	558.00	143.00	240.00	0.00	348.00	290.00	398.00	200.00
VFMJ11_A1223	19.00	6.00	0.00	32.00	26.00	6.00	10.00	0.00	38.00	21.00	30.00	13.00
VFMJ11_A0371	20.00	32.00	4.00	66.00	60.00	20.00	29.00	0.00	78.00	46.00	40.00	24.00
VFMJ11_A0004	4.00	2.00	0.00	39.00	11.00	5.00	5.00	1.00	61.00	16.00	10.00	6.00
VFMJ11_A1228	219.00	48.00	6.00	128.00	155.00	84.00	85.00	2.00	238.00	195.00	176.00	198.00
VFMJ11_A1229	353.00	68.00	10.00	135.00	214.00	151.00	136.00	0.00	333.00	305.00	279.00	293.00
VFMJ11_A0158	3.00	2.00	0.00	12.00	10.00	4.00	7.00	0.00	13.00	4.00	10.00	4.00
VFMJ11_A0370	152.00	192.00	4.00	184.00	186.00	67.00	66.00	2.00	261.00	317.00	231.00	152.00
VFMJ11_A0313	41.00	12.00	1.00	43.00	47.00	21.00	25.00	1.00	23.00	28.00	28.00	25.00
VFMJ11_A0771	667.00	185.00	19.00	385.00	961.00	335.00	436.00	2.00	677.00	414.00	594.00	497.00
VFMJ11_A0258	29.00	77.00	2.00	85.00	75.00	43.00	52.00	0.00	78.00	30.00	39.00	35.00
VFMJ11_A0259	8.00	15.00	0.00	40.00	22.00	22.00	17.00	0.00	22.00	13.00	8.00	11.00
VFMJ11_A0317	1767.00	673.00	34.00	967.00	572.00	256.00	611.00	5.00	1751.00	1279.00	1535.00	1437.00
VFMJ11_A0588	2.00	0.00	0.00	4.00	2.00	2.00	0.00	0.00	4.00	4.00	4.00	3.00
VFMJ11_A0315	798.00	589.00	39.00	960.00	1230.00	544.00	916.00	6.00	794.00	749.00	1136.00	941.00
VFMJ11_A0314	52.00	7.00	1.00	86.00	118.00	22.00	42.00	0.00	130.00	117.00	165.00	26.00
VFMJ11_A0252	0.00	0.00	0.00	0.00	10.00	2.00	4.00	0.00	12.00	4.00	3.00	1.00
VFMJ11_A0253	0.00	0.00	0.00	0.00	1.00	0.00	1.00	0.00	0.00	0.00	0.00	0.00
VFMJ11_A0250	46.00	6.00	1.00	24.00	83.00	22.00	35.00	1.00	83.00	64.00	83.00	14.00
VFMJ11_A0251	57.00	20.00	2.00	44.00	78.00	21.00	40.00	0.00	50.00	43.00	79.00	31.00
VFMJ11_A0256	4.00	20.00	1.00	32.00	29.00	21.00	16.00	0.00	14.00	3.00	18.00	4.00
VFMJ11_A0257	17.00	33.00	0.00	65.00	73.00	23.00	40.00	0.00	54.00	23.00	50.00	15.00
VFMJ11_A0254	3.00	9.00	0.00	33.00	16.00	9.00	9.00	1.00	22.00	10.00	10.00	5.00
VFMJ11_A0255	14.00	60.00	0.00	95.00	81.00	30.00	45.00	0.00	56.00	14.00	37.00	17.00
VFMJ11_A0960	1381.00	949.00	63.00	2308.00	2688.00	1218.00	1486.00	7.00	1347.00	1400.00	2773.00	2126.00
VFMJ11_A0961	12.00	6.00	3.00	34.00	21.00	4.00	7.00	0.00	44.00	22.00	28.00	14.00
VFMJ11_A0962	53.00	11.00	3.00	83.00	44.00	18.00	27.00	1.00	126.00	38.00	53.00	38.00
VFMJ11_A0963	8.00	4.00	1.00	9.00	10.00	5.00	7.00	0.00	29.00	11.00	11.00	5.00
VFMJ11_A0964	8.00	0.00	1.00	12.00	6.00	0.00	1.00	0.00	14.00	5.00	7.00	2.00
VFMJ11_A0965	17.00	12.00	0.00	17.00	27.00	9.00	17.00	1.00	40.00	26.00	10.00	15.00
VFMJ11_A0966	39.00	19.00	2.00	69.00	67.00	21.00	28.00	0.00	57.00	39.00	54.00	28.00
VFMJ11_A0967	796.00	428.00	39.00	843.00	1013.00	450.00	645.00	2.00	743.00	686.00	784.00	952.00
VFMJ11_A0968	886.00	334.00	13.00	828.00	1092.00	454.00	604.00	7.00	932.00	716.00	1130.00	719.00
VFMJ11_A0846	62.00	28.00	0.00	58.00	91.00	38.00	48.00	1.00	107.00	64.00	86.00	54.00
VFMJ11_A0845	2.00	0.00	0.00	7.00	3.00	0.00	1.00	0.00	5.00	2.00	2.00	1.00
VFMJ11_A0844	1212.00	491.00	53.00	1488.00	770.00	309.00	533.00	1.00	1083.00	1379.00	1321.00	1387.00
VFMJ11_A0843	25.00	3.00	2.00	50.00	17.00	5.00	9.00	0.00	63.00	16.00	26.00	22.00
VFMJ11_A0842	26.00	2.00	1.00	41.00	12.00	9.00	14.00	0.00	31.00	16.00	22.00	24.00
VFMJ11_A0841	190.00	69.00	4.00	217.00	203.00	79.00	131.00	4.00	330.00	196.00	249.00	147.00
VFMJ11_A0840	0.00	0.00	0.00	0.00	0.00	0.00	0.00	0.00	0.00	0.00	0.00	1.00
VFMJ11_A0322	19.00	10.00	3.00	40.00	95.00	18.00	31.00	1.00	39.00	33.00	43.00	22.00
VFMJ11_A0888	99.00	60.00	4.00	296.00	659.00	180.00	273.00	1.00	113.00	137.00	325.00	121.00
VFMJ11_A0481	7730.00	5075.00	276.00	10681.00	14390.00	8468.00	8829.00	46.00	7244.00	6229.00	10316.00	9031.00
VFMJ11_A0379	7.00	1.00	1.00	16.00	9.00	3.00	3.00	1.00	38.00	11.00	9.00	6.00
VFMJ11_A0480	919.00	457.00	25.00	1180.00	1644.00	863.00	940.00	4.00	854.00	811.00	1309.00	968.00
VFMJ11_A0378	3.00	0.00	0.00	32.00	1.00	4.00	3.00	1.00	27.00	8.00	5.00	1.00
VFMJ11_A1039	112.00	23.00	7.00	75.00	83.00	33.00	51.00	2.00	228.00	163.00	157.00	87.00
VFMJ11_A1038	118.00	25.00	1.00	90.00	98.00	35.00	43.00	1.00	168.00	129.00	147.00	74.00
VFMJ11_A1085	87.00	30.00	4.00	109.00	168.00	41.00	102.00	1.00	152.00	110.00	159.00	88.00
VFMJ11_A0953	13.00	10.00	0.00	25.00	23.00	9.00	12.00	0.00	40.00	24.00	17.00	12.00
VFMJ11_A0629	211.00	138.00	20.00	391.00	409.00	226.00	293.00	0.00	204.00	254.00	402.00	297.00
VFMJ11_A0778	157.00	35.00	3.00	155.00	261.00	41.00	100.00	2.00	250.00	248.00	236.00	67.00
VFMJ11_A1031	93.00	44.00	1.00	157.00	234.00	80.00	114.00	1.00	198.00	152.00	178.00	81.00
VFMJ11_A1030	118.00	50.00	1.00	119.00	244.00	62.00	80.00	1.00	194.00	138.00	199.00	74.00
VFMJ11_A1033	154.00	44.00	0.00	167.00	358.00	129.00	400.00	1.00	310.00	275.00	264.00	141.00
VFMJ11_A1032	263.00	81.00	6.00	288.00	246.00	166.00	323.00	0.00	288.00	187.00	341.00	244.00
VFMJ11_A1035	431.00	87.00	12.00	438.00	510.00	147.00	234.00	2.00	461.00	433.00	541.00	331.00
VFMJ11_A1034	245.00	113.00	5.00	291.00	338.00	145.00	197.00	1.00	400.00	248.00	313.00	238.00
VFMJ11_A1037	63.00	13.00	2.00	42.00	40.00	25.00	43.00	1.00	109.00	69.00	99.00	70.00
VFMJ11_A1036	45.00	14.00	0.00	35.00	34.00	13.00	26.00	0.00	68.00	50.00	56.00	24.00
VFMJ11_A1133	125.00	39.00	1.00	81.00	301.00	49.00	125.00	1.00	235.00	216.00	177.00	75.00
VFMJ11_A1134	35.00	10.00	0.00	35.00	75.00	27.00	30.00	0.00	82.00	70.00	63.00	23.00
VFMJ11_A1135	85.00	38.00	1.00	50.00	74.00	15.00	82.00	1.00	124.00	127.00	50.00	50.00
VFMJ11_A1136	76.00	28.00	1.00	49.00	369.00	44.00	107.00	0.00	206.00	205.00	111.00	32.00
VFMJ11_A1137	32.00	6.00	0.00	74.00	46.00	15.00	18.00	0.00	108.00	37.00	48.00	7.00
VFMJ11_A1138	23.00	12.00	0.00	53.00	31.00	15.00	22.00	0.00	80.00	30.00	33.00	15.00
VFMJ11_A1139	16.00	4.00	0.00	22.00	21.00	4.00	13.00	1.00	22.00	17.00	12.00	18.00
VFMJ11_A0405	9.00	1.00	1.00	29.00	13.00	3.00	10.00	1.00	42.00	21.00	22.00	6.00
VFMJ11_A0404	39.00	10.00	2.00	53.00	38.00	14.00	29.00	2.00	51.00	47.00	40.00	16.00
VFMJ11_A0403	218.00	125.00	9.00	350.00	668.00	214.00	335.00	3.00	335.00	291.00	571.00	267.00
VFMJ11_A0402	218.00	85.00	14.00	171.00	296.00	157.00	202.00	0.00	181.00	182.00	230.00	195.00
VFMJ11_A0401	12.00	2.00	0.00	11.00	10.00	2.00	5.00	0.00	10.00	7.00	10.00	3.00
VFMJ11_A0400	47.00	38.00	3.00	62.00	95.00	38.00	91.00	2.00	107.00	71.00	70.00	48.00
VFMJ11_A0952	9.00	4.00	0.00	23.00	19.00	10.00	13.00	1.00	34.00	14.00	24.00	11.00
VFMJ11_A0987	18.00	13.00	1.00	47.00	18.00	10.00	16.00	0.00	34.00	16.00	27.00	21.00
VFMJ11_A0489	255.00	143.00	11.00	293.00	420.00	147.00	270.00	1.00	309.00	241.00	343.00	272.00
VFMJ11_A1188	201.00	112.00	7.00	294.00	232.00	145.00	175.00	1.00	182.00	149.00	232.00	276.00
VFMJ11_A0488	63.00	29.00	2.00	80.00	73.00	23.00	50.00	1.00	54.00	49.00	76.00	56.00
VFMJ11_A0036	29.00	11.00	1.00	24.00	26.00	13.00	25.00	0.00	47.00	32.00	38.00	26.00
VFMJ11_A0037	38.00	19.00	0.00	40.00	40.00	8.00	35.00	0.00	57.00	36.00	42.00	22.00
VFMJ11_A0034	133.00	44.00	5.00	145.00	198.00	42.00	81.00	1.00	153.00	136.00	182.00	99.00
VFMJ11_A0035	42.00	22.00	1.00	33.00	40.00	15.00	34.00	0.00	64.00	29.00	33.00	21.00
VFMJ11_A0032	2.00	1.00	2.00	4.00	3.00	2.00	2.00	0.00	3.00	3.00	5.00	5.00
VFMJ11_A0033	9.00	6.00	0.00	17.00	15.00	6.00	9.00	0.00	20.00	5.00	21.00	9.00
VFMJ11_A0030	0.00	0.00	0.00	0.00	0.00	0.00	0.00	0.00	0.00	0.00	0.00	0.00
VFMJ11_A0031	605.00	383.00	41.00	677.00	828.00	410.00	710.00	7.00	672.00	552.00	747.00	653.00
VFMJ11_A0038	3.00	2.00	0.00	5.00	6.00	3.00	4.00	1.00	8.00	3.00	4.00	6.00
VFMJ11_A0039	28.00	3.00	1.00	55.00	31.00	10.00	26.00	1.00	67.00	22.00	35.00	23.00
VFMJ11_A0669	30.27	17.72	0.00	28.00	30.75	15.82	11.99	0.00	39.68	37.80	28.00	26.40
VFMJ11_A0668	66.91	16.29	1.00	68.72	76.34	34.46	28.30	1.00	154.56	101.86	109.04	45.63
VFMJ11_A0321	0.00	0.00	0.00	0.00	0.00	0.00	0.00	0.00	1.00	0.00	0.00	0.00
VFMJ11_A0663	27.00	6.00	0.00	13.00	21.00	17.00	17.00	0.00	43.00	24.00	20.00	21.00
VFMJ11_A0662	22.00	3.00	0.00	17.00	13.00	3.00	3.00	0.00	32.00	26.00	28.00	13.00
VFMJ11_A0661	43.00	7.00	1.00	26.00	34.00	9.00	12.00	0.00	47.00	34.00	35.00	25.00
VFMJ11_A0660	22.00	1.00	0.00	17.00	19.00	10.00	13.00	0.00	30.00	33.00	24.00	6.00
VFMJ11_A0742	66.00	21.00	0.00	45.00	49.00	18.00	39.00	0.00	88.00	66.00	71.00	56.00
VFMJ11_A0666	0.00	0.00	0.00	0.00	1.00	0.00	0.00	0.00	3.20	0.00	0.00	0.00
VFMJ11_A0665	69.00	5.00	3.00	21.00	18.00	6.00	26.00	0.00	116.00	82.00	75.00	29.00
VFMJ11_A0664	2.00	0.00	0.00	7.00	4.00	6.00	4.00	0.00	21.00	14.00	16.00	2.00
VFMJ11_A0542	126.00	28.00	1.00	189.00	175.00	96.00	79.00	2.00	109.00	113.00	199.00	142.00
VFMJ11_A0641	1.00	0.00	0.00	0.00	3.00	0.00	0.00	0.00	5.00	6.00	3.00	1.00
VFMJ11_A0540	820.00	441.00	42.00	895.00	1174.00	477.00	828.00	7.00	885.00	827.00	1010.00	928.00
VFMJ11_A0541	6888.00	1605.00	375.00	7067.00	9207.00	4729.00	3817.00	45.00	5584.00	5847.00	7129.00	7780.00
VFMJ11_A1048	1616.00	1146.00	94.00	789.00	505.00	407.00	834.00	3.00	1349.00	1324.00	821.00	1686.00
VFMJ11_A1049	33.00	11.00	0.00	24.00	36.00	19.00	27.00	1.00	70.00	53.00	39.00	35.00
VFMJ11_A0544	642.00	430.00	24.00	780.00	874.00	382.00	694.00	2.00	722.00	626.00	823.00	662.00
VFMJ11_A0640	0.00	0.00	0.00	0.00	2.00	0.00	1.00	0.00	4.00	5.00	1.00	0.00
VFMJ11_A1044	355.00	175.00	16.00	276.00	508.00	180.00	390.00	2.00	436.00	303.00	333.00	318.00
VFMJ11_A1045	2.00	0.00	0.00	1.00	4.00	0.00	2.00	0.00	14.00	5.00	4.00	2.00
VFMJ11_A1046	468.00	284.00	21.00	247.00	201.00	90.00	304.00	0.00	522.00	292.00	246.00	317.00
VFMJ11_A1047	329.00	293.00	11.00	236.00	137.00	73.00	205.00	1.00	397.00	316.00	242.00	294.00
VFMJ11_A1040	44.00	12.00	0.00	43.00	35.00	11.00	25.00	1.00	134.00	113.00	97.00	31.00
VFMJ11_A1041	79.00	24.00	4.00	73.00	59.00	29.00	39.00	3.00	201.00	156.00	151.00	66.00
VFMJ11_A1042	10.00	1.00	0.00	16.00	23.00	6.00	7.00	0.00	64.00	59.00	38.00	10.00
VFMJ11_A1043	29.00	8.00	0.00	25.00	14.00	9.00	27.00	0.00	57.00	19.00	23.00	7.00
VFMJ11_A0420	2585.00	1192.00	82.00	4300.00	5171.00	2433.00	2222.00	20.00	2315.00	2095.00	3911.00	2911.00
VFMJ11_A0628	0.00	0.00	0.00	0.00	0.00	0.00	0.00	0.00	1.00	1.00	0.00	0.00
VFMJ11_A1251	313.00	97.00	9.00	398.00	449.00	157.00	188.00	1.00	367.00	299.00	413.00	252.00
VFMJ11_A0109	259.00	126.00	9.00	157.00	304.00	98.00	378.00	1.00	237.00	255.00	176.00	200.00
VFMJ11_A0978	209.00	67.00	4.00	264.00	474.00	134.00	193.00	0.00	279.00	253.00	353.00	151.00
VFMJ11_A0108	156.00	71.00	16.00	142.00	76.00	60.00	69.00	1.00	151.00	146.00	160.00	240.00
VFMJ11_A1250	79.00	40.00	2.00	77.00	106.00	58.00	72.00	0.00	76.00	41.00	78.00	66.00
VFMJ11_A0549	441.00	194.00	13.00	440.00	648.00	217.00	418.00	0.00	414.00	421.00	561.00	477.00
VFMJ11_A0957	116.00	35.00	3.00	102.00	124.00	47.00	84.00	0.00	100.00	88.00	151.00	87.00
VFMJ11_A1219	0.00	0.00	0.00	0.00	0.00	0.00	0.00	0.00	0.00	0.00	0.00	0.00
VFMJ11_A0898	0.00	0.00	0.00	0.00	2.00	1.00	1.00	0.00	1.00	0.00	0.00	0.00
VFMJ11_A0649	0.00	0.00	0.00	0.00	0.00	0.00	0.00	0.00	0.00	0.00	0.00	0.00
VFMJ11_A0100	48.00	14.00	0.00	56.00	56.00	26.00	35.00	0.00	39.00	34.00	47.00	46.00
VFMJ11_A0101	93.00	50.00	2.00	100.00	118.00	68.00	101.00	2.00	89.00	92.00	98.00	105.00
VFMJ11_A0106	3798.00	355.00	168.00	1613.00	674.00	493.00	452.00	7.00	2574.00	1888.00	1728.00	3235.00
VFMJ11_A0107	187.00	46.00	9.00	139.00	79.00	68.00	64.00	0.00	260.00	202.00	240.00	230.00
VFMJ11_A0104	433.00	29.00	7.00	152.00	124.00	20.00	49.00	0.00	349.00	229.00	205.00	192.00
VFMJ11_A0648	46.00	19.00	1.00	36.00	23.00	18.00	51.00	0.00	52.00	48.00	28.00	27.00
VFMJ11_A0890	250.00	131.00	3.00	639.00	950.00	291.00	487.00	3.00	233.00	297.00	540.00	253.00
VFMJ11_A0891	153.00	109.00	3.00	342.00	895.00	219.00	404.00	1.00	220.00	228.00	448.00	153.00
VFMJ11_A0892	142.00	60.00	4.00	153.00	193.00	75.00	127.00	0.00	174.00	176.00	151.00	124.00
VFMJ11_A0893	6.00	1.00	0.00	8.00	15.00	3.00	5.00	1.00	13.00	10.00	10.00	8.00
VFMJ11_A0894	80.00	27.00	1.00	74.00	149.00	46.00	79.00	1.00	96.00	122.00	96.00	57.00
VFMJ11_A0895	20.00	13.00	2.00	41.00	50.00	13.00	21.00	0.00	53.00	27.00	36.00	18.00
VFMJ11_A0896	97.00	33.00	3.00	108.00	158.00	41.00	69.00	1.00	115.00	82.00	124.00	70.00
VFMJ11_A0897	95.00	43.00	5.00	132.00	122.00	69.00	99.00	0.00	137.00	74.00	206.00	94.00
VFMJ11_A0717	7.00	0.00	0.00	8.00	1.00	5.00	6.00	0.00	22.00	4.00	0.00	3.00
VFMJ11_A0716	37.00	6.00	0.00	48.00	86.00	14.00	20.00	0.00	111.00	69.00	68.00	14.00
VFMJ11_A0715	177.00	72.00	5.00	160.00	208.00	88.00	125.00	0.00	240.00	178.00	225.00	144.00
VFMJ11_A0714	100.00	20.00	0.00	68.00	102.00	44.00	42.00	0.00	167.00	118.00	132.00	63.00
VFMJ11_A0713	19.27	4.00	1.00	30.98	26.59	2.29	12.67	0.00	60.00	52.56	62.12	12.00
VFMJ11_A0712	9.00	1.00	0.00	10.00	10.00	3.00	8.00	0.00	16.00	15.00	19.00	7.00
VFMJ11_A0711	4.50	1.00	0.00	11.50	10.50	3.50	5.50	0.50	24.50	13.50	11.00	2.50
VFMJ11_A0710	101.00	22.00	0.00	82.00	120.00	24.00	65.00	0.00	202.00	162.00	164.00	61.00
VFMJ11_A1256	2738.00	760.00	96.00	1619.00	1908.00	786.00	1080.00	18.00	3301.00	2365.00	2369.00	2039.00
VFMJ11_A0878	0.00	0.00	0.00	0.00	0.00	0.00	0.00	0.00	1.00	1.00	1.00	0.00
VFMJ11_A0719	0.00	0.00	0.00	0.00	0.00	0.00	0.00	0.00	0.00	0.00	0.00	0.00
VFMJ11_A0718	0.00	0.00	0.00	0.00	0.00	0.00	0.00	0.00	0.00	0.00	0.00	0.00
VFMJ11_A1259	320.00	100.00	7.00	258.00	314.00	123.00	160.00	2.00	415.00	272.00	363.00	230.00
VFMJ11_A0879	294.00	354.00	6.00	550.00	812.00	352.00	412.00	0.00	272.00	299.00	523.00	312.00
VFMJ11_A0381	20.00	8.00	0.00	68.00	29.00	9.00	23.00	2.00	90.00	38.00	51.00	16.00
VFMJ11_A1203	7.00	1.00	0.00	6.00	17.00	3.00	6.00	0.00	12.00	10.00	14.00	7.00
VFMJ11_A1181	204.00	65.00	7.00	256.00	273.00	91.00	161.00	2.00	187.00	175.00	242.00	159.00
VFMJ11_A1180	54.00	27.00	5.00	66.00	91.00	28.00	59.00	0.00	85.00	73.00	62.00	35.00
VFMJ11_A1183	45.00	26.00	1.00	63.00	137.00	37.00	53.00	0.00	106.00	68.00	87.00	42.00
VFMJ11_A1182	41.00	9.00	1.00	65.00	60.00	23.00	23.00	0.00	51.00	39.00	40.00	37.00
VFMJ11_A1185	25.00	8.00	2.00	38.00	54.00	24.00	25.00	0.00	32.00	26.00	25.00	33.00
VFMJ11_A1184	74.00	26.00	2.00	80.00	113.00	34.00	52.00	0.00	114.00	69.00	91.00	57.00
VFMJ11_A1187	593.00	317.00	15.00	346.00	602.00	201.00	661.00	1.00	610.00	517.00	454.00	432.00
VFMJ11_A1186	39.00	25.00	0.00	53.00	61.00	28.00	44.00	0.00	70.00	25.00	45.00	42.00
VFMJ11_A1260	199.00	65.00	7.00	195.00	272.00	93.00	163.00	2.00	335.00	328.00	268.00	152.00
VFMJ11_A1261	73.00	24.00	1.00	78.00	118.00	46.00	67.00	0.00	115.00	96.00	83.00	44.00
VFMJ11_A1262	110.00	34.00	0.00	128.00	451.00	78.00	139.00	3.00	238.00	170.00	225.00	68.00
VFMJ11_A0310	294.00	167.00	7.00	314.00	809.00	177.00	327.00	5.00	393.00	328.00	479.00	217.00
VFMJ11_A1264	246.00	81.00	4.00	297.00	657.00	142.00	279.00	1.00	398.00	388.00	577.00	205.00
VFMJ11_A1265	980.00	617.00	39.00	886.00	1596.00	736.00	1188.00	7.00	985.00	851.00	1104.00	963.00
VFMJ11_A1266	869.00	338.00	19.00	1058.00	1721.00	500.00	826.00	7.00	1007.00	973.00	1259.00	636.00
VFMJ11_A0218	0.00	0.00	0.00	10.00	3.00	2.00	3.00	0.00	8.00	4.00	4.00	3.00
VFMJ11_A0219	18.00	3.00	1.00	38.00	18.00	8.00	8.00	1.00	48.00	30.00	35.00	12.00
VFMJ11_A0216	75.00	50.00	2.00	153.00	190.00	78.00	88.00	1.00	107.00	92.00	189.00	108.00
VFMJ11_A0217	2.00	3.00	0.00	15.00	9.00	4.00	2.00	0.00	21.00	13.00	20.00	6.00
VFMJ11_A0214	1.00	1.00	0.00	7.00	8.00	1.00	2.00	0.00	3.00	5.00	3.00	1.00
VFMJ11_A0387	70.00	16.00	0.00	86.00	155.00	41.00	125.00	0.00	62.00	56.00	74.00	42.00
VFMJ11_A0212	49.00	13.00	1.00	62.00	80.00	20.00	31.00	2.00	108.00	65.00	77.00	29.00
VFMJ11_A0213	39.00	9.00	0.00	69.00	96.00	23.00	31.00	0.00	82.00	66.00	70.00	19.00
VFMJ11_A0210	39.00	15.00	2.00	41.00	42.00	24.00	49.00	0.00	40.00	31.00	41.00	54.00
VFMJ11_A0211	65.00	31.00	6.00	64.00	96.00	28.00	62.00	1.00	68.00	69.00	70.00	60.00
VFMJ11_A0195	105.00	89.00	4.00	200.00	245.00	113.00	88.00	2.00	101.00	117.00	140.00	84.00
VFMJ11_A0194	44.00	40.00	5.00	98.00	118.00	56.00	37.00	1.00	44.00	66.00	80.00	32.00
VFMJ11_A0197	363.00	485.00	7.00	548.00	688.00	273.00	309.00	2.00	470.00	580.00	487.00	363.00
VFMJ11_A0196	85.00	73.00	4.00	190.00	202.00	95.00	89.00	2.00	160.00	100.00	137.00	83.00
VFMJ11_A0191	53.00	21.00	4.00	109.00	116.00	60.00	62.00	1.00	119.00	120.00	192.00	72.00
VFMJ11_A0190	988.00	550.00	41.00	1538.00	1803.00	920.00	921.00	10.00	677.00	759.00	1349.00	1160.00
VFMJ11_A0193	57.00	33.00	5.00	103.00	103.00	44.00	60.00	0.00	89.00	75.00	75.00	68.00
VFMJ11_A0192	44.00	34.00	1.00	103.00	136.00	58.00	73.00	0.00	69.00	71.00	94.00	55.00
VFMJ11_A0199	366.00	291.00	4.00	307.00	366.00	174.00	150.00	1.00	489.00	526.00	405.00	322.00
VFMJ11_A0198	284.00	170.00	4.00	309.00	280.00	125.00	102.00	1.00	310.00	397.00	269.00	274.00
VFMJ11_A0803	147.00	54.00	1.00	126.00	132.00	65.00	102.00	1.00	147.00	89.00	114.00	110.00
VFMJ11_A0802	314.00	180.00	10.00	291.00	440.00	151.00	150.00	6.00	313.00	253.00	279.00	217.00
VFMJ11_A0801	173.00	157.00	12.00	104.00	364.00	146.00	132.00	0.00	134.00	160.00	131.00	188.00
VFMJ11_A0800	315.00	272.00	5.00	166.00	928.00	164.00	250.00	2.00	258.00	241.00	266.00	209.00
VFMJ11_A0807	300.00	141.00	6.00	437.00	526.00	219.00	417.00	4.00	316.00	265.00	349.00	264.00
VFMJ11_A0806	54.00	33.00	1.00	86.00	128.00	39.00	106.00	2.00	65.00	55.00	93.00	65.00
VFMJ11_A0805	176.00	93.00	1.00	254.00	401.00	115.00	317.00	1.00	283.00	214.00	258.00	129.00
VFMJ11_A0804	71.00	22.00	0.00	93.00	151.00	36.00	93.00	1.00	102.00	79.00	98.00	52.00
VFMJ11_A0809	201.00	74.00	8.00	262.00	311.00	129.00	223.00	4.00	194.00	165.00	223.00	194.00
VFMJ11_A0808	138.00	87.00	3.00	205.00	195.00	106.00	216.00	1.00	112.00	114.00	175.00	132.00
VFMJ11_A1209	68.00	22.00	5.00	97.00	63.00	34.00	21.00	1.00	182.00	46.00	58.00	56.00
VFMJ11_A1061	39.00	22.00	4.00	265.00	282.00	158.00	74.00	2.00	54.00	48.00	170.00	109.00
VFMJ11_A0361	4.00	1.00	0.00	11.00	20.00	5.00	8.00	0.00	14.00	17.00	18.00	3.00
VFMJ11_A0316	55.00	24.00	2.00	83.00	82.00	29.00	35.00	1.00	108.00	61.00	98.00	42.00
VFMJ11_A0887	141.00	91.00	6.00	472.00	729.00	220.00	351.00	4.00	197.00	211.00	456.00	155.00
VFMJ11_A0598	81.00	16.00	2.00	86.00	77.00	22.00	30.00	0.00	96.00	78.00	108.00	47.00
VFMJ11_A0505	29.00	13.00	0.00	54.00	85.00	24.00	42.00	0.00	64.00	58.00	96.00	24.00
VFMJ11_A0969	302.00	112.00	5.00	410.00	512.00	154.00	254.00	0.00	359.00	336.00	391.00	309.00
VFMJ11_A0443	239.00	93.00	9.00	223.00	370.00	153.00	170.00	0.00	239.00	210.00	305.00	201.00
VFMJ11_A0442	5871.00	1797.00	295.00	3817.00	7522.00	4547.00	6304.00	27.00	5460.00	5130.00	5280.00	5435.00
VFMJ11_A0368	595.00	238.00	4.00	276.00	219.00	65.00	93.00	1.00	694.00	1075.00	600.00	420.00
VFMJ11_A0369	129.00	116.00	2.00	136.00	121.00	39.00	68.00	0.00	216.00	214.00	202.00	129.00
VFMJ11_A0447	208.00	74.00	6.00	136.00	391.00	81.00	217.00	1.00	176.00	236.00	178.00	221.00
VFMJ11_A0446	19.00	3.00	1.00	25.00	60.00	17.00	42.00	2.00	31.00	33.00	28.00	15.00
VFMJ11_A0445	179.00	85.00	6.00	254.00	291.00	110.00	174.00	0.00	266.00	188.00	303.00	154.00
VFMJ11_A0444	152.00	66.00	4.00	195.00	269.00	91.00	122.00	0.00	251.00	206.00	263.00	142.00
VFMJ11_A0362	40.00	24.00	2.00	85.00	67.00	43.00	45.00	0.00	86.00	44.00	79.00	35.00
VFMJ11_A0363	1959.00	1240.00	71.00	2057.00	2983.00	1414.00	1824.00	11.00	2167.00	1980.00	3075.00	2295.00
VFMJ11_A0360	78.00	39.00	2.00	66.00	83.00	30.00	39.00	1.00	88.00	60.00	58.00	66.00
VFMJ11_A0448	167.00	43.00	7.00	206.00	305.00	116.00	123.00	2.00	242.00	223.00	327.00	126.00
VFMJ11_A0366	684.00	431.00	50.00	968.00	1183.00	561.00	587.00	1.00	690.00	629.00	1316.00	875.00
VFMJ11_A0407	1555.00	620.00	23.00	676.00	2253.00	388.00	1747.00	8.00	1420.00	1945.00	1016.00	1187.00
VFMJ11_A0886	23.00	26.00	1.00	78.00	138.00	59.00	75.00	0.00	35.00	60.00	81.00	39.00
VFMJ11_A0365	0.00	0.00	0.00	1.00	2.00	0.00	0.00	0.00	1.00	1.00	1.00	0.00
VFMJ11_A0939	447.00	226.00	17.00	739.00	980.00	303.00	502.00	3.00	566.00	617.00	945.00	460.00
VFMJ11_A0938	1121.00	653.00	14.00	1156.00	2028.00	599.00	906.00	5.00	1255.00	1055.00	1175.00	833.00
VFMJ11_A0937	1495.00	589.00	25.00	639.00	1464.00	479.00	1020.00	9.00	1454.00	1729.00	880.00	969.00
VFMJ11_A0936	1199.00	352.00	13.00	451.00	544.00	368.00	750.00	3.00	784.00	928.00	517.00	691.00
VFMJ11_A0935	728.00	246.00	17.00	502.00	701.00	284.00	550.00	5.00	568.00	619.00	490.00	500.00
VFMJ11_A0934	111.00	52.00	4.00	119.00	195.00	55.00	114.00	1.00	147.00	120.00	107.00	86.00
VFMJ11_A0933	466.00	298.00	10.00	301.00	466.00	153.00	482.00	5.00	531.00	417.00	363.00	270.00
VFMJ11_A0932	442.00	304.00	11.00	281.00	408.00	149.00	545.00	7.00	586.00	495.00	342.00	318.00
VFMJ11_A0931	41.00	13.00	2.00	45.00	30.00	20.00	28.00	0.00	58.00	29.00	47.00	39.00
VFMJ11_A0930	2185.00	1343.00	112.00	3027.00	4479.00	1556.00	2349.00	18.00	2562.00	2188.00	3756.00	2321.00
VFMJ11_A1179	56.00	19.00	0.00	62.00	145.00	39.00	83.00	2.00	111.00	96.00	113.00	40.00
VFMJ11_A1158	9.00	7.00	2.00	17.00	16.00	5.00	6.00	0.00	13.00	16.00	15.00	14.00
VFMJ11_A0506	414.00	331.00	25.00	404.00	568.00	305.00	490.00	2.00	316.00	325.00	428.00	520.00
VFMJ11_A0507	466.00	233.00	14.00	700.00	811.00	285.00	481.00	0.00	414.00	416.00	596.00	561.00
VFMJ11_A0504	43.00	8.00	0.00	61.00	115.00	18.00	21.00	0.00	74.00	65.00	83.00	25.00
VFMJ11_A1159	279.00	203.00	5.00	347.00	895.00	194.00	430.00	2.00	476.00	365.00	474.00	196.00
VFMJ11_A0502	15.00	5.00	0.00	22.00	20.00	14.00	9.00	0.00	30.00	13.00	16.00	14.00
VFMJ11_A0503	30.00	5.00	0.00	34.00	40.00	13.00	16.00	0.00	38.00	33.00	28.00	27.00
VFMJ11_A0500	77.00	22.00	2.00	63.00	67.00	25.00	47.00	2.00	60.00	57.00	72.00	68.00
VFMJ11_A0501	42.00	10.00	4.00	50.00	26.00	25.00	29.00	0.00	64.00	28.00	30.00	39.00
VFMJ11_A0508	932.00	574.00	26.00	1063.00	1604.00	668.00	982.00	7.00	891.00	928.00	1233.00	1011.00
VFMJ11_A0364	9.00	6.00	1.00	9.00	32.00	9.00	9.00	1.00	29.00	25.00	24.00	8.00
VFMJ11_A1000	565.00	385.00	26.00	1117.00	1434.00	590.00	672.00	7.00	630.00	540.00	859.00	506.00
VFMJ11_A1001	190.00	158.00	10.00	323.00	533.00	259.00	255.00	0.00	228.00	193.00	328.00	178.00
VFMJ11_A1002	402.00	250.00	17.00	660.00	982.00	456.00	466.00	2.00	433.00	419.00	644.00	427.00
VFMJ11_A0848	734.00	604.00	27.00	698.00	757.00	298.00	521.00	2.00	795.00	654.00	725.00	730.00
VFMJ11_A1004	51.00	21.00	1.00	53.00	79.00	13.00	54.00	0.00	70.00	48.00	81.00	37.00
VFMJ11_A1005	72.00	39.00	3.00	122.00	184.00	58.00	90.00	0.00	121.00	62.00	147.00	50.00
VFMJ11_A1169	71.00	13.00	1.00	85.00	73.00	27.00	46.00	0.00	111.00	77.00	111.00	56.00
VFMJ11_A1168	795.00	372.00	32.00	975.00	1091.00	500.00	684.00	6.00	808.00	680.00	1040.00	889.00
VFMJ11_A1167	646.00	319.00	23.00	848.00	923.00	387.00	543.00	5.00	713.00	657.00	830.00	679.00
VFMJ11_A1166	29.00	5.00	0.00	18.00	19.00	8.00	9.00	0.00	22.00	15.00	23.00	15.00
VFMJ11_A1165	75.00	19.00	1.00	127.00	222.00	51.00	71.00	1.00	105.00	119.00	137.00	78.00
VFMJ11_A1164	110.00	41.00	8.00	116.00	180.00	75.00	99.00	1.00	106.00	86.00	127.00	100.00
VFMJ11_A1163	286.00	79.00	9.00	233.00	288.00	128.00	173.00	1.00	326.00	262.00	345.00	280.00
VFMJ11_A1162	47.00	6.00	1.00	51.00	116.00	23.00	29.00	0.00	121.00	129.00	122.00	28.00
VFMJ11_A1161	114.00	61.00	4.00	137.00	115.00	75.00	108.00	1.00	80.00	74.00	131.00	112.00
VFMJ11_A1160	171.00	122.00	14.00	252.00	287.00	133.00	231.00	1.00	176.00	164.00	281.00	221.00
VFMJ11_A1150	14.00	3.00	0.00	35.00	13.00	5.00	5.00	1.00	40.00	17.00	15.00	7.00
VFMJ11_A0146	69.00	26.00	2.00	90.00	110.00	40.00	70.00	1.00	82.00	63.00	63.00	38.00
VFMJ11_A0281	33.00	15.00	1.00	80.00	150.00	38.00	75.00	1.00	69.00	55.00	96.00	33.00
VFMJ11_A0144	23.00	6.00	2.00	27.00	71.00	14.00	20.00	0.00	51.00	43.00	73.00	17.00
VFMJ11_A1151	17.00	2.00	0.00	46.00	19.00	7.00	7.00	0.00	61.00	17.00	24.00	11.00
VFMJ11_A0069	427.00	192.00	13.00	651.00	702.00	286.00	322.00	3.00	542.00	400.00	846.00	414.00
VFMJ11_A0068	81.00	35.00	6.00	127.00	202.00	62.00	90.00	1.00	148.00	125.00	176.00	81.00
VFMJ11_A0140	0.00	0.00	0.00	0.00	0.00	0.00	0.00	0.00	0.00	0.00	0.00	0.00
VFMJ11_A0280	94.00	23.00	5.00	74.00	79.00	33.00	39.00	1.00	208.00	93.00	185.00	111.00
VFMJ11_A0065	52.00	16.00	1.00	77.00	62.00	34.00	41.00	1.00	88.00	57.00	66.00	60.00
VFMJ11_A0064	0.00	0.00	0.00	0.00	0.00	0.00	0.00	0.00	0.00	0.00	0.00	0.00
VFMJ11_A0067	17.00	5.00	0.00	43.00	23.00	10.00	17.00	1.00	47.00	20.00	17.00	17.00
VFMJ11_A0066	74.00	22.00	3.00	55.00	82.00	39.00	58.00	0.00	63.00	49.00	56.00	78.00
VFMJ11_A0061	81.00	25.00	4.00	110.00	103.00	51.00	61.00	0.00	124.00	90.00	125.00	67.00
VFMJ11_A0060	102.00	55.00	3.00	120.00	167.00	53.00	85.00	0.00	142.00	102.00	123.00	95.00
VFMJ11_A0063	87.00	42.00	6.00	95.00	134.00	59.00	67.00	1.00	103.00	48.00	63.00	85.00
VFMJ11_A0062	181.00	85.00	7.00	206.00	207.00	120.00	149.00	2.00	196.00	174.00	215.00	204.00
VFMJ11_A0759	18.00	7.00	0.00	28.00	9.00	4.00	15.00	0.00	43.00	15.00	28.00	13.00
VFMJ11_A1079	403.00	136.00	4.00	442.00	748.00	207.00	319.00	2.00	423.00	392.00	473.00	364.00
VFMJ11_A0753	9.00	1.00	0.00	4.00	7.00	2.00	3.00	0.00	18.00	10.00	18.00	1.00
VFMJ11_A0752	9.00	5.00	0.00	1.00	43.00	7.00	22.00	0.00	81.00	74.00	21.00	5.00
VFMJ11_A0751	9.00	3.00	1.00	11.00	23.00	4.00	8.00	0.00	58.00	42.00	33.00	7.00
VFMJ11_A0750	43.00	34.00	0.00	34.00	112.00	33.00	83.00	1.00	140.00	104.00	74.00	34.00
VFMJ11_A0757	4.50	1.00	0.00	11.50	10.50	3.50	5.50	0.50	24.50	13.50	11.00	2.50
VFMJ11_A0756	47.00	10.00	3.00	43.00	56.00	21.00	22.00	0.00	79.00	61.00	88.00	32.00
VFMJ11_A0755	110.00	30.00	1.00	73.00	104.00	23.00	41.00	0.00	167.00	122.00	119.00	70.00
VFMJ11_A0754	10.50	2.50	0.00	13.50	15.50	6.50	3.00	0.50	18.00	18.50	19.50	6.00
VFMJ11_A0612	570.00	226.00	17.00	740.00	1038.00	299.00	512.00	2.00	648.00	631.00	939.00	544.00
VFMJ11_A0613	738.00	308.00	28.00	714.00	984.00	320.00	553.00	3.00	738.00	644.00	743.00	593.00
VFMJ11_A0610	0.00	0.00	0.00	0.00	0.00	0.00	0.00	0.00	0.00	0.00	0.00	0.00
VFMJ11_A0611	1.00	0.00	0.00	0.00	3.00	2.00	3.00	0.00	8.00	8.00	3.00	0.00
VFMJ11_A0616	52.00	14.00	1.00	88.00	128.00	49.00	54.00	2.00	85.00	96.00	157.00	60.00
VFMJ11_A0617	273.00	201.00	11.00	327.00	415.00	227.00	322.00	0.00	266.00	211.00	371.00	383.00
VFMJ11_A0614	194.00	162.00	6.00	287.00	449.00	177.00	302.00	2.00	182.00	174.00	365.00	237.00
VFMJ11_A0223	566.00	111.00	12.00	189.00	407.00	198.00	188.00	0.00	506.00	376.00	302.00	387.00
VFMJ11_A0591	1626.00	373.00	31.00	1428.00	2056.00	715.00	988.00	8.00	1421.00	1455.00	1769.00	1480.00
VFMJ11_A0590	0.00	0.00	0.00	0.00	0.00	0.00	0.00	0.00	0.00	0.00	0.00	0.00
VFMJ11_A0618	48.00	34.00	3.00	113.00	239.00	71.00	129.00	0.00	51.00	86.00	99.00	40.00
VFMJ11_A0619	2003.00	1097.00	70.00	3735.00	4978.00	1681.00	2295.00	15.00	1844.00	1768.00	2967.00	1887.00
VFMJ11_A0595	84.00	11.00	4.00	80.00	126.00	28.00	37.00	0.00	67.00	64.00	70.00	41.00
VFMJ11_A0594	18608.00	9545.00	804.00	22579.00	29302.00	15723.00	12930.00	81.00	20564.00	16461.00	25151.00	23532.00
VFMJ11_A0597	75.00	19.00	2.00	57.00	46.00	21.00	42.00	0.00	98.00	64.00	63.00	62.00
VFMJ11_A0596	33.00	10.00	0.00	27.00	44.00	23.00	29.00	0.00	37.00	36.00	54.00	31.00
VFMJ11_A1078	20.00	19.00	1.00	36.00	52.00	13.00	68.00	0.00	46.00	26.00	20.00	26.00
VFMJ11_A0142	0.00	0.00	0.00	0.00	0.00	0.00	0.00	0.00	0.00	0.00	0.00	0.00
VFMJ11_A0288	88.00	45.00	4.00	105.00	122.00	59.00	68.00	1.00	156.00	125.00	113.00	92.00
VFMJ11_A0399	54.00	19.00	1.00	86.00	157.00	44.00	119.00	0.00	75.00	57.00	65.00	37.00
VFMJ11_A0398	480.00	232.00	15.00	1309.00	1678.00	701.00	1055.00	3.00	450.00	484.00	571.00	473.00
VFMJ11_A0408	77.00	18.00	5.00	53.00	35.00	31.00	21.00	0.00	135.00	104.00	87.00	71.00
VFMJ11_A0919	34.00	7.00	1.00	65.00	81.00	24.00	28.00	0.00	60.00	60.00	79.00	17.00
VFMJ11_A1122	18.00	3.00	2.00	16.00	15.00	0.00	10.00	0.00	27.00	19.00	17.00	34.00
VFMJ11_A0393	459.00	133.00	22.00	944.00	1356.00	712.00	1103.00	3.00	374.00	336.00	366.00	408.00
VFMJ11_A0392	405.00	102.00	22.00	833.00	1463.00	755.00	1455.00	4.00	313.00	292.00	249.00	365.00
VFMJ11_A0391	252.00	74.00	12.00	1094.00	2166.00	837.00	1332.00	1.00	318.00	230.00	276.00	239.00
VFMJ11_A0390	232.00	36.00	4.00	1385.00	4858.00	988.00	1426.00	3.00	296.00	195.00	330.00	192.00
VFMJ11_A0397	201.00	88.00	4.00	36.00	0.00	0.00	1.00	0.00	390.00	336.00	302.00	158.00
VFMJ11_A0396	31.00	21.00	3.00	1549.00	2467.00	710.00	1017.00	0.00	45.00	40.00	45.00	26.00
VFMJ11_A0395	53.00	15.00	3.00	7512.00	8254.00	4432.00	5049.00	2.00	42.00	55.00	55.00	47.00
VFMJ11_A0394	141.00	38.00	7.00	13012.00	14170.00	8486.00	7206.00	0.00	176.00	125.00	125.00	140.00
VFMJ11_A0439	178.00	91.00	2.00	151.00	488.00	86.00	246.00	0.00	301.00	212.00	195.00	119.00
VFMJ11_A0143	200.00	57.00	9.00	143.00	147.00	81.00	101.00	3.00	201.00	149.00	177.00	173.00
VFMJ11_A0899	301.00	144.00	11.00	327.00	483.00	136.00	269.00	0.00	295.00	322.00	362.00	259.00
VFMJ11_A1141	1.00	0.00	0.00	5.00	2.00	0.00	2.00	0.00	3.00	2.00	3.00	1.00
VFMJ11_A0770	660.00	91.00	8.00	315.00	643.00	279.00	283.00	2.00	525.00	334.00	380.00	487.00
VFMJ11_A0818	331.00	93.00	9.00	400.00	578.00	199.00	294.00	3.00	345.00	310.00	420.00	275.00
VFMJ11_A0090	64.00	9.00	0.00	89.00	129.00	33.00	37.00	0.00	107.00	74.00	129.00	45.00
VFMJ11_A0091	138.00	15.00	4.00	121.00	132.00	54.00	61.00	0.00	124.00	142.00	157.00	104.00
VFMJ11_A0092	44.00	28.00	3.00	130.00	74.00	70.00	36.00	0.00	60.00	46.00	115.00	71.00
VFMJ11_A0691	3.00	2.00	0.00	1.00	1.00	0.00	1.00	0.00	1.00	4.00	0.00	0.00
VFMJ11_A0094	8.00	2.00	0.00	11.00	18.00	6.00	6.00	0.00	17.00	14.00	20.00	3.00
VFMJ11_A0095	8.00	2.00	0.00	17.00	13.00	4.00	13.00	0.00	16.00	13.00	25.00	7.00
VFMJ11_A0096	54.00	13.00	1.00	83.00	63.00	28.00	42.00	0.00	125.00	72.00	78.00	32.00
VFMJ11_A0097	1396.00	853.00	39.00	1698.00	2328.00	982.00	1617.00	9.00	1791.00	1754.00	2221.00	1515.00
VFMJ11_A0098	962.00	448.00	36.00	1070.00	1281.00	649.00	820.00	3.00	867.00	772.00	1135.00	1043.00
VFMJ11_A0099	440.00	228.00	13.00	597.00	697.00	281.00	670.00	4.00	611.00	431.00	607.00	388.00
VFMJ11_A1124	42.00	18.00	0.00	66.00	45.00	31.00	31.00	0.00	57.00	36.00	44.00	50.00
VFMJ11_A0685	0.00	0.00	0.00	0.00	0.00	0.00	0.00	0.00	0.00	0.00	0.00	0.00
VFMJ11_A0684	11.00	2.00	0.00	9.00	13.00	5.00	11.00	0.00	34.00	26.00	21.00	3.00
VFMJ11_A0687	31.00	4.00	1.00	18.00	55.00	8.00	16.00	0.00	28.00	24.00	39.00	17.00
VFMJ11_A0686	81.00	9.00	1.00	103.00	184.00	21.00	35.00	0.00	152.00	129.00	182.00	32.00
VFMJ11_A0681	2.00	2.00	0.00	13.00	13.00	4.00	5.00	0.00	28.00	12.00	18.00	3.00
VFMJ11_A0680	0.00	0.00	0.00	0.00	0.00	0.00	0.00	0.00	0.00	0.00	0.00	0.00
VFMJ11_A0683	21.00	2.00	0.00	6.00	14.00	5.00	13.00	0.00	33.00	30.00	12.00	7.00
VFMJ11_A1140	127.00	48.00	6.00	160.00	159.00	64.00	100.00	2.00	205.00	134.00	201.00	119.00
VFMJ11_A0739	3.00	0.00	0.00	1.00	3.00	0.00	0.00	0.00	5.80	7.00	5.00	0.00
VFMJ11_A0329	284.00	126.00	8.00	353.00	455.00	156.00	216.00	2.00	339.00	238.00	419.00	267.00
VFMJ11_A0816	62.00	45.00	0.00	105.00	189.00	55.00	126.00	0.00	122.00	116.00	142.00	42.00
VFMJ11_A0689	40.00	10.00	0.00	45.00	26.00	7.00	26.00	0.00	64.00	55.00	41.00	46.00
VFMJ11_A0688	14.00	3.00	0.00	6.00	21.00	3.00	10.00	0.00	14.00	7.00	14.00	7.00
VFMJ11_A0738	15.32	2.11	1.00	16.48	24.92	5.95	8.22	0.00	61.43	47.16	35.75	11.85
VFMJ11_A0406	169.00	326.00	4.00	77.00	976.00	87.00	274.00	0.00	164.00	182.00	114.00	111.00
VFMJ11_A0431	61.00	34.00	0.00	121.00	209.00	57.00	116.00	0.00	167.00	130.00	180.00	53.00
VFMJ11_A0150	800.00	343.00	39.00	999.00	371.00	205.00	171.00	4.00	1492.00	1155.00	1063.00	1040.00
VFMJ11_A0948	21.00	17.00	1.00	34.00	28.00	10.00	15.00	0.00	39.00	22.00	23.00	16.00
VFMJ11_A0437	7.00	2.00	0.00	14.00	27.00	2.00	6.00	0.00	19.00	29.00	18.00	3.00
VFMJ11_A1237	139.00	95.00	5.00	140.00	214.00	98.00	176.00	2.00	173.00	112.00	151.00	144.00
VFMJ11_A0486	2.00	7.00	2.00	7.00	15.00	6.00	10.00	0.00	2.00	7.00	11.00	2.00
VFMJ11_A0102	36.00	22.00	2.00	39.00	49.00	9.00	45.00	0.00	53.00	39.00	52.00	47.00
VFMJ11_A0484	111.00	111.00	4.00	170.00	233.00	88.00	207.00	0.00	170.00	152.00	169.00	115.00
VFMJ11_A0483	61.00	24.00	2.00	105.00	85.00	18.00	43.00	0.00	69.00	83.00	118.00	41.00
VFMJ11_A1232	101.00	63.00	5.00	76.00	140.00	43.00	87.00	2.00	99.00	94.00	118.00	98.00
VFMJ11_A1231	4.00	0.00	0.00	11.00	6.00	3.00	3.00	0.00	17.00	5.00	11.00	5.00
VFMJ11_A1230	24.00	11.00	0.00	21.00	23.00	14.00	20.00	0.00	33.00	17.00	26.00	32.00
VFMJ11_A0326	463.00	182.00	10.00	468.00	673.00	258.00	364.00	2.00	451.00	361.00	585.00	408.00
VFMJ11_A0817	251.00	173.00	6.00	338.00	614.00	165.00	487.00	2.00	451.00	334.00	423.00	159.00
VFMJ11_A0547	164.00	75.00	8.00	167.00	177.00	119.00	154.00	1.00	125.00	121.00	165.00	135.00
VFMJ11_A0325	108.00	3.00	1.00	27.00	56.00	8.00	18.00	0.00	110.00	50.00	71.00	26.00
VFMJ11_A0487	739.00	460.00	23.00	3076.00	3010.00	1471.00	1428.00	9.00	971.00	978.00	1887.00	834.00
VFMJ11_A0323	17.00	14.00	0.00	50.00	48.00	11.00	31.00	0.00	67.00	26.00	36.00	25.00
VFMJ11_A1239	503.00	179.00	15.00	428.00	556.00	260.00	326.00	3.00	487.00	363.00	486.00	539.00
VFMJ11_A1238	8.00	3.00	0.00	7.00	3.00	11.00	6.00	0.00	11.00	12.00	15.00	3.00
VFMJ11_A0245	63.00	17.00	2.00	94.00	135.00	40.00	56.00	0.00	136.00	102.00	140.00	41.00
VFMJ11_A0244	74.00	32.00	7.00	57.00	125.00	45.00	66.00	1.00	94.00	79.00	120.00	49.00
VFMJ11_A0247	15.00	6.00	2.00	37.00	17.00	11.00	25.00	1.00	50.00	30.00	34.00	21.00
VFMJ11_A0246	41.00	15.00	2.00	58.00	46.00	17.00	28.00	0.00	56.00	21.00	39.00	25.00
VFMJ11_A0241	54.00	15.00	1.00	79.00	69.00	21.00	40.00	1.00	86.00	66.00	83.00	49.00
VFMJ11_A0240	41.00	9.00	1.00	61.00	75.00	22.00	32.00	0.00	83.00	42.00	44.00	25.00
VFMJ11_A0243	325.00	172.00	10.00	195.00	177.00	85.00	171.00	2.00	402.00	229.00	291.00	186.00
VFMJ11_A0242	57.00	25.00	3.00	81.00	76.00	34.00	65.00	1.00	129.00	94.00	86.00	76.00
VFMJ11_A0249	1.00	1.00	0.00	16.00	4.00	6.00	5.00	0.00	19.00	6.00	3.00	2.00
VFMJ11_A0248	26.00	26.00	2.00	48.00	121.00	10.00	61.00	0.00	57.00	31.00	69.00	21.00
VFMJ11_A0973	173.00	49.00	3.00	197.00	387.00	110.00	155.00	3.00	166.00	170.00	250.00	129.00
VFMJ11_A0972	358.00	136.00	19.00	517.00	630.00	297.00	282.00	1.00	378.00	333.00	559.00	431.00
VFMJ11_A0971	377.00	155.00	26.00	347.00	349.00	188.00	233.00	0.00	368.00	316.00	352.00	380.00
VFMJ11_A0970	255.00	88.00	8.00	212.00	253.00	170.00	199.00	1.00	262.00	213.00	237.00	236.00
VFMJ11_A0977	16.00	13.00	3.00	30.00	31.00	17.00	15.00	0.00	38.00	15.00	46.00	20.00
VFMJ11_A0976	74.00	36.00	2.00	100.00	134.00	43.00	73.00	1.00	99.00	92.00	106.00	73.00
VFMJ11_A0975	46.00	14.00	0.00	44.00	62.00	39.00	30.00	2.00	46.00	51.00	52.00	48.00
VFMJ11_A0974	0.00	0.00	0.00	0.00	0.00	0.00	0.00	0.00	0.00	0.00	0.00	0.00
VFMJ11_A0872	3.00	0.00	1.00	4.00	24.00	4.00	9.00	0.00	25.00	16.00	17.00	3.00
VFMJ11_A0873	191.00	100.00	8.00	149.00	306.00	100.00	161.00	0.00	189.00	191.00	178.00	149.00
VFMJ11_A0979	216.00	123.00	2.00	125.00	575.00	71.00	267.00	0.00	253.00	415.00	150.00	143.00
VFMJ11_A0871	54.00	9.00	3.00	80.00	67.00	36.00	36.00	0.00	63.00	31.00	59.00	50.00
VFMJ11_A0876	294.00	207.00	4.00	611.00	954.00	326.00	515.00	2.00	384.00	406.00	713.00	352.00
VFMJ11_A0877	285.00	115.00	9.00	400.00	414.00	177.00	192.00	1.00	376.00	277.00	388.00	227.00
VFMJ11_A0874	442.00	364.00	20.00	597.00	932.00	353.00	610.00	3.00	609.00	531.00	677.00	597.00
VFMJ11_A0875	695.00	351.00	13.00	1575.00	3376.00	1045.00	1421.00	8.00	804.00	776.00	1474.00	689.00
VFMJ11_A1236	55.00	15.00	2.00	52.00	59.00	24.00	33.00	1.00	87.00	70.00	62.00	47.00
VFMJ11_A1263	154.00	68.00	3.00	238.00	387.00	97.00	195.00	0.00	311.00	224.00	356.00	133.00
VFMJ11_A0441	816.00	321.00	37.00	987.00	1230.00	752.00	901.00	10.00	809.00	838.00	961.00	883.00
VFMJ11_A0440	504.00	220.00	22.00	329.00	489.00	330.00	548.00	4.00	387.00	384.00	395.00	453.00
VFMJ11_A1233	11.00	8.00	2.00	12.00	41.00	6.00	14.00	0.00	12.00	8.00	9.00	9.00
VFMJ11_A0819	116.00	58.00	2.00	162.00	175.00	47.00	112.00	1.00	149.00	143.00	165.00	65.00
VFMJ11_A1235	12.00	5.00	1.00	16.00	16.00	3.00	5.00	0.00	7.00	3.00	13.00	9.00
VFMJ11_A1123	35.00	7.00	1.00	32.00	29.00	11.00	21.00	0.00	49.00	24.00	35.00	23.00
VFMJ11_A0494	45.00	8.00	1.00	90.00	39.00	21.00	21.00	1.00	116.00	37.00	49.00	36.00
VFMJ11_A1121	41.00	7.00	2.00	20.00	44.00	12.00	26.00	1.00	50.00	44.00	34.00	31.00
VFMJ11_A1120	91.00	6.00	9.00	63.00	60.00	27.00	31.00	0.00	67.00	56.00	59.00	66.00
VFMJ11_A1127	12.00	3.00	1.00	30.00	25.00	7.00	15.00	0.00	33.00	22.00	18.00	7.00
VFMJ11_A1126	23.00	6.00	0.00	54.00	26.00	10.00	13.00	0.00	51.00	18.00	21.00	20.00
VFMJ11_A1125	484.00	192.00	25.00	370.00	690.00	249.00	336.00	3.00	445.00	451.00	477.00	460.00
VFMJ11_A0495	37.00	21.00	0.00	30.00	56.00	20.00	30.00	0.00	72.00	38.00	49.00	31.00
VFMJ11_A0432	236.00	168.00	5.00	286.00	594.00	137.00	294.00	1.00	268.00	218.00	315.00	218.00
VFMJ11_A0433	4073.00	2074.00	153.00	4349.00	6232.00	1840.00	3846.00	11.00	4401.00	4227.00	4666.00	4667.00
VFMJ11_A1129	80.00	42.00	0.00	68.00	248.00	40.00	166.00	1.00	171.00	134.00	101.00	50.00
VFMJ11_A1128	6333.00	5417.00	161.00	3230.00	4587.00	2673.00	12032.00	23.00	6099.00	4709.00	4129.00	4976.00
VFMJ11_A0436	0.00	0.00	0.00	0.00	0.00	0.00	0.00	0.00	0.00	0.00	0.00	0.00
VFMJ11_A0496	61.00	32.00	2.00	75.00	109.00	47.00	64.00	0.00	122.00	62.00	84.00	49.00
VFMJ11_A0434	249.00	135.00	2.00	242.00	967.00	173.00	394.00	3.00	308.00	343.00	264.00	192.00
VFMJ11_A0435	262.00	163.00	11.00	317.00	446.00	195.00	285.00	1.00	386.00	272.00	413.00	279.00
VFMJ11_A1227	57.00	44.00	2.00	131.00	178.00	49.00	88.00	0.00	117.00	108.00	151.00	65.00
VFMJ11_A1220	400.00	138.00	12.00	293.00	410.00	185.00	248.00	1.00	336.00	400.00	401.00	327.00
VFMJ11_A1234	32.00	22.00	2.00	48.00	64.00	27.00	22.00	0.00	52.00	25.00	25.00	29.00
VFMJ11_A0449	31.00	13.00	1.00	17.00	43.00	23.00	33.00	0.00	21.00	33.00	44.00	22.00
VFMJ11_A1221	98.00	37.00	6.00	109.00	153.00	51.00	93.00	2.00	158.00	115.00	158.00	72.00
