# Supplementary material for: Host-selected mutations converging on a global regulator drive an adaptive leap towards symbiosis in bacteria
Source: eLife. 2017 Apr 27;6:e24414. doi: 10.7554/eLife.24414 (PMC5466423; doi:10.7554/eLife.24414)
Supplement: Appendix 2—table 1—source data 1. — DOI: http://dx.doi.org/10.7554/eLife.24414.032 [file elife-24414-app2-table1-data1.csv]

substrate	strain	plate	0	4	8	12	16	20	24	28	32	36	40	44	48
A01 PM1 Control	MJ11	1	0.1241	0.130600005	0.140499994	0.150999993	0.160699993	0.163499996	0.165099993	0.165900007	0.166099995	0.165800005	0.165199995	0.1646	0.163499996
A02 L-Arabinose	MJ11	1	0.149900004	0.177499995	0.186800003	0.1972	0.205699995	0.213699996	0.219600007	0.225500003	0.230299994	0.234500006	0.238600001	0.241500005	0.243799999
A03 N-Acetyl-D- Glucosamine	MJ11	1	0.124399997	0.130199999	0.323399991	0.702700019	0.787	0.806100011	0.806999981	0.801599979	0.786599994	0.769200027	0.751299977	0.738799989	0.722100019
A04 D-Saccharic Acid	MJ11	1	0.129199997	0.1329	0.140100002	0.146599993	0.153300002	0.159299999	0.161599994	0.163599998	0.164700001	0.165000007	0.165199995	0.165000007	0.1646
A05 Succinic Acid	MJ11	1	0.127200007	0.131300002	0.140499994	0.150600001	0.162300006	0.173299998	0.185200006	0.2016	0.234899998	0.283100009	0.331499994	0.367500007	0.412999988
A06 D-Galactose	MJ11	1	0.132200003	0.130400002	0.162699997	0.242500007	0.354499996	0.463400006	0.550000012	0.632399976	0.735400021	0.871100008	0.975399971	0.994700015	0.96390003
A07 L-Aspartic Acid	MJ11	1	0.133100003	0.130099997	0.1391	0.146400005	0.151800007	0.156200007	0.161400005	0.164700001	0.168699995	0.171599999	0.178399995	0.189300001	0.225099996
A08 L-Proline	MJ11	1	0.130099997	0.127100006	0.136000007	0.146699995	0.158199996	0.170699999	0.1787	0.183200002	0.187399998	0.192900002	0.206799999	0.229300007	0.273400009
A09 D-Alanine	MJ11	1	0.141599998	0.127499998	0.134200007	0.138500005	0.141399994	0.143099993	0.144199997	0.143800005	0.143800005	0.144099995	0.143999994	0.143399999	0.142800003
A10 D-Trehalose	MJ11	1	0.132799998	0.129899994	0.138699993	0.1461	0.154100001	0.157700002	0.159400001	0.158000007	0.158899993	0.157100007	0.156299993	0.155499995	0.153899997
A11 D-Mannose	MJ11	1	0.131699994	0.128099993	0.166500002	0.341100007	0.630100012	0.702499986	0.700399995	0.690599978	0.690400004	0.681900024	0.668900013	0.659099996	0.654200017
A12 Dulcitol	MJ11	1	0.130400002	0.127499998	0.136700004	0.148499995	0.159400001	0.162	0.163800001	0.164800003	0.165099993	0.164700001	0.164000005	0.163399994	0.162300006
B01 D-Serine	MJ11	1	0.124600001	0.127599999	0.130500004	0.132100001	0.133300006	0.134499997	0.134800002	0.135000005	0.134900004	0.134800002	0.135299996	0.135000005	0.134200007
B02 D-Sorbitol	MJ11	1	0.125300005	0.129999995	0.138699993	0.147699997	0.157299995	0.161799997	0.163599998	0.164499998	0.165000007	0.1646	0.163599998	0.163499996	0.162400007
B03 Glycerol	MJ11	1	0.130700007	0.132699996	0.143299997	0.153099999	0.166199997	0.196500003	0.229000002	0.254599988	0.272300005	0.280800015	0.281699985	0.279799998	0.27700001
B04 L-Fucose	MJ11	1	0.128199995	0.131300002	0.137700006	0.1435	0.149000004	0.153899997	0.156000003	0.157000005	0.157800004	0.157600001	0.157499999	0.157299995	0.156900004
B05 D-Glucuronic Acid	MJ11	1	0.132100001	0.135800004	0.140699998	0.145400003	0.150299996	0.154400006	0.157600001	0.159099996	0.159999996	0.1602	0.160500005	0.160799995	0.160899997
B06 D-Gluconic Acid	MJ11	1	0.130400002	0.131099999	0.1382	0.148699999	0.159500003	0.164900005	0.167300001	0.168599993	0.169699997	0.169599995	0.169400007	0.169	0.168099999
B07 D,L-a-Glycerol-Phosphate	MJ11	1	0.132400006	0.130500004	0.141800001	0.156800002	0.183899999	0.2324	0.300900012	0.370499998	0.430500001	0.469999999	0.49149999	0.49849999	0.497799993
B08 D-Xylose	MJ11	1	0.162599996	0.178399995	0.191100001	0.202999994	0.213599995	0.223000005	0.230599999	0.237200007	0.243399993	0.248400003	0.253399998	0.256900012	0.260899991
B09 L-Lactic Acid	MJ11	1	0.139200002	0.131699994	0.137600005	0.144400001	0.151099995	0.157499999	0.160099998	0.161899999	0.163000003	0.163399994	0.163200006	0.163200006	0.162499994
B10 Formic Acid	MJ11	1	0.137999997	0.128299996	0.1294	0.1303	0.131099999	0.131999999	0.132300004	0.132799998	0.133399993	0.132699996	0.132599995	0.132400006	0.132200003
B11 D-Mannitol	MJ11	1	0.133300006	0.129099995	0.135199994	0.143199995	0.151299998	0.156800002	0.157700002	0.157499999	0.157700002	0.156900004	0.156599998	0.156000003	0.154899999
B12 L-Glutamic Acid	MJ11	1	0.133300006	0.128600001	0.134200007	0.137899995	0.140799999	0.142700002	0.1435	0.144299999	0.144700006	0.144299999	0.144199997	0.144199997	0.144299999
C01 D-Glucose-6- Phosphate	MJ11	1	0.126200005	0.129999995	0.137899995	0.145500004	0.154899999	0.159099996	0.161200002	0.162499994	0.163900003	0.163800001	0.164100006	0.163900003	0.164000005
C02 D-Galactonic Acid-g-Lactone	MJ11	1	0.127299994	0.129800007	0.133300006	0.134800002	0.136099994	0.137099996	0.136399999	0.135499999	0.135199994	0.134200007	0.134000003	0.133900002	0.134000003
C03 D,L-Malic Acid	MJ11	1	0.130899996	0.132100001	0.137799993	0.142199993	0.145999998	0.150600001	0.155000001	0.159700006	0.163000003	0.165099993	0.166700006	0.167799994	0.169100001
C04 D-Ribose	MJ11	1	0.187199995	0.231600001	0.249300003	0.261200011	0.274300009	0.285899997	0.294999987	0.3028	0.309899986	0.315499991	0.32069999	0.324200004	0.328299999
C05 Tween 20	MJ11	1	0.137199998	0.136299998	0.139599994	0.142700002	0.146200001	0.151999995	0.157700002	0.162599996	0.1646	0.164299995	0.163800001	0.162799999	0.1602
C06 L-Rhamnose	MJ11	1	0.133100003	0.136600003	0.150299996	0.159999996	0.166999996	0.173299998	0.176899999	0.180199996	0.181500003	0.183200002	0.183899999	0.184599996	0.185000002
C07 D-Fructose	MJ11	1	0.135600001	0.134299994	0.208700001	0.432000011	0.721800029	0.807200015	0.837499976	0.831799984	0.808799982	0.774999976	0.750100017	0.738799989	0.727900028
C08 Acetic Acid	MJ11	1	0.146400005	0.130999997	0.138600007	0.1523	0.164800003	0.171599999	0.173899993	0.175300002	0.176300004	0.175999999	0.176200002	0.175999999	0.175500005
C09 a-D-Glucose	MJ11	1	0.131999999	0.132499993	0.267199993	0.699100018	0.818099976	0.839699984	0.837300003	0.827899992	0.799399972	0.781599998	0.76849997	0.758700013	0.746699989
C10 Maltose	MJ11	1	0.133900002	0.129800007	0.1435	0.168599993	0.207300007	0.248400003	0.29519999	0.333499998	0.358900011	0.372299999	0.376800001	0.379299998	0.386200011
C11 D-Melibiose	MJ11	1	0.137099996	0.130999997	0.136500001	0.144400001	0.152500004	0.157499999	0.158500001	0.158999994	0.159199998	0.158299997	0.157499999	0.157000005	0.156399995
C12 Thymidine	MJ11	1	0.132799998	0.125499994	0.134200007	0.145099998	0.169499993	0.214300007	0.235400006	0.243100002	0.239399999	0.227699995	0.214499995	0.207599998	0.202500001
D01 L-Asparagine	MJ11	1	0.125300005	0.131999999	0.135399997	0.139200002	0.142399997	0.144700006	0.145899996	0.145400003	0.144899994	0.143900007	0.144299999	0.143999994	0.143900007
D02 D-Aspartic Acid	MJ11	1	0.130400002	0.1347	0.1338	0.136999995	0.138600007	0.140200004	0.141399994	0.141499996	0.142900005	0.142100006	0.141599998	0.142900005	0.142199993
D03 D-Glucosaminic Acid	MJ11	1	0.127100006	0.131899998	0.139500007	0.151500002	0.159299999	0.162699997	0.164000005	0.164199993	0.164399996	0.163299993	0.162400007	0.161899999	0.161200002
D04 1,2-Propanediol	MJ11	1	0.126800001	0.129199997	0.140100002	0.155200005	0.163299993	0.165700004	0.165900007	0.164499998	0.163399994	0.162	0.1611	0.160400003	0.159400001
D05 Tween 40	MJ11	1	0.194299996	0.163900003	0.164900005	0.170499995	0.1787	0.188299999	0.194900006	0.198300004	0.201000005	0.201900005	0.202199996	0.202399999	0.202000007
D06 a-Keto-Glutaric Acid	MJ11	1	0.133900002	0.134299994	0.141399994	0.147799999	0.155900002	0.163100004	0.167500004	0.171200007	0.173800007	0.174899995	0.176200002	0.176799998	0.1778
D07 a-Keto-Butyric Acid	MJ11	1	0.137400001	0.131200001	0.135900006	0.139699996	0.143399999	0.146899998	0.149499997	0.1514	0.152999997	0.153300002	0.153600007	0.153500006	0.153500006
D08 a-Methyl-D- Galactoside	MJ11	1	0.1373	0.132200003	0.138799995	0.148200005	0.158299997	0.165199995	0.168799996	0.170200005	0.171299994	0.1708	0.170300007	0.169699997	0.168400005
D09 a-D-Lactose	MJ11	1	0.139799997	0.134499997	0.1417	0.1505	0.162200004	0.167999998	0.170399994	0.171800002	0.172399998	0.172000006	0.170900002	0.170200005	0.169400007
D10 Lactulose	MJ11	1	0.135800004	0.130799994	0.138999999	0.148200005	0.159299999	0.165600002	0.168400005	0.170000002	0.170900002	0.170599997	0.170100003	0.169499993	0.168799996
D11 Sucrose	MJ11	1	0.136000007	0.129500002	0.133900002	0.1426	0.149900004	0.154499993	0.154899999	0.154799998	0.154699996	0.153899997	0.153300002	0.152600005	0.152400002
D12 Uridine	MJ11	1	0.139899999	0.128199995	0.139899999	0.150600001	0.164299995	0.191300005	0.232999995	0.290800005	0.34830001	0.401600003	0.441399992	0.458600014	0.474799991
E01 L-Glutamine	MJ11	1	0.127000004	0.130600005	0.136299998	0.141100004	0.144899994	0.148100004	0.150199994	0.151500002	0.152700007	0.152500004	0.152099997	0.151999995	0.151600003
E02 m-Tartaric Acid	MJ11	1	0.128199995	0.130500004	0.133900002	0.135900006	0.137199998	0.138300002	0.138500005	0.138799995	0.139400005	0.138999999	0.138999999	0.138999999	0.1391
E03 D-Glucose-1- Phosphate	MJ11	1	0.127000004	0.130400002	0.136800006	0.144800007	0.153500006	0.158700004	0.160600007	0.161799997	0.163000003	0.162599996	0.162400007	0.162	0.161300004
E04 D-Fructose-6- Phosphate	MJ11	1	0.135100007	0.141499996	0.143099993	0.144400001	0.145400003	0.146400005	0.147	0.147799999	0.148900002	0.149299994	0.149900004	0.1505	0.151199996
E05 Tween 80	MJ11	1	0.133000001	0.133699998	0.139200002	0.143199995	0.147400007	0.151500002	0.155399993	0.158500001	0.1602	0.160300002	0.159899995	0.158999994	0.157600001
E06 a-Hydroxy Glutaric Acid-g-Lactone	MJ11	1	0.132100001	0.131099999	0.140000001	0.153699994	0.163499996	0.165900007	0.165199995	0.164499998	0.164499998	0.163800001	0.162900001	0.162	0.161400005
E07 a-Hydroxy Butyric Acid	MJ11	1	0.132799998	0.132699996	0.140000001	0.148699999	0.156900004	0.161500007	0.163699999	0.164499998	0.165000007	0.164399996	0.163499996	0.162900001	0.162
E08 b-Methyl-D- Glucoside	MJ11	1	0.1426	0.135199994	0.137400001	0.140200004	0.143900007	0.148200005	0.1479	0.149100006	0.150900006	0.149200007	0.148599997	0.148300007	0.147100002
E09 Adonitol	MJ11	1	0.140499994	0.133599997	0.138099998	0.143199995	0.148900002	0.155399993	0.158000007	0.159400001	0.160600007	0.160300002	0.1602	0.160099998	0.159600005
E10 Maltotriose	MJ11	1	0.138799995	0.133100003	0.162100002	0.254400015	0.304699987	0.319400012	0.321799994	0.317499995	0.308999985	0.301600009	0.296999991	0.292899996	0.280600011
E11 2-Deoxy Adenosine	MJ11	1	0.138099998	0.126900002	0.130600005	0.138300002	0.151500002	0.182799995	0.224199995	0.269199997	0.272100002	0.263200015	0.246099994	0.238499999	0.235499993
E12 Adenosine	MJ11	1	0.141200006	0.128199995	0.167799994	0.315899998	0.463099986	0.504100025	0.487699986	0.473699987	0.473800004	0.472600013	0.466699988	0.461400002	0.45449999
F01 Glycyl-L-Aspartic Acid	MJ11	1	0.125499994	0.129600003	0.136800006	0.145600006	0.155699998	0.162599996	0.167999998	0.1708	0.173299998	0.174600005	0.176100001	0.177100003	0.178000003
F02 Citric Acid	MJ11	1	0.124899998	0.127900004	0.131099999	0.133200005	0.135199994	0.1373	0.138999999	0.140200004	0.142100006	0.142800003	0.143700004	0.144299999	0.144800007
F03 m-Inositol	MJ11	1	0.125200003	0.129500002	0.135900006	0.144199997	0.152999997	0.157299995	0.158999994	0.159500003	0.160300002	0.159799993	0.159600005	0.159099996	0.158199996
F04 D-Threonine	MJ11	1	0.125300005	0.128099993	0.133000001	0.137899995	0.142499998	0.146699995	0.148699999	0.148900002	0.149800003	0.149599999	0.149900004	0.149900004	0.149700001
F05 Fumaric Acid	MJ11	1	0.129999995	0.130899996	0.139599994	0.149399996	0.1611	0.172999993	0.187399998	0.213	0.240199998	0.265100002	0.289099991	0.306600004	0.328999996
F06 Bromo Succinic Acid	MJ11	1	0.137999997	0.136999995	0.142499998	0.147300005	0.151099995	0.154100001	0.1567	0.158600003	0.1602	0.160899997	0.161300004	0.161400005	0.161799997
F07 Propionic Acid	MJ11	1	0.137500003	0.132300004	0.134800002	0.138300002	0.140400007	0.141800001	0.142900005	0.144099995	0.145400003	0.145899996	0.146899998	0.147200003	0.147799999
F8 Mucic Acid	MJ11	1	0.144700006	0.133499995	0.139699996	0.143700004	0.149299994	0.151600003	0.152999997	0.153600007	0.153699994	0.152899995	0.152700007	0.152700007	0.152700007
F9 Glycolic Acid	MJ11	1	0.134399995	0.132400006	0.141599998	0.153899997	0.163299993	0.167699993	0.170100003	0.171000004	0.171100006	0.169499993	0.168099999	0.167099997	0.166099995
F10 Glyoxylic Acid	MJ11	1	0.132400006	0.130700007	0.131400004	0.132300004	0.132599995	0.1329	0.133399993	0.133399993	0.133699998	0.133100003	0.133000001	0.1329	0.133100003
F11 D-Cellobiose	MJ11	1	0.138899997	0.135600001	0.145400003	0.155100003	0.165000007	0.169799998	0.170900002	0.170499995	0.170300007	0.169300005	0.168500006	0.167899996	0.167300001
F12 Inosine	MJ11	1	0.133300006	0.1294	0.168599993	0.258700013	0.318899989	0.346700013	0.356000006	0.357300013	0.365799993	0.362199992	0.350199997	0.340200007	0.328500003
G01 Glycyl-L- Glutamic Acid	MJ11	1	0.126800001	0.130099997	0.1373	0.145300001	0.154300004	0.162499994	0.166700006	0.169799998	0.172600001	0.1734	0.174600005	0.175999999	0.177900001
G02 Tricarballylic Acid	MJ11	1	0.123899996	0.127900004	0.133599997	0.1382	0.142499998	0.146799996	0.148900002	0.149700001	0.150999993	0.150999993	0.151199996	0.1514	0.151299998
G03 L-Serine	MJ11	1	0.124300003	0.125699997	0.127100006	0.128000006	0.128399998	0.128900006	0.128800005	0.1285	0.128600001	0.127800003	0.127599999	0.127299994	0.127200007
G04 L-Threonine	MJ11	1	0.124300003	0.128399998	0.133599997	0.138400003	0.1435	0.148300007	0.149299994	0.148000002	0.147300005	0.146400005	0.145899996	0.145999998	0.145600006
G05 L-Alanine	MJ11	1	0.1285	0.128700003	0.131600007	0.135299996	0.136999995	0.138400003	0.139200002	0.139799997	0.140799999	0.140699998	0.140799999	0.141000003	0.141100004
G06 L-Alanyl-Glycine	MJ11	1	0.134599999	0.132400006	0.137199998	0.141800001	0.145099998	0.147	0.147200003	0.147300005	0.147799999	0.147300005	0.147400007	0.147499993	0.147400007
G07 Acetoacetic Acid	MJ11	1	0.138999999	0.134200007	0.147300005	0.174600005	0.188299999	0.193599999	0.191300005	0.184699997	0.183200002	0.181400001	0.180099994	0.178399995	0.176799998
G08 N-Acetyl-b-D- Mannosamine	MJ11	1	0.138099998	0.131899998	0.144999996	0.163599998	0.206599995	0.316000015	0.475100011	0.596800029	0.653500021	0.668799996	0.668299973	0.663999975	0.654200017
G09 Mono Methyl Succinate	MJ11	1	0.141800001	0.130899996	0.135299996	0.140200004	0.145999998	0.151999995	0.157499999	0.162100002	0.166299999	0.1664	0.165800005	0.1655	0.165299997
G10 Methyl Pyruvate	MJ11	1	0.128999993	0.127399996	0.128800005	0.129500002	0.129899994	0.130400002	0.130500004	0.130700007	0.131400004	0.130899996	0.130899996	0.130899996	0.130999997
G11 D-Malic Acid	MJ11	1	0.1294	0.126800001	0.130500004	0.1329	0.134599999	0.136500001	0.137999997	0.139300004	0.140799999	0.141200006	0.141800001	0.142299995	0.142900005
G12 L-Malic Acid	MJ11	1	0.129700005	0.128600001	0.135800004	0.143099993	0.151700005	0.167199999	0.1954	0.248600006	0.312000006	0.396800011	0.488000005	0.559400022	0.65200001
H01 Glycyl-L-Proline	MJ11	1	0.124700002	0.127200007	0.136700004	0.147699997	0.160600007	0.164900005	0.167999998	0.169799998	0.171800002	0.171299994	0.172299996	0.173199996	0.174999997
H02 p-Hydroxy Phenyl Acetic Acid	MJ11	1	0.1259	0.127599999	0.132100001	0.135399997	0.1382	0.140599996	0.142499998	0.143399999	0.144500002	0.144400001	0.144700006	0.144500002	0.144500002
H03 m-Hydroxy Phenyl Acetic Acid	MJ11	1	0.126800001	0.127599999	0.129500002	0.132200003	0.136199996	0.139599994	0.142100006	0.143700004	0.145300001	0.145400003	0.145999998	0.145999998	0.146300003
H04 Tyramine	MJ11	1	0.129999995	0.130700007	0.136500001	0.142399997	0.147200003	0.151899993	0.153799996	0.154300004	0.155000001	0.154300004	0.154100001	0.153500006	0.153099999
H05 D-Psicose	MJ11	1	0.127900004	0.130199999	0.133200005	0.139699996	0.1479	0.152799994	0.156299993	0.157399997	0.158600003	0.158099994	0.158099994	0.158000007	0.157499999
H06 L-Lyxose	MJ11	1	0.172299996	0.197600007	0.216299996	0.231099993	0.246700004	0.260800004	0.274399996	0.28490001	0.298700005	0.30309999	0.306699991	0.31189999	0.32280001
H07 Glucuronamide	MJ11	1	0.138300002	0.135100007	0.1417	0.147499993	0.153200001	0.157900006	0.160099998	0.161300004	0.162799999	0.163200006	0.163800001	0.163900003	0.164399996
H08 Pyruvic Acid	MJ11	1	0.136999995	0.139200002	0.147100002	0.1523	0.1567	0.160899997	0.164499998	0.166999996	0.169599995	0.170499995	0.171900004	0.172399998	0.173199996
H09 L-Galactonic Acid--Lactone	MJ11	1	0.138500005	0.136500001	0.149900004	0.164299995	0.168899998	0.170699999	0.171399996	0.171900004	0.172600001	0.171900004	0.171499997	0.171399996	0.171000004
H10 D-Galacturonic Acid	MJ11	1	0.132300004	0.129899994	0.136999995	0.143600002	0.149499997	0.155000001	0.156399995	0.157499999	0.158600003	0.158000007	0.158099994	0.157600001	0.157399997
H11 Phenylethylamine	MJ11	1	0.1347	0.129800007	0.132699996	0.133100003	0.136199996	0.139500007	0.142499998	0.144800007	0.146200001	0.145899996	0.145899996	0.145500004	0.145199999
H12 2-Aminoethanol	MJ11	1	0.135600001	0.134000003	0.144800007	0.158800006	0.163000003	0.166800007	0.166800007	0.167999998	0.170499995	0.171399996	0.169	0.169200003	0.168400005
A01 PM1 Control	MJ11	2	0.1237	0.126800001	0.130799994	0.087800004	0.137400001	0.138300002	0.140200004	0.143900007	0.144999996	0.145799994	0.145600006	0.146300003	0.147200003
A02 L-Arabinose	MJ11	2	0.125300005	0.127000004	0.128800005	0.0845	0.132400006	0.130700007	0.131799996	0.134399995	0.133399993	0.131899998	0.135399997	0.137799993	0.136199996
A03 N-Acetyl-D- Glucosamine	MJ11	2	0.125400007	0.127399996	0.130099997	0.086800002	0.135000005	0.134200007	0.135100007	0.137899995	0.138300002	0.137600005	0.137899995	0.138899997	0.138300002
A04 D-Saccharic Acid	MJ11	2	0.124300003	0.126900002	0.129999995	0.087300003	0.135499999	0.134499997	0.137500003	0.139599994	0.139500007	0.137999997	0.135600001	0.135499999	0.135199994
A05 Succinic Acid	MJ11	2	0.125200003	0.127499998	0.131400004	0.087399997	0.134800002	0.136700004	0.137199998	0.140699998	0.140900001	0.140200004	0.138699993	0.139599994	0.139300004
A06 D-Galactose	MJ11	2	0.125499994	0.129299998	0.131899998	0.085699998	0.134399995	0.133599997	0.146799996	0.136800006	0.140300006	0.144299999	0.143299997	0.142499998	0.143600002
A07 L-Aspartic Acid	MJ11	2	0.126900002	0.127299994	0.130199999	0.087099999	0.135600001	0.135499999	0.136800006	0.139200002	0.140000001	0.139899999	0.140900001	0.141000003	0.141800001
A08 L-Proline	MJ11	2	0.125300005	0.128399998	0.132499993	0.089000002	0.1391	0.138600007	0.140499994	0.143700004	0.146799996	0.146500006	0.148399994	0.149000004	0.154200003
A09 D-Alanine	MJ11	2	0.149700001	0.170300007	0.194100007	0.139300004	0.191100001	0.196799994	0.201199993	0.214399993	0.210899994	0.220699996	0.216999993	0.238299996	0.222800002
A10 D-Trehalose	MJ11	2	0.123099998	0.143199995	0.155699998	0.087700002	0.155399993	0.150800005	0.148399994	0.165399998	0.142700002	0.161699995	0.164100006	0.171900004	0.161500007
A11 D-Mannose	MJ11	2	0.126100004	0.159500003	0.157100007	0.090300001	0.157199994	0.146500006	0.139899999	0.158600003	0.134800002	0.152799994	0.151999995	0.159099996	0.150000006
A12 Dulcitol	MJ11	2	0.125499994	0.141000003	0.154300004	0.085699998	0.154899999	0.139400005	0.135199994	0.158000007	0.133699998	0.153600007	0.153200001	0.161500007	0.151800007
B01 D-Serine	MJ11	2	0.129999995	0.150099993	0.159700006	0.082900003	0.157900006	0.141000003	0.135199994	0.160500005	0.136999995	0.154599994	0.156499997	0.165399998	0.157100007
B02 D-Sorbitol	MJ11	2	0.1259	0.142199993	0.157700002	0.082800001	0.154899999	0.130999997	0.131200001	0.157000005	0.132400006	0.143299997	0.153699994	0.1611	0.151500002
B03 Glycerol	MJ11	2	0.123199999	0.136099994	0.160600007	0.088	0.157900006	0.137199998	0.138799995	0.165000007	0.142399997	0.143399999	0.166099995	0.174500003	0.1664
B04 L-Fucose	MJ11	2	0.125499994	0.126699999	0.127700001	0.081600003	0.130199999	0.128700003	0.128800005	0.130700007	0.131099999	0.129899994	0.128999993	0.128800005	0.128199995
B05 D-Glucuronic Acid	MJ11	2	0.122199997	0.124200001	0.151999995	0.1096	0.202500001	0.275700003	0.361699998	0.429500014	0.462099999	0.472299993	0.479099989	0.517099977	0.506299973
B06 D-Gluconic Acid	MJ11	2	0.128700003	0.148599997	0.161699995	0.093900003	0.165999994	0.161300004	0.150199994	0.178100005	0.157299995	0.177699998	0.180299997	0.197400004	0.200000003
B07 D,L-a-Glycerol-Phosphate	MJ11	2	0.123599999	0.142800003	0.153099999	0.083700001	0.154499993	0.148200005	0.132699996	0.161400005	0.140100002	0.1602	0.160999998	0.170699999	0.161599994
B08 D-Xylose	MJ11	2	0.125599995	0.148000002	0.157900006	0.088600002	0.158899993	0.153099999	0.138899997	0.166500002	0.144199997	0.166999996	0.167799994	0.175999999	0.166899994
B09 L-Lactic Acid	MJ11	2	0.127299994	0.1505	0.159799993	0.084600002	0.160300002	0.148699999	0.135000005	0.164000005	0.139200002	0.157100007	0.162900001	0.170100003	0.160799995
B10 Formic Acid	MJ11	2	0.125100002	0.150199994	0.160799995	0.0858	0.157199994	0.143700004	0.134299994	0.161500007	0.135700002	0.150299996	0.159899995	0.168699995	0.159799993
B11 D-Mannitol	MJ11	2	0.136700004	0.131999999	0.155499995	0.079300001	0.147699997	0.125499994	0.125100002	0.149200007	0.125599995	0.124600001	0.149900004	0.156800002	0.148699999
B12 L-Glutamic Acid	MJ11	2	0.126599997	0.128099993	0.128399998	0.082099997	0.129299998	0.127299994	0.127599999	0.129199997	0.128999993	0.128199995	0.127499998	0.127399996	0.127399996
C01 D-Glucose-6- Phosphate	MJ11	2	0.122599997	0.129999995	0.151500002	0.088699996	0.140900001	0.143000007	0.142800003	0.163299993	0.147400007	0.158199996	0.155699998	0.168300003	0.157000005
C02 D-Galactonic Acid-g-Lactone	MJ11	2	0.125400007	0.160300002	0.177499995	0.087200001	0.170000002	0.159199998	0.136500001	0.180299997	0.140900001	0.174600005	0.172800004	0.182699993	0.166700006
C03 D,L-Malic Acid	MJ11	2	0.181600004	0.298900008	0.3301	0.189899996	0.305299997	0.292199999	0.26030001	0.335000008	0.279700011	0.330000013	0.331200004	0.360599995	0.344900012
C04 D-Ribose	MJ11	2	0.125699997	0.151099995	0.162499994	0.090999998	0.164000005	0.158199996	0.141800001	0.175899997	0.1523	0.170699999	0.171499997	0.181199998	0.168899998
C05 Tween 20	MJ11	2	0.144400001	0.170000002	0.180500001	0.097199999	0.180299997	0.171200007	0.156800002	0.185900003	0.163599998	0.179499999	0.182500005	0.190099999	0.181799993
C06 L-Rhamnose	MJ11	2	0.126399994	0.133300006	0.158299997	0.0867	0.156200007	0.134499997	0.135499999	0.162599996	0.1382	0.1514	0.162799999	0.171800002	0.162300006
C07 D-Fructose	MJ11	2	0.308099985	0.139899999	0.161599994	0.0858	0.156499997	0.135700002	0.136899993	0.161500007	0.1391	0.138400003	0.159799993	0.166899994	0.159899995
C08 Acetic Acid	MJ11	2	0.129199997	0.128900006	0.131600007	0.086400002	0.134599999	0.133499995	0.134200007	0.135800004	0.135900006	0.135399997	0.135700002	0.135000005	0.134900004
C09 a-D-Glucose	MJ11	2	0.124399997	0.131799996	0.154300004	0.088100001	0.144500002	0.143399999	0.143000007	0.167699993	0.150999993	0.161799997	0.163299993	0.175300002	0.167999998
C10 Maltose	MJ11	2	0.146400005	0.170000002	0.174700007	0.091399997	0.178100005	0.164499998	0.153699994	0.185299993	0.166999996	0.178800002	0.182799995	0.187900007	0.179499999
C11 D-Melibiose	MJ11	2	0.131300002	0.150900006	0.162799999	0.088399999	0.162300006	0.149100006	0.137400001	0.1664	0.142900005	0.163699999	0.164299995	0.172600001	0.161300004
C12 Thymidine	MJ11	2	0.144099995	0.171499997	0.174400002	0.100699998	0.177000001	0.162100002	0.148900002	0.184499994	0.162799999	0.175899997	0.179100007	0.185900003	0.177000001
D01 L-Asparagine	MJ11	2	0.131099999	0.149100006	0.162900001	0.090000004	0.163399994	0.148800001	0.140499994	0.169799998	0.144899994	0.159999996	0.165700004	0.171000004	0.162499994
D02 D-Aspartic Acid	MJ11	2	0.128900006	0.170599997	0.209099993	0.091499999	0.188899994	0.145600006	0.145099998	0.198400006	0.149700001	0.167899996	0.1919	0.202099994	0.187099993
D03 D-Glucosaminic Acid	MJ11	2	0.125400007	0.149399996	0.169300005	0.083999999	0.162599996	0.132499993	0.132100001	0.165800005	0.132400006	0.138899997	0.162400007	0.170100003	0.159700006
D04 1,2-Propanediol	MJ11	2	0.128399998	0.129899994	0.133300006	0.090000004	0.138999999	0.138899997	0.140200004	0.142700002	0.143099993	0.142900005	0.142700002	0.142499998	0.142299995
D05 Tween 40	MJ11	2	0.124700002	0.124700002	0.148800001	0.096699998	0.1655	0.200399995	0.258899987	0.352299988	0.463999987	0.574299991	0.606100023	0.637000024	0.628600001
D06 a-Keto-Glutaric Acid	MJ11	2	0.134900004	0.157900006	0.165900007	0.089599997	0.167799994	0.157600001	0.147499993	0.176300004	0.158000007	0.174400002	0.175699994	0.182699993	0.174199998
D07 a-Keto-Butyric Acid	MJ11	2	0.128600001	0.149900004	0.155900002	0.086599998	0.156200007	0.145600006	0.135900006	0.162499994	0.144800007	0.158299997	0.159799993	0.165999994	0.157499999
D08 a-Methyl-D- Galactoside	MJ11	2	0.1285	0.154799998	0.164700001	0.090800002	0.163800001	0.152799994	0.142199993	0.173899993	0.152799994	0.169699997	0.174600005	0.183200002	0.173700005
D09 a-D-Lactose	MJ11	2	0.134599999	0.166099995	0.184799999	0.092500001	0.181999996	0.162	0.151600003	0.193299994	0.155300006	0.1778	0.191499993	0.2016	0.186399996
D10 Lactulose	MJ11	2	0.129999995	0.158399999	0.174500003	0.097199999	0.180000007	0.1567	0.154799998	0.180000007	0.148399994	0.166199997	0.1796	0.188099995	0.178000003
D11 Sucrose	MJ11	2	0.125699997	0.147300005	0.163299993	0.085699998	0.157700002	0.133100003	0.1338	0.163100004	0.134100005	0.134000003	0.159500003	0.167600006	0.157499999
D12 Uridine	MJ11	2	0.171200007	0.193499997	0.206100002	0.176699996	0.237200007	0.246600002	0.256900012	0.266299993	0.274199992	0.280900002	0.286799997	0.293000013	0.298099995
E01 L-Glutamine	MJ11	2	0.126900002	0.128900006	0.151999995	0.085900001	0.138300002	0.135800004	0.137600005	0.155100003	0.142000005	0.149599999	0.150999993	0.158800006	0.151899993
E02 m-Tartaric Acid	MJ11	2	0.130899996	0.153999999	0.159600005	0.087099999	0.160999998	0.147799999	0.140000001	0.168899998	0.150800005	0.165099993	0.166999996	0.174400002	0.166700006
E03 D-Glucose-1- Phosphate	MJ11	2	0.135000005	0.152999997	0.168400005	0.120899998	0.240500003	0.263500005	0.3046	0.388000011	0.417699993	0.461299986	0.48179999	0.4921	0.478399992
E04 D-Fructose-6- Phosphate	MJ11	2	0.136099994	0.159299999	0.167699993	0.092299998	0.1664	0.153699994	0.142700002	0.175400004	0.149700001	0.166899994	0.175899997	0.185100004	0.173500001
E05 Tween 80	MJ11	2	0.134100005	0.163000003	0.176300004	0.0898	0.175400004	0.158700004	0.143000007	0.185000002	0.146400005	0.169599995	0.180199996	0.190200001	0.176699996
E06 a-Hydroxy Glutaric Acid-g-Lactone	MJ11	2	0.134299994	0.159299999	0.176400006	0.081699997	0.162799999	0.128000006	0.127800003	0.171399996	0.128000006	0.142100006	0.162900001	0.173500001	0.159500003
E07 a-Hydroxy Butyric Acid	MJ11	2	0.134499997	0.153600007	0.159500003	0.081500001	0.150999993	0.127399996	0.127599999	0.155300006	0.129099995	0.130500004	0.152400002	0.160699993	0.151600003
E08 b-Methyl-D- Glucoside	MJ11	2	0.134900004	0.131799996	0.135299996	0.090300001	0.140200004	0.140300006	0.1417	0.148900002	0.149700001	0.149299994	0.148800001	0.149499997	0.149200007
E09 Adonitol	MJ11	2	0.126100004	0.124899998	0.147799999	0.088200003	0.138500005	0.139400005	0.141299993	0.158999994	0.150700003	0.151500002	0.158099994	0.1655	0.157399997
E10 Maltotriose	MJ11	2	0.156399995	0.196099997	0.211199999	0.146500006	0.228100002	0.2236	0.210500002	0.247799993	0.225299999	0.249799997	0.255800009	0.267800003	0.261200011
E11 2-Deoxy Adenosine	MJ11	2	0.130099997	0.154599994	0.166600004	0.080899999	0.159299999	0.136600003	0.126900002	0.162900001	0.1294	0.152899995	0.157299995	0.1664	0.155200005
E12 Adenosine	MJ11	2	0.133200005	0.154699996	0.162499994	0.088699996	0.164100006	0.148100004	0.137999997	0.170699999	0.141000003	0.157399997	0.167600006	0.176599994	0.166800007
F01 Glycyl-L-Aspartic Acid	MJ11	2	0.133200005	0.156800002	0.165700004	0.084700003	0.165299997	0.148900002	0.149200007	0.170399994	0.136399999	0.153699994	0.1646	0.1734	0.161599994
F02 Citric Acid	MJ11	2	0.141499996	0.155900002	0.169300005	0.088500001	0.166099995	0.1426	0.158600003	0.173099995	0.139400005	0.155599996	0.171299994	0.181099996	0.170000002
F03 m-Inositol	MJ11	2	0.128199995	0.146899998	0.160400003	0.0889	0.159299999	0.137999997	0.154599994	0.167999998	0.143000007	0.144299999	0.168400005	0.176699996	0.169400007
F04 D-Threonine	MJ11	2	0.130199999	0.132499993	0.137899995	0.095299996	0.144899994	0.146300003	0.148699999	0.155000001	0.153500006	0.154499993	0.155399993	0.156499997	0.157399997
F05 Fumaric Acid	MJ11	2	0.128999993	0.127100006	0.147699997	0.085299999	0.136600003	0.133399993	0.134000003	0.151999995	0.138099998	0.140499994	0.148200005	0.152400002	0.142700002
F06 Bromo Succinic Acid	MJ11	2	0.131200001	0.153300002	0.157900006	0.088	0.160600007	0.143900007	0.139699996	0.171399996	0.145899996	0.163399994	0.169	0.176699996	0.166999996
F07 Propionic Acid	MJ11	2	0.128700003	0.151999995	0.163800001	0.119199999	0.245900005	0.273699999	0.346300006	0.446500003	0.476000011	0.504299998	0.530799985	0.553200006	0.552399993
F8 Mucic Acid	MJ11	2	0.1382	0.155200005	0.163200006	0.089299999	0.166099995	0.147799999	0.144700006	0.173600003	0.143199995	0.158299997	0.169799998	0.178399995	0.168699995
F9 Glycolic Acid	MJ11	2	0.136000007	0.159799993	0.171399996	0.087300003	0.169400007	0.142100006	0.141900003	0.174999997	0.143900007	0.152700007	0.171000004	0.180399999	0.168899998
F10 Glyoxylic Acid	MJ11	2	0.131799996	0.176499993	0.214200005	0.089100003	0.1787	0.138500005	0.138799995	0.187700003	0.140300006	0.144099995	0.176599994	0.191300005	0.173999995
F11 D-Cellobiose	MJ11	2	0.129999995	0.132400006	0.164700001	0.083499998	0.145500004	0.131300002	0.131500006	0.159999996	0.132400006	0.132400006	0.154899999	0.165600002	0.153999999
F12 Inosine	MJ11	2	0.133599997	0.132100001	0.134399995	0.089900002	0.1382	0.137400001	0.1382	0.139599994	0.139699996	0.139200002	0.1391	0.139899999	0.141100004
G01 Glycyl-L- Glutamic Acid	MJ11	2	0.126000002	0.125300005	0.146899998	0.084200002	0.132300004	0.130500004	0.131099999	0.145400003	0.134499997	0.133599997	0.142199993	0.145300001	0.135000005
G02 Tricarballylic Acid	MJ11	2	0.128399998	0.151199996	0.152899995	0.0801	0.154400006	0.132799998	0.127399996	0.161500007	0.131099999	0.145799994	0.156900004	0.166199997	0.155100003
G03 L-Serine	MJ11	2	0.1294	0.152899995	0.158399999	0.087399997	0.163900003	0.145799994	0.140599996	0.175600007	0.147499993	0.162200004	0.175799996	0.184499994	0.175600007
G04 L-Threonine	MJ11	2	0.130700007	0.154400006	0.163800001	0.091899998	0.173600003	0.155599996	0.158399999	0.192399994	0.162699997	0.172099993	0.186199993	0.193299994	0.182799995
G05 L-Alanine	MJ11	2	0.159199998	0.185200006	0.191799998	0.090599999	0.199100003	0.170900002	0.174199998	0.212099999	0.185299993	0.194700003	0.228699997	0.256000012	0.271699995
G06 L-Alanyl-Glycine	MJ11	2	0.131600007	0.162699997	0.175699994	0.084799998	0.166899994	0.130500004	0.1303	0.170100003	0.130700007	0.130999997	0.165900007	0.176499993	0.165399998
G07 Acetoacetic Acid	MJ11	2	0.124499999	0.136099994	0.153799996	0.083400004	0.144899994	0.130999997	0.130799994	0.151899993	0.132200003	0.132699996	0.150099993	0.158700004	0.149599999
G08 N-Acetyl-b-D- Mannosamine	MJ11	2	0.129700005	0.128099993	0.131899998	0.086999997	0.136099994	0.135299996	0.136399999	0.138999999	0.139300004	0.138699993	0.137799993	0.137799993	0.138099998
G09 Mono Methyl Succinate	MJ11	2	0.1259	0.128399998	0.150900006	0.114500001	0.199000001	0.253100008	0.370400012	0.467700005	0.504999995	0.507000029	0.522400022	0.521899998	0.516200006
G10 Methyl Pyruvate	MJ11	2	0.127900004	0.153699994	0.157600001	0.086499996	0.157700002	0.135399997	0.149299994	0.165099993	0.139200002	0.145699993	0.162699997	0.169799998	0.161699995
G11 D-Malic Acid	MJ11	2	0.128399998	0.154200003	0.159700006	0.086000003	0.162300006	0.136199996	0.136600003	0.169200003	0.139400005	0.141000003	0.164800003	0.172399998	0.163499996
G12 L-Malic Acid	MJ11	2	0.128900006	0.154799998	0.160699993	0.0867	0.162499994	0.135600001	0.135399997	0.167699993	0.137199998	0.137600005	0.163699999	0.171000004	0.162100002
H01 Glycyl-L-Proline	MJ11	2	0.1347	0.154100001	0.160600007	0.081900001	0.157600001	0.131999999	0.131899998	0.162100002	0.1329	0.132100001	0.1567	0.163900003	0.154499993
H02 p-Hydroxy Phenyl Acetic Acid	MJ11	2	0.128800005	0.153699994	0.166999996	0.090000004	0.165600002	0.139400005	0.140699998	0.174099997	0.142800003	0.143099993	0.168400005	0.176599994	0.166099995
H03 m-Hydroxy Phenyl Acetic Acid	MJ11	2	0.125699997	0.130099997	0.156800002	0.080200002	0.143999994	0.127299994	0.128700003	0.156200007	0.130500004	0.130899996	0.149299994	0.163000003	0.148900002
H04 Tyramine	MJ11	2	0.129299998	0.122599997	0.125599995	0.079300001	0.128099993	0.126300007	0.125799999	0.127100006	0.127100006	0.126599997	0.125699997	0.126000002	0.128900006
H05 D-Psicose	MJ11	2	0.131099999	0.126599997	0.130700007	0.088699996	0.137099996	0.138699993	0.142299995	0.145799994	0.147400007	0.147200003	0.147599995	0.148100004	0.148100004
H06 L-Lyxose	MJ11	2	0.127900004	0.126900002	0.132100001	0.086499996	0.135000005	0.134499997	0.135000005	0.137600005	0.1373	0.136399999	0.146300003	0.142000005	0.136800006
H07 Glucuronamide	MJ11	2	0.130400002	0.124899998	0.130400002	0.089199997	0.138999999	0.140799999	0.141000003	0.142499998	0.141800001	0.140300006	0.139699996	0.138099998	0.137700006
H08 Pyruvic Acid	MJ11	2	0.132599995	0.128999993	0.133599997	0.093699999	0.145400003	0.147100002	0.152500004	0.157800004	0.161799997	0.164000005	0.168099999	0.172999993	0.177200004
H09 L-Galactonic Acid--Lactone	MJ11	2	0.136800006	0.126900002	0.1338	0.110699996	0.210299999	0.239299998	0.31099999	0.328000009	0.317699999	0.300700009	0.292499989	0.279599994	0.271899998
H10 D-Galacturonic Acid	MJ11	2	0.129999995	0.125400007	0.129199997	0.086199999	0.138600007	0.146200001	0.172999993	0.224600002	0.303299993	0.368900001	0.408800006	0.4102	0.409200013
H11 Phenylethylamine	MJ11	2	0.126499996	0.126900002	0.132400006	0.091899998	0.144400001	0.140900001	0.143000007	0.142499998	0.143800005	0.145099998	0.146300003	0.147400007	0.148499995
H12 2-Aminoethanol	MJ11	2	0.129099995	0.130600005	0.135900006	0.093099996	0.144199997	0.144800007	0.148000002	0.150600001	0.1514	0.151700005	0.151700005	0.151299998	0.151299998
A01 PM1 Control	p2p4i1	1	0.130500004	0.129299998	0.138999999	0.111400001	0.168599993	0.172099993	0.173800007	0.175699994	0.1743	0.174999997	0.173500001	0.172800004	0.171399996
A02 L-Arabinose	p2p4i1	1	0.228799999	0.131200001	0.154300004	0.088200003	0.134599999	0.1347	0.136899993	0.134900004	0.137199998	0.136000007	0.135299996	0.147300005	0.135600001
A03 N-Acetyl-D- Glucosamine	p2p4i1	1	0.127299994	0.128600001	0.159400001	0.1149	0.169599995	0.173099995	0.1778	0.177300006	0.178900003	0.177699998	0.176899999	0.197600007	0.176599994
A04 D-Saccharic Acid	p2p4i1	1	0.1259	0.127200007	0.139400005	0.088799998	0.137099996	0.139599994	0.143000007	0.143199995	0.1479	0.1479	0.149399996	0.153899997	0.156299993
A05 Succinic Acid	p2p4i1	1	0.130500004	0.130799994	0.137899995	0.093000002	0.142800003	0.145699993	0.148100004	0.149499997	0.148900002	0.149399996	0.151500002	0.153899997	0.160099998
A06 D-Galactose	p2p4i1	1	0.128199995	0.128999993	0.136299998	0.105099998	0.174700007	0.176699996	0.181999996	0.181500003	0.184499994	0.183599994	0.184400007	0.190200001	0.194600001
A07 L-Aspartic Acid	p2p4i1	1	0.135199994	0.136299998	0.143999994	0.111400001	0.1919	0.204400003	0.212200001	0.212099999	0.216299996	0.222900003	0.226699993	0.232999995	0.237499997
A08 L-Proline	p2p4i1	1	0.129500002	0.131099999	0.140300006	0.114699997	0.184900001	0.192499995	0.201199993	0.204799995	0.212500006	0.213699996	0.215100005	0.222000003	0.231999993
A09 D-Alanine	p2p4i1	1	0.149200007	0.172399998	0.199699998	0.138300002	0.203700006	0.202199996	0.218099996	0.201800004	0.206900001	0.2095	0.212200001	0.245499998	0.218500003
A10 D-Trehalose	p2p4i1	1	0.1259	0.161799997	0.1787	0.109300002	0.204400003	0.201299995	0.206100002	0.184699997	0.179299995	0.177100003	0.189300001	0.222000003	0.196400002
A11 D-Mannose	p2p4i1	1	0.128700003	0.166099995	0.179000005	0.091700003	0.175400004	0.170599997	0.175799996	0.160300002	0.146699995	0.144500002	0.163599998	0.191499993	0.164900005
A12 Dulcitol	p2p4i1	1	0.128800005	0.158800006	0.1708	0.096699998	0.187999994	0.211300001	0.263900012	0.277700007	0.323100001	0.374900013	0.458799988	0.558099985	0.611299992
B01 D-Serine	p2p4i1	1	0.133499995	0.168599993	0.1796	0.091399997	0.179000005	0.172099993	0.175300002	0.1461	0.147400007	0.147799999	0.172800004	0.198200002	0.172399998
B02 D-Sorbitol	p2p4i1	1	0.127599999	0.161300004	0.171399996	0.087200001	0.170900002	0.168300003	0.177599996	0.152400002	0.157399997	0.157800004	0.182999998	0.207200006	0.178299993
B03 Glycerol	p2p4i1	1	0.125300005	0.163800001	0.173800007	0.091300003	0.174799994	0.171900004	0.177399993	0.153099999	0.156299993	0.158000007	0.184900001	0.209900007	0.172800004
B04 L-Fucose	p2p4i1	1	0.129800007	0.131400004	0.1391	0.094400004	0.143999994	0.1461	0.150099993	0.150199994	0.153699994	0.152799994	0.153200001	0.158199996	0.153899997
B05 D-Glucuronic Acid	p2p4i1	1	0.128900006	0.136000007	0.236200005	0.591799974	0.760999978	0.779799998	0.792100012	0.748700023	0.745400012	0.734799981	0.719200015	0.731000006	0.684300005
B06 D-Gluconic Acid	p2p4i1	1	0.134100005	0.162499994	0.183899999	0.145999998	0.277999997	0.319700003	0.360799998	0.356299996	0.370000005	0.387800008	0.417499989	0.464300007	0.463800013
B07 D,L-a-Glycerol-Phosphate	p2p4i1	1	0.128099993	0.162900001	0.176100001	0.093400002	0.181400001	0.181400001	0.191499993	0.180999994	0.176400006	0.182400003	0.202299997	0.228300005	0.208399996
B08 D-Xylose	p2p4i1	1	0.130199999	0.166700006	0.184	0.118000001	0.209299996	0.207399994	0.211300001	0.195600003	0.182300001	0.181400001	0.207200006	0.229100004	0.206599995
B09 L-Lactic Acid	p2p4i1	1	0.133100003	0.167899996	0.181199998	0.102300003	0.202299997	0.201700002	0.206	0.189500004	0.1787	0.178499997	0.204999998	0.225999996	0.202299997
B10 Formic Acid	p2p4i1	1	0.126499996	0.164499998	0.181199998	0.112400003	0.206100002	0.203999996	0.206300005	0.1919	0.177599996	0.176499993	0.2042	0.2245	0.199300006
B11 D-Mannitol	p2p4i1	1	0.126599997	0.165999994	0.171900004	0.087399997	0.1831	0.194700003	0.221699998	0.216399997	0.236100003	0.246399999	0.292899996	0.33070001	0.317200005
B12 L-Glutamic Acid	p2p4i1	1	0.128600001	0.128199995	0.130400002	0.084200002	0.135000005	0.138699993	0.142399997	0.1435	0.147599995	0.147499993	0.148100004	0.152899995	0.149800003
C01 D-Glucose-6- Phosphate	p2p4i1	1	0.127499998	0.139699996	0.161799997	0.1052	0.191599995	0.188199997	0.198899999	0.177100003	0.180099994	0.179100007	0.180899993	0.211099997	0.175999999
C02 D-Galactonic Acid-g-Lactone	p2p4i1	1	0.129800007	0.165000007	0.180199996	0.100599997	0.193200007	0.192200005	0.198400006	0.183899999	0.176100001	0.171499997	0.197799996	0.220300004	0.196700007
C03 D,L-Malic Acid	p2p4i1	1	0.173600003	0.240099996	0.259200007	0.179399997	0.273200005	0.275099993	0.28490001	0.274899989	0.272500008	0.278299987	0.302700013	0.33129999	0.310299993
C04 D-Ribose	p2p4i1	1	0.128199995	0.164499998	0.183400005	0.113600001	0.206699997	0.202500001	0.207699999	0.184300005	0.176400006	0.175699994	0.202600002	0.225199997	0.199200004
C05 Tween 20	p2p4i1	1	0.136999995	0.176300004	0.188700005	0.107699998	0.201900005	0.203299999	0.209399998	0.183300003	0.185000002	0.186299995	0.214699998	0.236499995	0.214200005
C06 L-Rhamnose	p2p4i1	1	0.127800003	0.165000007	0.177000001	0.098399997	0.188700005	0.185800001	0.188700005	0.163299993	0.162200004	0.163699999	0.189899996	0.211199999	0.187399998
C07 D-Fructose	p2p4i1	1	0.126000002	0.162699997	0.173999995	0.101300001	0.201100007	0.204400003	0.211500004	0.184400007	0.1919	0.190699995	0.215100005	0.238800004	0.216299996
C08 Acetic Acid	p2p4i1	1	0.125699997	0.1259	0.135100007	0.094999999	0.156399995	0.158899993	0.160600007	0.160099998	0.162400007	0.160999998	0.160699993	0.170100003	0.158899993
C09 a-D-Glucose	p2p4i1	1	0.124899998	0.144199997	0.165399998	0.116899997	0.25029999	0.302899987	0.369199991	0.388999999	0.437400013	0.480100006	0.540799975	0.62529999	0.648699999
C10 Maltose	p2p4i1	1	0.132100001	0.165099993	0.179399997	0.102499999	0.195199996	0.190400004	0.198799998	0.180399999	0.173299998	0.172800004	0.197400004	0.220300004	0.197799996
C11 D-Melibiose	p2p4i1	1	0.128700003	0.155200005	0.169400007	0.092299998	0.183300003	0.182799995	0.188299999	0.169499993	0.156399995	0.153200001	0.177100003	0.197400004	0.171399996
C12 Thymidine	p2p4i1	1	0.131400004	0.173899993	0.184599996	0.112400003	0.213499993	0.225500003	0.246299997	0.238999993	0.2368	0.246800005	0.284799993	0.31099999	0.291999996
D01 L-Asparagine	p2p4i1	1	0.131699994	0.165000007	0.180999994	0.098700002	0.192399994	0.191799998	0.199699998	0.180800006	0.173700005	0.175099999	0.204300001	0.225700006	0.201499999
D02 D-Aspartic Acid	p2p4i1	1	0.127599999	0.162300006	0.178599998	0.133499995	0.27669999	0.322699994	0.372999996	0.388799995	0.439799994	0.477699995	0.541000009	0.611999989	0.64410001
D03 D-Glucosaminic Acid	p2p4i1	1	0.128999993	0.165700004	0.178800002	0.094999999	0.181500003	0.180500001	0.184300005	0.156599998	0.157800004	0.155499995	0.185900003	0.206400007	0.182099998
D04 1,2-Propanediol	p2p4i1	1	0.132400006	0.131899998	0.139899999	0.108199999	0.166299999	0.168400005	0.172199994	0.172399998	0.176599994	0.172800004	0.170900002	0.170200005	0.168099999
D05 Tween 40	p2p4i1	1	0.136399999	0.144500002	0.185100004	0.192399994	0.396400005	0.549000025	0.734499991	0.869300008	0.955799997	0.9745	0.971400023	0.989199996	0.945200026
D06 a-Keto-Glutaric Acid	p2p4i1	1	0.135900006	0.165000007	0.180800006	0.110399999	0.214100003	0.210199997	0.217700005	0.201100007	0.197699994	0.196099997	0.215100005	0.235599995	0.212899998
D07 a-Keto-Butyric Acid	p2p4i1	1	0.135199994	0.165600002	0.1787	0.094999999	0.186399996	0.181199998	0.187099993	0.172999993	0.166700006	0.171900004	0.1875	0.208199993	0.187399998
D08 a-Methyl-D- Galactoside	p2p4i1	1	0.137099996	0.1655	0.180700004	0.113300003	0.217899993	0.218099996	0.226999998	0.214100003	0.201299995	0.212500006	0.2315	0.253800005	0.233799994
D09 a-D-Lactose	p2p4i1	1	0.134399995	0.165999994	0.178599998	0.104800001	0.204500005	0.201299995	0.204699993	0.188899994	0.173500001	0.183799997	0.201700002	0.221100003	0.197600007
D10 Lactulose	p2p4i1	1	0.129099995	0.162900001	0.173500001	0.094599999	0.185100004	0.180500001	0.187199995	0.174899995	0.161899999	0.171399996	0.191699997	0.211500004	0.187999994
D11 Sucrose	p2p4i1	1	0.131799996	0.166600004	0.177399993	0.098499998	0.1954	0.1919	0.195700005	0.167099997	0.172199994	0.170399994	0.198400006	0.223000005	0.199100003
D12 Uridine	p2p4i1	1	0.188500002	0.202299997	0.209700003	0.179000005	0.236100003	0.246999994	0.255400002	0.261799991	0.271699995	0.278100014	0.284000009	0.289700001	0.29460001
E01 L-Glutamine	p2p4i1	1	0.1329	0.139500007	0.161300004	0.124600001	0.2588	0.298500001	0.361200005	0.418099999	0.515500009	0.602100015	0.696399987	0.78640002	0.792500019
E02 m-Tartaric Acid	p2p4i1	1	0.140499994	0.167899996	0.187399998	0.136899993	0.297199994	0.359200001	0.418000013	0.435600013	0.478300005	0.503499985	0.556500018	0.588999987	0.568799973
E03 D-Glucose-1- Phosphate	p2p4i1	1	0.1391	0.164700001	0.229699999	0.34040001	0.737999976	0.81099999	0.833299994	0.799700022	0.773999989	0.747200012	0.742600024	0.741900027	0.699599981
E04 D-Fructose-6- Phosphate	p2p4i1	1	0.137899995	0.166299999	0.179000005	0.096799999	0.192900002	0.186900005	0.193100005	0.177300006	0.161599994	0.169100001	0.194999993	0.217700005	0.193900004
E05 Tween 80	p2p4i1	1	0.135000005	0.167500004	0.181899995	0.106700003	0.207499996	0.201700002	0.206900001	0.191300005	0.173099995	0.180099994	0.203500003	0.2245	0.199900001
E06 a-Hydroxy Glutaric Acid-g-Lactone	p2p4i1	1	0.1417	0.172099993	0.172199994	0.0902	0.1787	0.1734	0.180199996	0.163499996	0.155000001	0.154400006	0.185399994	0.206400007	0.186399996
E07 a-Hydroxy Butyric Acid	p2p4i1	1	0.136299998	0.166500002	0.188999996	0.131799996	0.226699993	0.212799996	0.207200006	0.175699994	0.176300004	0.175699994	0.206300005	0.225500003	0.198300004
E08 b-Methyl-D- Glucoside	p2p4i1	1	0.136899993	0.131799996	0.138799995	0.104099996	0.160500005	0.163299993	0.166700006	0.167199999	0.170599997	0.169200003	0.169100001	0.169	0.169499993
E09 Adonitol	p2p4i1	1	0.127399996	0.123099998	0.153200001	0.126499996	0.232500002	0.264600009	0.311399996	0.341399997	0.3847	0.433600008	0.475400001	0.513700008	0.51639998
E10 Maltotriose	p2p4i1	1	0.163200006	0.2139	0.229900002	0.144700006	0.245199993	0.239500001	0.249300003	0.229300007	0.228699997	0.224099994	0.262499988	0.287600011	0.265899986
E11 2-Deoxy Adenosine	p2p4i1	1	0.138999999	0.165399998	0.180299997	0.116999999	0.219999999	0.216499999	0.226500005	0.211700007	0.206100002	0.212400004	0.2324	0.251100004	0.2289
E12 Adenosine	p2p4i1	1	0.138600007	0.166899994	0.181700006	0.1109	0.219500005	0.213400006	0.220200002	0.200800002	0.187099993	0.194800004	0.220699996	0.243200004	0.216499999
F01 Glycyl-L-Aspartic Acid	p2p4i1	1	0.144299999	0.168799996	0.177900001	0.0933	0.197400004	0.188199997	0.191100001	0.166800007	0.150099993	0.148699999	0.184	0.207100004	0.177000001
F02 Citric Acid	p2p4i1	1	0.141900003	0.166899994	0.178000003	0.097000003	0.195299998	0.188299999	0.190400004	0.171100006	0.155399993	0.158700004	0.190899998	0.213499993	0.1875
F03 m-Inositol	p2p4i1	1	0.130099997	0.160899997	0.181600004	0.143299997	0.375499994	0.593100011	0.786499977	0.828599989	0.862500012	0.847100019	0.864600003	0.871900022	0.822099984
F04 D-Threonine	p2p4i1	1	0.137600005	0.131300002	0.139300004	0.123599999	0.204899997	0.237399995	0.267100006	0.26910001	0.271400005	0.270500004	0.269300014	0.2685	0.26730001
F05 Fumaric Acid	p2p4i1	1	0.133399993	0.140400007	0.157000005	0.097400002	0.176599994	0.163299993	0.165099993	0.148300007	0.150399998	0.150000006	0.160999998	0.177599996	0.153300002
F06 Bromo Succinic Acid	p2p4i1	1	0.136800006	0.163499996	0.176599994	0.104900002	0.211099997	0.202600002	0.210800007	0.193399996	0.187199995	0.175600007	0.209099993	0.226999998	0.204799995
F07 Propionic Acid	p2p4i1	1	0.139300004	0.1646	0.233099997	0.627300024	0.857299984	0.867900014	0.874000013	0.840900004	0.810299993	0.782400012	0.78609997	0.78640002	0.743900001
F8 Mucic Acid	p2p4i1	1	0.138400003	0.169200003	0.182099998	0.113799997	0.219799995	0.211799994	0.219999999	0.2016	0.188600004	0.189400002	0.217099994	0.239299998	0.213400006
F9 Glycolic Acid	p2p4i1	1	0.142299995	0.173099995	0.183400005	0.102700002	0.212500006	0.206499994	0.212599993	0.193700001	0.176100001	0.1743	0.212099999	0.234400004	0.208399996
F10 Glyoxylic Acid	p2p4i1	1	0.1373	0.168799996	0.182500005	0.116599999	0.222299993	0.216800004	0.217500001	0.196400002	0.184100002	0.183699995	0.221100003	0.2421	0.217299998
F11 D-Cellobiose	p2p4i1	1	0.131099999	0.160500005	0.1708	0.090599999	0.185000002	0.180800006	0.186399996	0.160400003	0.165900007	0.169200003	0.203999996	0.221599996	0.196899995
F12 Inosine	p2p4i1	1	0.134900004	0.132300004	0.144299999	0.110100001	0.161300004	0.160699993	0.163200006	0.162300006	0.165299997	0.1655	0.165900007	0.164700001	0.169200003
G01 Glycyl-L- Glutamic Acid	p2p4i1	1	0.129899994	0.1391	0.159400001	0.108199999	0.189600006	0.175500005	0.178399995	0.163499996	0.165099993	0.164100006	0.170499995	0.183799997	0.162599996
G02 Tricarballylic Acid	p2p4i1	1	0.133900002	0.161300004	0.163800001	0.079899997	0.175099999	0.160899997	0.167500004	0.147599995	0.142499998	0.136600003	0.166899994	0.185200006	0.163900003
G03 L-Serine	p2p4i1	1	0.138799995	0.168500006	0.185599998	0.143000007	0.296400011	0.342999995	0.406500012	0.426200002	0.464700013	0.514299989	0.579599977	0.632099986	0.630800009
G04 L-Threonine	p2p4i1	1	0.137400001	0.168899998	0.193900004	0.145199999	0.249699995	0.242500007	0.250800014	0.228699997	0.209099993	0.206200004	0.241500005	0.261200011	0.235200003
G05 L-Alanine	p2p4i1	1	0.141599998	0.175099999	0.205699995	0.194700003	0.342200011	0.379400015	0.429100007	0.42930001	0.425799996	0.427100003	0.463499993	0.485300004	0.448399991
G06 L-Alanyl-Glycine	p2p4i1	1	0.128800005	0.164499998	0.167799994	0.081699997	0.170399994	0.159400001	0.159700006	0.145600006	0.129800007	0.129099995	0.164000005	0.183699995	0.159899995
G07 Acetoacetic Acid	p2p4i1	1	0.128600001	0.164700001	0.172600001	0.085000001	0.174700007	0.164000005	0.165600002	0.137500003	0.139300004	0.1391	0.174500003	0.194299996	0.168099999
G08 N-Acetyl-b-D- Mannosamine	p2p4i1	1	0.133300006	0.129299998	0.137500003	0.106799997	0.162799999	0.163599998	0.166700006	0.1646	0.169599995	0.167799994	0.167500004	0.168200001	0.168099999
G09 Mono Methyl Succinate	p2p4i1	1	0.133100003	0.148699999	0.223700002	0.424100012	0.743399978	0.778900027	0.790700018	0.755200028	0.74180001	0.726800025	0.717299998	0.717499971	0.690199971
G10 Methyl Pyruvate	p2p4i1	1	0.132400006	0.161699995	0.172600001	0.1043	0.211199999	0.208000004	0.230900005	0.243200004	0.379200011	0.548099995	0.726100028	0.839900017	0.900699973
G11 D-Malic Acid	p2p4i1	1	0.135700002	0.161699995	0.1752	0.108900003	0.2139	0.2016	0.212099999	0.177000001	0.175400004	0.173999995	0.210500002	0.230199993	0.205500007
G12 L-Malic Acid	p2p4i1	1	0.132100001	0.157900006	0.172700003	0.104500003	0.2016	0.193900004	0.202500001	0.169799998	0.171000004	0.170200005	0.201000005	0.220300004	0.197600007
H01 Glycyl-L-Proline	p2p4i1	1	0.167899996	0.168200001	0.1822	0.1065	0.246800005	0.295899987	0.331800014	0.314099997	0.331400007	0.333299994	0.361600012	0.3741	0.333999991
H02 p-Hydroxy Phenyl Acetic Acid	p2p4i1	1	0.134399995	0.161500007	0.183599994	0.112400003	0.208499998	0.202800006	0.203899994	0.177499995	0.176300004	0.1752	0.210700005	0.231700003	0.202399999
H03 m-Hydroxy Phenyl Acetic Acid	p2p4i1	1	0.1303	0.138600007	0.172499999	0.088	0.171399996	0.158800006	0.154899999	0.144899994	0.148200005	0.149700001	0.185299993	0.212400004	0.159999996
H04 Tyramine	p2p4i1	1	0.135800004	0.140000001	0.142399997	0.101000004	0.151199996	0.152999997	0.153799996	0.1514	0.150000006	0.148300007	0.148300007	0.148599997	0.148599997
H05 D-Psicose	p2p4i1	1	0.132200003	0.126699999	0.138400003	0.1206	0.176400006	0.1787	0.180299997	0.181199998	0.180600002	0.181600004	0.180700004	0.179900005	0.177000001
H06 L-Lyxose	p2p4i1	1	0.139599994	0.132699996	0.140400007	0.089500003	0.1461	0.146799996	0.1505	0.150000006	0.152999997	0.154200003	0.158399999	0.177399993	0.224900007
H07 Glucuronamide	p2p4i1	1	0.134299994	0.1303	0.144099995	0.154400006	0.276199996	0.381500006	0.4903	0.572099984	0.625699997	0.658299983	0.668799996	0.675899982	0.672399998
H08 Pyruvic Acid	p2p4i1	1	0.137400001	0.131999999	0.148499995	0.129299998	0.224800006	0.251100004	0.280099988	0.306400001	0.323500007	0.328900009	0.331	0.332700014	0.334699988
H09 L-Galactonic Acid--Lactone	p2p4i1	1	0.168099999	0.1303	0.183500007	0.291799992	0.487699986	0.503400028	0.4833	0.4736	0.469799995	0.458499998	0.459699988	0.444400012	0.438499987
H10 D-Galacturonic Acid	p2p4i1	1	0.133200005	0.129199997	0.174600005	0.243200004	0.508000016	0.604900002	0.580299973	0.551900029	0.536899984	0.544700027	0.4833	0.465299994	0.464599997
H11 Phenylethylamine	p2p4i1	1	0.131400004	0.127599999	0.136000007	0.114399999	0.219500005	0.263000011	0.331999987	0.402700007	0.488400012	0.566699982	0.640699983	0.707000017	0.759000003
H12 2-Aminoethanol	p2p4i1	1	0.130700007	0.130799994	0.141900003	0.114399999	0.165700004	0.168799996	0.173899993	0.172299996	0.175699994	0.174400002	0.173500001	0.172399998	0.1734
A01 PM1 Control	p2p4i1	2	0.124300003	0.128299996	0.136500001	0.1118	0.173099995	0.175799996	0.180000007	0.180399999	0.180700004	0.181999996	0.178299993	0.176699996	0.177499995
A02 L-Arabinose	p2p4i1	2	0.125400007	0.127599999	0.131600007	0.086300001	0.134599999	0.135000005	0.136800006	0.136500001	0.135600001	0.136700004	0.134599999	0.134299994	0.135199994
A03 N-Acetyl-D- Glucosamine	p2p4i1	2	0.127200007	0.129099995	0.142199993	0.116400003	0.172800004	0.175699994	0.180099994	0.180000007	0.180000007	0.180800006	0.1778	0.176699996	0.177499995
A04 D-Saccharic Acid	p2p4i1	2	0.1241	0.125699997	0.130099997	0.089199997	0.137799993	0.139899999	0.144400001	0.144400001	0.145500004	0.149100006	0.147499993	0.149399996	0.154200003
A05 Succinic Acid	p2p4i1	2	0.128399998	0.130400002	0.134900004	0.091600001	0.145099998	0.148100004	0.153099999	0.153600007	0.154200003	0.157900006	0.156900004	0.162799999	0.185599998
A06 D-Galactose	p2p4i1	2	0.127399996	0.129299998	0.136299998	0.117200002	0.186399996	0.195199996	0.203199998	0.198599994	0.1998	0.2042	0.204300001	0.207000002	0.213599995
A07 L-Aspartic Acid	p2p4i1	2	0.1228	0.125200003	0.133699998	0.118100002	0.187399998	0.196500003	0.203600004	0.208499998	0.212200001	0.219699994	0.223100007	0.227300003	0.231000006
A08 L-Proline	p2p4i1	2	0.123199999	0.126499996	0.135399997	0.113600001	0.179700002	0.191100001	0.199100003	0.201299995	0.203799993	0.209099993	0.208199993	0.217600003	0.229100004
A09 D-Alanine	p2p4i1	2	0.147	0.167699993	0.197300002	0.137199998	0.189099997	0.1928	0.198400006	0.201199993	0.204600006	0.208299994	0.210500002	0.213400006	0.216600001
A10 D-Trehalose	p2p4i1	2	0.168599993	0.152799994	0.182899997	0.1109	0.207800001	0.203899994	0.201399997	0.178000003	0.177300006	0.177399993	0.172800004	0.172199994	0.210299999
A11 D-Mannose	p2p4i1	2	0.124799997	0.158700004	0.178499997	0.090000004	0.175799996	0.169799998	0.170499995	0.143800005	0.144400001	0.143800005	0.141299993	0.139599994	0.175400004
A12 Dulcitol	p2p4i1	2	0.127000004	0.158199996	0.177000001	0.096699998	0.203199998	0.237800002	0.285400003	0.289499998	0.334399998	0.382200003	0.443399996	0.510900021	0.621800005
B01 D-Serine	p2p4i1	2	0.130999997	0.162499994	0.179299995	0.089299999	0.179299995	0.176100001	0.172999993	0.143800005	0.143900007	0.144800007	0.144299999	0.148200005	0.176699996
B02 D-Sorbitol	p2p4i1	2	0.123899996	0.154599994	0.171299994	0.087200001	0.173999995	0.178499997	0.179900005	0.155300006	0.158899993	0.1602	0.159700006	0.160600007	0.164700001
B03 Glycerol	p2p4i1	2	0.130099997	0.165800005	0.181999996	0.089699998	0.182799995	0.182799995	0.185100004	0.158399999	0.160500005	0.163200006	0.163599998	0.164100006	0.165000007
B04 L-Fucose	p2p4i1	2	0.126300007	0.128800005	0.1338	0.090000004	0.141200006	0.143299997	0.146599993	0.145300001	0.146500006	0.148599997	0.147200003	0.147499993	0.148200005
B05 D-Glucuronic Acid	p2p4i1	2	0.123899996	0.128999993	0.237299994	0.586600006	0.755800009	0.775399983	0.768700004	0.750999987	0.734300017	0.731700003	0.71450001	0.69630003	0.68599999
B06 D-Gluconic Acid	p2p4i1	2	0.131799996	0.158500001	0.185200006	0.143299997	0.280499995	0.320100009	0.350199997	0.355199993	0.369100004	0.3838	0.393299997	0.412800014	0.464399993
B07 D,L-a-Glycerol-Phosphate	p2p4i1	2	0.287099987	0.156200007	0.174999997	0.092100002	0.180199996	0.184799999	0.185499996	0.174400002	0.176300004	0.171900004	0.187099993	0.177300006	0.215700001
B08 D-Xylose	p2p4i1	2	0.125400007	0.159600005	0.182300001	0.114500001	0.207900003	0.214399993	0.207399994	0.192900002	0.181799993	0.178900003	0.184200004	0.177399993	0.213699996
B09 L-Lactic Acid	p2p4i1	2	0.1294	0.163000003	0.180899993	0.105300002	0.205699995	0.213	0.207000002	0.191799998	0.181799993	0.183200002	0.183200002	0.180099994	0.216100007
B10 Formic Acid	p2p4i1	2	0.127700001	0.164199993	0.182699993	0.107799999	0.204500005	0.212400004	0.205899999	0.184200004	0.173299998	0.173999995	0.172000006	0.171200007	0.204300001
B11 D-Mannitol	p2p4i1	2	0.129199997	0.164900005	0.177699998	0.088299997	0.188999996	0.209999993	0.234400004	0.233700007	0.235799998	0.252000004	0.269600004	0.284299999	0.314300001
B12 L-Glutamic Acid	p2p4i1	2	0.125100002	0.127100006	0.126800001	0.082800001	0.134299994	0.137199998	0.142000005	0.1417	0.143900007	0.146500006	0.145699993	0.146699995	0.148699999
C01 D-Glucose-6- Phosphate	p2p4i1	2	0.123599999	0.133599997	0.164499998	0.104400001	0.190899998	0.185000002	0.1796	0.179000005	0.1796	0.179700002	0.179000005	0.178000003	0.192000002
C02 D-Galactonic Acid-g-Lactone	p2p4i1	2	0.127000004	0.160400003	0.186299995	0.108000003	0.209900007	0.210700005	0.206499994	0.203600004	0.194800004	0.181199998	0.1875	0.1796	0.219099998
C03 D,L-Malic Acid	p2p4i1	2	0.207499996	0.223100007	0.244900003	0.168699995	0.259499997	0.268700004	0.266900003	0.263300002	0.262600005	0.255400002	0.272500008	0.262600005	0.300599992
C04 D-Ribose	p2p4i1	2	0.127200007	0.156800002	0.1778	0.1109	0.202700004	0.210099995	0.202000007	0.192300007	0.183400005	0.174600005	0.180800006	0.173199996	0.205300003
C05 Tween 20	p2p4i1	2	0.132599995	0.170200005	0.187099993	0.106399998	0.199699998	0.213	0.213799998	0.200399995	0.1919	0.183200002	0.195500001	0.184699997	0.221000001
C06 L-Rhamnose	p2p4i1	2	0.127700001	0.162100002	0.179199994	0.096699998	0.189700007	0.199699998	0.192499995	0.178599998	0.158600003	0.160600007	0.159799993	0.160500005	0.197400004
C07 D-Fructose	p2p4i1	2	0.123199999	0.160600007	0.178100005	0.1008	0.206599995	0.222299993	0.220200002	0.206699997	0.191	0.191300005	0.188600004	0.191100001	0.220500007
C08 Acetic Acid	p2p4i1	2	0.126800001	0.126699999	0.133000001	0.096100003	0.155000001	0.157499999	0.160300002	0.158299997	0.158299997	0.158899993	0.156800002	0.155599996	0.155599996
C09 a-D-Glucose	p2p4i1	2	0.126100004	0.136000007	0.167699993	0.116899997	0.243900001	0.298500001	0.346500009	0.384200007	0.426600009	0.472600013	0.524299979	0.579100013	0.664200008
C10 Maltose	p2p4i1	2	0.129600003	0.161200002	0.178000003	0.101000004	0.194499999	0.1972	0.195199996	0.184799999	0.183699995	0.172099993	0.184499994	0.1708	0.204099998
C11 D-Melibiose	p2p4i1	2	0.134499997	0.154599994	0.174999997	0.094499998	0.193000004	0.206	0.198400006	0.172700003	0.183699995	0.165999994	0.162699997	0.156499997	0.192200005
C12 Thymidine	p2p4i1	2	0.140300006	0.188299999	0.197899997	0.123400003	0.226099998	0.247600004	0.256799996	0.254500002	0.258599997	0.25999999	0.27610001	0.271100014	0.310099989
D01 L-Asparagine	p2p4i1	2	0.128299996	0.156900004	0.1796	0.100500003	0.191499993	0.205200002	0.201199993	0.171700001	0.180199996	0.177200004	0.177200004	0.178100005	0.213499993
D02 D-Aspartic Acid	p2p4i1	2	0.127100006	0.162499994	0.1822	0.133200005	0.275099993	0.339700013	0.376800001	0.398699999	0.432000011	0.470200002	0.516900003	0.566200018	0.647800028
D03 D-Glucosaminic Acid	p2p4i1	2	0.122199997	0.155399993	0.169699997	0.083999999	0.168099999	0.173999995	0.168400005	0.1373	0.137799993	0.139899999	0.138300002	0.137999997	0.157700002
D04 1,2-Propanediol	p2p4i1	2	0.131500006	0.133100003	0.148399994	0.105599999	0.160699993	0.162699997	0.167999998	0.166600004	0.166899994	0.168200001	0.1655	0.165600002	0.166600004
D05 Tween 40	p2p4i1	2	0.134599999	0.131699994	0.179800004	0.193800002	0.4014	0.546899974	0.731299996	0.868499994	0.966300011	0.981999993	0.971199989	0.952700019	0.957199991
D06 a-Keto-Glutaric Acid	p2p4i1	2	0.137600005	0.162799999	0.179900005	0.109300002	0.212300003	0.214300007	0.214399993	0.208399996	0.202500001	0.189400002	0.200100005	0.187099993	0.220500007
D07 a-Keto-Butyric Acid	p2p4i1	2	0.135800004	0.165600002	0.184499994	0.108099997	0.203500003	0.208399996	0.211799994	0.204099998	0.194700003	0.188899994	0.193200007	0.181400001	0.222100005
D08 a-Methyl-D- Galactoside	p2p4i1	2	0.171700001	0.163499996	0.178900003	0.110299997	0.212599993	0.224800006	0.221000001	0.217600003	0.2104	0.198500007	0.216000006	0.200299993	0.237200007
D09 a-D-Lactose	p2p4i1	2	0.128900006	0.163499996	0.174999997	0.101599999	0.197799996	0.206200004	0.200200006	0.188099995	0.172099993	0.168899998	0.168500006	0.168099999	0.202299997
D10 Lactulose	p2p4i1	2	0.128199995	0.160400003	0.174400002	0.094599999	0.182400003	0.1928	0.188899994	0.181199998	0.164700001	0.162400007	0.162799999	0.161500007	0.194499999
D11 Sucrose	p2p4i1	2	0.126000002	0.160899997	0.173800007	0.089599997	0.179900005	0.191200003	0.189099997	0.175099999	0.156399995	0.157900006	0.155300006	0.156499997	0.173800007
D12 Uridine	p2p4i1	2	0.174600005	0.1963	0.203199998	0.169499993	0.226199999	0.233999997	0.243699998	0.248400003	0.254900008	0.261799991	0.265799999	0.271299988	0.276899993
E01 L-Glutamine	p2p4i1	2	0.128299996	0.132200003	0.160300002	0.120399997	0.251300007	0.287400007	0.34920001	0.407099992	0.493299991	0.577000022	0.653599977	0.720499992	0.779100001
E02 m-Tartaric Acid	p2p4i1	2	0.137199998	0.162	0.180800006	0.134599999	0.292899996	0.358599991	0.414200008	0.440699995	0.484600008	0.501900017	0.539699972	0.538800001	0.571699977
E03 D-Glucose-1- Phosphate	p2p4i1	2	0.146599993	0.172199994	0.230700001	0.308400005	0.706499994	0.82190001	0.832099974	0.815900028	0.810299993	0.782299995	0.76819998	0.72240001	0.734499991
E04 D-Fructose-6- Phosphate	p2p4i1	2	0.149200007	0.165999994	0.177200004	0.096799999	0.184499994	0.190200001	0.187299997	0.172900006	0.172800004	0.1602	0.179299995	0.161799997	0.198200002
E05 Tween 80	p2p4i1	2	0.134399995	0.165700004	0.180399999	0.106600001	0.203400001	0.211500004	0.205799997	0.1866	0.184200004	0.171100006	0.188500002	0.169499993	0.206599995
E06 a-Hydroxy Glutaric Acid-g-Lactone	p2p4i1	2	0.150199994	0.180399999	0.176100001	0.092799999	0.180399999	0.187999994	0.186000004	0.163000003	0.163399994	0.156399995	0.171399996	0.157399997	0.189799994
E07 a-Hydroxy Butyric Acid	p2p4i1	2	0.139200002	0.166899994	0.189899996	0.132400006	0.224299997	0.225199997	0.214100003	0.174700007	0.173299998	0.174600005	0.172099993	0.170300007	0.173899993
E08 b-Methyl-D- Glucoside	p2p4i1	2	0.138899997	0.131799996	0.138300002	0.103299998	0.160300002	0.162	0.165900007	0.163000003	0.164499998	0.166500002	0.164700001	0.168400005	0.167999998
E09 Adonitol	p2p4i1	2	0.130799994	0.138799995	0.161899999	0.119400002	0.228200004	0.263000011	0.331	0.342099994	0.391299993	0.421700001	0.449900001	0.468300015	0.503099978
E10 Maltotriose	p2p4i1	2	0.153999999	0.200200006	0.214399993	0.135399997	0.2245	0.221000001	0.230800003	0.224099994	0.219600007	0.208900005	0.228799999	0.213	0.251700014
E11 2-Deoxy Adenosine	p2p4i1	2	0.158500001	0.1752	0.179900005	0.123899996	0.2192	0.224700004	0.230399996	0.227699995	0.221799999	0.208900005	0.227300003	0.207499996	0.241099998
E12 Adenosine	p2p4i1	2	0.137500003	0.164700001	0.177499995	0.108499996	0.206100002	0.213	0.212099999	0.204500005	0.194399998	0.180500001	0.200599998	0.181099996	0.217399999
F01 Glycyl-L-Aspartic Acid	p2p4i1	2	0.138999999	0.163900003	0.173800007	0.090400003	0.183599994	0.189099997	0.185900003	0.172299996	0.160500005	0.146300003	0.160999998	0.143199995	0.179499999
F02 Citric Acid	p2p4i1	2	0.139200002	0.1646	0.176100001	0.095200002	0.187199995	0.193800002	0.190500006	0.174600005	0.158999994	0.154899999	0.162599996	0.154200003	0.184699997
F03 m-Inositol	p2p4i1	2	0.133599997	0.162499994	0.182699993	0.139500007	0.369100004	0.611899972	0.789900005	0.840300024	0.861400008	0.854799986	0.839900017	0.834699988	0.8028
F04 D-Threonine	p2p4i1	2	0.139200002	0.132699996	0.139799997	0.129099995	0.210500002	0.250200003	0.28580001	0.283199996	0.281899989	0.281399995	0.279100001	0.27759999	0.276499987
F05 Fumaric Acid	p2p4i1	2	0.138500005	0.137999997	0.1602	0.0973	0.174199998	0.149399996	0.169699997	0.149200007	0.148100004	0.150600001	0.148399994	0.147400007	0.160600007
F06 Bromo Succinic Acid	p2p4i1	2	0.142199993	0.166999996	0.177599996	0.106600001	0.2042	0.197099999	0.211199999	0.192399994	0.192599997	0.179399997	0.198100001	0.175799996	0.211999997
F07 Propionic Acid	p2p4i1	2	0.138400003	0.1664	0.233700007	0.618900001	0.846400023	0.86650002	0.860199988	0.837700009	0.809800029	0.767499983	0.76789999	0.722199976	0.742200017
F8 Mucic Acid	p2p4i1	2	0.137899995	0.166199997	0.178299993	0.109800003	0.208700001	0.211700007	0.216700003	0.201100007	0.194399998	0.179499999	0.200499997	0.177200004	0.214599997
F9 Glycolic Acid	p2p4i1	2	0.137199998	0.165299997	0.176200002	0.101999998	0.200200006	0.207000002	0.207599998	0.182699993	0.181500003	0.171200007	0.1875	0.169599995	0.205799997
F10 Glyoxylic Acid	p2p4i1	2	0.136299998	0.167500004	0.179800004	0.114500001	0.212200001	0.219799995	0.218999997	0.181500003	0.180700004	0.180700004	0.188199997	0.176300004	0.203400001
F11 D-Cellobiose	p2p4i1	2	0.132599995	0.165900007	0.171200007	0.0898	0.179700002	0.188600004	0.192499995	0.158299997	0.162400007	0.169	0.168400005	0.167699993	0.168300003
F12 Inosine	p2p4i1	2	0.140100002	0.136500001	0.148200005	0.123000003	0.180299997	0.177499995	0.179199994	0.173700005	0.173800007	0.175999999	0.173199996	0.172900006	0.174899995
G01 Glycyl-L- Glutamic Acid	p2p4i1	2	0.132499993	0.131799996	0.159700006	0.1087	0.180800006	0.161899999	0.176400006	0.163100004	0.161500007	0.164100006	0.160400003	0.159500003	0.1646
G02 Tricarballylic Acid	p2p4i1	2	0.137500003	0.165000007	0.165600002	0.081500001	0.167099997	0.149100006	0.167300001	0.152099997	0.145099998	0.131799996	0.1479	0.129899994	0.168400005
G03 L-Serine	p2p4i1	2	0.138699993	0.166199997	0.1822	0.1382	0.288500011	0.335200012	0.40079999	0.431600004	0.471899986	0.49939999	0.56129998	0.573400021	0.623399973
G04 L-Threonine	p2p4i1	2	0.135199994	0.165199995	0.178900003	0.112499997	0.2086	0.202299997	0.216800004	0.205200002	0.194900006	0.180500001	0.197400004	0.178399995	0.212500006
G05 L-Alanine	p2p4i1	2	0.142000005	0.1743	0.201700002	0.187900007	0.328299999	0.379299998	0.425099999	0.435499996	0.42899999	0.429800004	0.44659999	0.440200001	0.455199987
G06 L-Alanyl-Glycine	p2p4i1	2	0.126499996	0.168899998	0.167300001	0.079899997	0.167999998	0.166999996	0.167799994	0.150000006	0.134599999	0.129099995	0.139699996	0.127299994	0.149900004
G07 Acetoacetic Acid	p2p4i1	2	0.1259	0.169100001	0.171200007	0.083099999	0.171700001	0.173700005	0.1752	0.143800005	0.1338	0.135199994	0.134200007	0.134399995	0.135800004
G08 N-Acetyl-b-D- Mannosamine	p2p4i1	2	0.134299994	0.131600007	0.136199996	0.104900002	0.161799997	0.160099998	0.167099997	0.161699995	0.162300006	0.165199995	0.161799997	0.161200002	0.163699999
G09 Mono Methyl Succinate	p2p4i1	2	0.133599997	0.127499998	0.189700007	0.403400004	0.703199983	0.752499998	0.774900019	0.744000018	0.728399992	0.721700013	0.705500007	0.694199979	0.689100027
G10 Methyl Pyruvate	p2p4i1	2	0.136600003	0.167999998	0.175500005	0.1052	0.204999998	0.179700002	0.230100006	0.226899996	0.358500004	0.53490001	0.677999973	0.787199974	0.891700029
G11 D-Malic Acid	p2p4i1	2	0.136800006	0.169100001	0.178900003	0.109300002	0.204400003	0.178499997	0.211500004	0.184599996	0.176699996	0.172099993	0.167699993	0.166700006	0.197300002
G12 L-Malic Acid	p2p4i1	2	0.136099994	0.172600001	0.180500001	0.1061	0.2051	0.180899993	0.211899996	0.193100005	0.169499993	0.167899996	0.166099995	0.164399996	0.187000006
H01 Glycyl-L-Proline	p2p4i1	2	0.134900004	0.168300003	0.1743	0.105300002	0.234899998	0.253199995	0.342999995	0.324699998	0.341800004	0.353300005	0.347000003	0.340900004	0.330900013
H02 p-Hydroxy Phenyl Acetic Acid	p2p4i1	2	0.135900006	0.171499997	0.184300005	0.110699996	0.211300001	0.176300004	0.219500005	0.177300006	0.177000001	0.177599996	0.175600007	0.175099999	0.176599994
H03 m-Hydroxy Phenyl Acetic Acid	p2p4i1	2	0.127200007	0.167899996	0.173199996	0.086900003	0.175999999	0.150099993	0.184699997	0.143099993	0.144899994	0.148000002	0.147799999	0.148900002	0.150099993
H04 Tyramine	p2p4i1	2	0.1391	0.144400001	0.142299995	0.101300001	0.140100002	0.143000007	0.148200005	0.146699995	0.147200003	0.148699999	0.147	0.146599993	0.147
H05 D-Psicose	p2p4i1	2	0.1338	0.126200005	0.137500003	0.116899997	0.170699999	0.173299998	0.173199996	0.175500005	0.177499995	0.176899999	0.177200004	0.176200002	0.174099997
H06 L-Lyxose	p2p4i1	2	0.133000001	0.124600001	0.129700005	0.087899998	0.137199998	0.138600007	0.141000003	0.140599996	0.142199993	0.145699993	0.157499999	0.175899997	0.216299996
H07 Glucuronamide	p2p4i1	2	0.162200004	0.128000006	0.140300006	0.141200006	0.25150001	0.338800013	0.448500007	0.530700028	0.605099976	0.637700021	0.656099975	0.665499985	0.657000005
H08 Pyruvic Acid	p2p4i1	2	0.135499999	0.131699994	0.142900005	0.126900002	0.224700004	0.256599993	0.29429999	0.326900005	0.358500004	0.36469999	0.36469999	0.364199996	0.36680001
H09 L-Galactonic Acid--Lactone	p2p4i1	2	0.179800004	0.133399993	0.179499999	0.271600008	0.483500004	0.495000005	0.47389999	0.465999991	0.460900009	0.454899997	0.455599993	0.452300012	0.446200013
H10 D-Galacturonic Acid	p2p4i1	2	0.134599999	0.130500004	0.175999999	0.2588	0.555000007	0.643899977	0.620800018	0.584200025	0.57249999	0.580200016	0.50849998	0.487899989	0.487100005
H11 Phenylethylamine	p2p4i1	2	0.129899994	0.128800005	0.134399995	0.113399997	0.216100007	0.261200011	0.330799997	0.399699986	0.479499996	0.555700004	0.624499977	0.698400021	0.753000021
H12 2-Aminoethanol	p2p4i1	2	0.136399999	0.135700002	0.142499998	0.114600003	0.167899996	0.170900002	0.175699994	0.174999997	0.176100001	0.177900001	0.175999999	0.175300002	0.176100001
A01 PM1 Control	deltaHHK	2	0.119800001	0.123300001	0.126499996	0.086800002	0.143199995	0.158299997	0.163599998	0.164700001	0.168099999	0.167400002	0.166999996	0.168099999	0.167799994
A02 L-Arabinose	deltaHHK	2	0.116999999	0.118799999	0.120399997	0.076300003	0.123899996	0.126200005	0.127499998	0.126900002	0.128600001	0.128900006	0.129800007	0.132100001	0.132699996
A03 N-Acetyl-D- Glucosamine	deltaHHK	2	0.1175	0.118699998	0.121799998	0.082999997	0.1426	0.156100005	0.160699993	0.162900001	0.165099993	0.166299999	0.191499993	0.192100003	0.192200005
A04 D-Saccharic Acid	deltaHHK	2	0.116999999	0.118900001	0.120700002	0.0779	0.125499994	0.128199995	0.129899994	0.130400002	0.132400006	0.131899998	0.132799998	0.134100005	0.134100005
A05 Succinic Acid	deltaHHK	2	0.117399998	0.119499996	0.122500002	0.079899997	0.128900006	0.132499993	0.135800004	0.136199996	0.138999999	0.138099998	0.138500005	0.139799997	0.140000001
A06 D-Galactose	deltaHHK	2	0.116300002	0.118000001	0.121200003	0.079800002	0.134399995	0.148900002	0.156800002	0.1611	0.167199999	0.169200003	0.169799998	0.173700005	0.174799994
A07 L-Aspartic Acid	deltaHHK	2	0.116700001	0.121100001	0.121600002	0.081799999	0.137999997	0.155000001	0.164000005	0.168899998	0.173899993	0.176100001	0.178399995	0.183500007	0.186800003
A08 L-Proline	deltaHHK	2	0.116800003	0.118500002	0.1219	0.081299998	0.1391	0.159700006	0.167500004	0.1743	0.184300005	0.185800001	0.1884	0.192200005	0.194199994
A09 D-Alanine	deltaHHK	2	0.145199999	0.163499996	0.167899996	0.131300002	0.192200005	0.189600006	0.195500001	0.198799998	0.203600004	0.206499994	0.209399998	0.212899998	0.215399995
A10 D-Trehalose	deltaHHK	2	0.1215	0.148800001	0.124399997	0.085500002	0.190699995	0.180399999	0.191499993	0.178599998	0.163900003	0.164100006	0.162799999	0.164299995	0.178599998
A11 D-Mannose	deltaHHK	2	0.118699998	0.145600006	0.125300005	0.077500001	0.169400007	0.150299996	0.156900004	0.145500004	0.127399996	0.126800001	0.126499996	0.127100006	0.144600004
A12 Dulcitol	deltaHHK	2	0.118799999	0.142399997	0.1215	0.079999998	0.172900006	0.159999996	0.173700005	0.172800004	0.178000003	0.201900005	0.236900002	0.274300009	0.325899988
B01 D-Serine	deltaHHK	2	0.118299998	0.143999994	0.1219	0.079099998	0.173199996	0.156299993	0.163699999	0.147400007	0.134200007	0.134000003	0.1347	0.135399997	0.135199994
B02 D-Sorbitol	deltaHHK	2	0.116599999	0.141000003	0.120200001	0.074900001	0.166899994	0.150000006	0.158800006	0.144199997	0.134100005	0.136999995	0.139300004	0.142900005	0.144099995
B03 Glycerol	deltaHHK	2	0.116599999	0.141000003	0.120899998	0.078500003	0.169100001	0.141399994	0.165299997	0.140699998	0.142399997	0.143299997	0.144700006	0.146300003	0.146699995
B04 L-Fucose	deltaHHK	2	0.118699998	0.119900003	0.122199997	0.078900002	0.126800001	0.130799994	0.132100001	0.133000001	0.135199994	0.135399997	0.136399999	0.138799995	0.138400003
B05 D-Glucuronic Acid	deltaHHK	2	0.115199998	0.121699996	0.120700002	0.139799997	0.579200029	0.742299974	0.792900026	0.785899997	0.791299999	0.786000013	0.78670001	0.760800004	0.725899994
B06 D-Gluconic Acid	deltaHHK	2	0.120099999	0.145699993	0.133100003	0.084700003	0.200299993	0.223399997	0.279599994	0.335999995	0.397000015	0.461100012	0.49059999	0.508899987	0.578999996
B07 D,L-a-Glycerol-Phosphate	deltaHHK	2	0.117399998	0.141299993	0.131200001	0.079000004	0.175400004	0.161300004	0.166899994	0.160300002	0.143099993	0.145999998	0.148599997	0.152199998	0.174600005
B08 D-Xylose	deltaHHK	2	0.117399998	0.165999994	0.145699993	0.084399998	0.240400001	0.218199998	0.231000006	0.210600004	0.161599994	0.162499994	0.163900003	0.1655	0.208399996
B09 L-Lactic Acid	deltaHHK	2	0.118799999	0.142900005	0.123199999	0.080399998	0.185299993	0.179399997	0.188600004	0.181500003	0.160899997	0.161899999	0.163399994	0.164199993	0.178399995
B10 Formic Acid	deltaHHK	2	0.118100002	0.142800003	0.122100003	0.080600001	0.180800006	0.170399994	0.179499999	0.170300007	0.147300005	0.146799996	0.146899998	0.147400007	0.155699998
B11 D-Mannitol	deltaHHK	2	0.1171	0.144600004	0.119599998	0.074600004	0.167400002	0.153400004	0.171800002	0.182500005	0.176400006	0.188199997	0.197699994	0.210600004	0.222299993
B12 L-Glutamic Acid	deltaHHK	2	0.119099997	0.122500002	0.123400003	0.078699999	0.126800001	0.130999997	0.132799998	0.134200007	0.136099994	0.136700004	0.138099998	0.140599996	0.140599996
C01 D-Glucose-6- Phosphate	deltaHHK	2	0.115000002	0.132699996	0.119199999	0.079300001	0.165199995	0.157199994	0.173999995	0.158999994	0.161699995	0.162599996	0.163900003	0.164399996	0.164399996
C02 D-Galactonic Acid-g-Lactone	deltaHHK	2	0.117399998	0.140599996	0.1338	0.080700003	0.184300005	0.175999999	0.186299995	0.179700002	0.166899994	0.159400001	0.1602	0.161200002	0.182600006
C03 D,L-Malic Acid	deltaHHK	2	0.173600003	0.222200006	0.229100004	0.175999999	0.282499999	0.274599999	0.282900006	0.279000014	0.270399988	0.265500009	0.269800007	0.274800003	0.301600009
C04 D-Ribose	deltaHHK	2	0.118199997	0.146899998	0.142800003	0.084700003	0.200900003	0.193399996	0.200900003	0.190200001	0.162799999	0.161599994	0.162499994	0.163200006	0.188500002
C05 Tween 20	deltaHHK	2	0.127299994	0.159099996	0.140599996	0.087499999	0.184900001	0.169799998	0.171900004	0.162200004	0.137999997	0.137600005	0.138400003	0.139400005	0.159999996
C06 L-Rhamnose	deltaHHK	2	0.1184	0.136600003	0.121799998	0.0801	0.176100001	0.168300003	0.177300006	0.168599993	0.149200007	0.148200005	0.150700003	0.152099997	0.160999998
C07 D-Fructose	deltaHHK	2	0.115900002	0.138099998	0.1197	0.078299999	0.175500005	0.173299998	0.189700007	0.181700006	0.170399994	0.171700001	0.173199996	0.173899993	0.172800004
C08 Acetic Acid	deltaHHK	2	0.118699998	0.119400002	0.121299997	0.0792	0.129500002	0.139599994	0.147400007	0.148599997	0.149900004	0.149399996	0.149599999	0.151299998	0.150700003
C09 a-D-Glucose	deltaHHK	2	0.115699999	0.131799996	0.120800003	0.082199998	0.1743	0.190200001	0.262300014	0.299699992	0.360199988	0.406399995	0.462799996	0.523999989	0.578199983
C10 Maltose	deltaHHK	2	0.121100001	0.147300005	0.138699993	0.0845	0.182500005	0.172700003	0.179499999	0.174199998	0.1655	0.156299993	0.157399997	0.159400001	0.176499993
C11 D-Melibiose	deltaHHK	2	0.1228	0.147400007	0.123000003	0.075499997	0.166199997	0.153699994	0.152799994	0.142399997	0.131200001	0.1215	0.1215	0.122100003	0.1391
C12 Thymidine	deltaHHK	2	0.128000006	0.154599994	0.144299999	0.083300002	0.190400004	0.185800001	0.201399997	0.205200002	0.201900005	0.210800007	0.2245	0.235400006	0.266200006
D01 L-Asparagine	deltaHHK	2	0.122100003	0.1461	0.123499997	0.079499997	0.177200004	0.176300004	0.188700005	0.188700005	0.181199998	0.191799998	0.203099996	0.213799998	0.233099997
D02 D-Aspartic Acid	deltaHHK	2	0.117700003	0.145199999	0.1219	0.082800001	0.200800002	0.228200004	0.279799998	0.315800011	0.342700005	0.382400006	0.431199998	0.472000003	0.511600018
D03 D-Glucosaminic Acid	deltaHHK	2	0.117700003	0.141200006	0.1197	0.076200001	0.168400005	0.156900004	0.160400003	0.151099995	0.130999997	0.131200001	0.131999999	0.133200005	0.133200005
D04 1,2-Propanediol	deltaHHK	2	0.120200001	0.122699998	0.123999998	0.078400001	0.124300003	0.127100006	0.128999993	0.133599997	0.144299999	0.155399993	0.158500001	0.160899997	0.160400003
D05 Tween 40	deltaHHK	2	0.120899998	0.123400003	0.120499998	0.092399999	0.236599997	0.390700012	0.604200006	0.762799978	0.908599973	0.97329998	0.989499986	0.973100007	0.954100013
D06 a-Keto-Glutaric Acid	deltaHHK	2	0.120800003	0.141299993	0.135399997	0.081100002	0.190200001	0.185599998	0.190599993	0.184699997	0.175799996	0.163100004	0.1646	0.165800005	0.189600006
D07 a-Keto-Butyric Acid	deltaHHK	2	0.118699998	0.141100004	0.145799994	0.090499997	0.183799997	0.1708	0.175500005	0.168899998	0.1602	0.147	0.148800001	0.150999993	0.176100001
D08 a-Methyl-D- Galactoside	deltaHHK	2	0.130400002	0.153200001	0.158000007	0.093699999	0.221200004	0.219600007	0.227400005	0.213100001	0.205500007	0.192499995	0.194900006	0.198100001	0.222800002
D09 a-D-Lactose	deltaHHK	2	0.119999997	0.141399994	0.121600002	0.0779	0.174899995	0.174700007	0.185699999	0.179399997	0.158299997	0.157000005	0.157100007	0.157499999	0.169799998
D10 Lactulose	deltaHHK	2	0.119099997	0.145699993	0.121600002	0.077699997	0.1787	0.173999995	0.1822	0.180899993	0.163800001	0.169200003	0.173299998	0.177300006	0.198500007
D11 Sucrose	deltaHHK	2	0.118900001	0.141399994	0.120700002	0.078699999	0.1734	0.171900004	0.183200002	0.178100005	0.157199994	0.157499999	0.158999994	0.157499999	0.158099994
D12 Uridine	deltaHHK	2	0.171900004	0.1875	0.199200004	0.169599995	0.227699995	0.240799993	0.25150001	0.259299994	0.267800003	0.273499995	0.279900014	0.287400007	0.291700006
E01 L-Glutamine	deltaHHK	2	0.119400002	0.134299994	0.122000001	0.081799999	0.186399996	0.195199996	0.223800004	0.219099998	0.229699999	0.235499993	0.240199998	0.241999999	0.242899999
E02 m-Tartaric Acid	deltaHHK	2	0.122299999	0.143700004	0.133000001	0.085299999	0.203600004	0.229300007	0.287999988	0.330799997	0.364399999	0.388999999	0.431300014	0.465299994	0.512799978
E03 D-Glucose-1- Phosphate	deltaHHK	2	0.134399995	0.158500001	0.157199994	0.108900003	0.370400012	0.754800022	0.869300008	0.869199991	0.844299972	0.803600013	0.773599982	0.741400003	0.740800023
E04 D-Fructose-6- Phosphate	deltaHHK	2	0.137500003	0.153999999	0.146699995	0.080899999	0.193900004	0.179800004	0.1822	0.172900006	0.158800006	0.147799999	0.149299994	0.150900006	0.176200002
E05 Tween 80	deltaHHK	2	0.120999999	0.144600004	0.132799998	0.081100002	0.191699997	0.184599996	0.188199997	0.178499997	0.154200003	0.151899993	0.152600005	0.153400004	0.177699998
E06 a-Hydroxy Glutaric Acid-g-Lactone	deltaHHK	2	0.126100004	0.145699993	0.121600002	0.075900003	0.175099999	0.164299995	0.164900005	0.154899999	0.129099995	0.129199997	0.1303	0.131999999	0.155399993
E07 a-Hydroxy Butyric Acid	deltaHHK	2	0.1259	0.129999995	0.124200001	0.090999998	0.214399993	0.221799999	0.220500007	0.200200006	0.175699994	0.1743	0.174500003	0.173800007	0.172700003
E08 b-Methyl-D- Glucoside	deltaHHK	2	0.127900004	0.123499997	0.125699997	0.084100001	0.136500001	0.146699995	0.151500002	0.153099999	0.154300004	0.154300004	0.155200005	0.157299995	0.157199994
E09 Adonitol	deltaHHK	2	0.121100001	0.130099997	0.122299999	0.084799998	0.181600004	0.186700001	0.236200005	0.240099996	0.254000008	0.268299997	0.290800005	0.320199996	0.341399997
E10 Maltotriose	deltaHHK	2	0.152700007	0.1884	0.187299997	0.1373	0.245900005	0.2368	0.243499994	0.239199996	0.231700003	0.222299993	0.225500003	0.230299994	0.256900012
E11 2-Deoxy Adenosine	deltaHHK	2	0.125699997	0.139899999	0.131899998	0.079800002	0.185399994	0.183599994	0.197300002	0.193200007	0.182999998	0.174199998	0.176599994	0.179100007	0.203999996
E12 Adenosine	deltaHHK	2	0.122299999	0.141299993	0.129500002	0.082999997	0.196099997	0.196199998	0.207300007	0.200800002	0.185599998	0.179199994	0.181400001	0.182799995	0.207800001
F01 Glycyl-L-Aspartic Acid	deltaHHK	2	0.130199999	0.155399993	0.139899999	0.0902	0.195600003	0.192399994	0.1928	0.186900005	0.166899994	0.143900007	0.143199995	0.143800005	0.168500006
F02 Citric Acid	deltaHHK	2	0.135700002	0.142900005	0.1237	0.080799997	0.183400005	0.175899997	0.175799996	0.169699997	0.143199995	0.143199995	0.143199995	0.144299999	0.166800007
F03 m-Inositol	deltaHHK	2	0.118699998	0.136800006	0.119999997	0.083700001	0.196400002	0.263799995	0.428900003	0.585699975	0.684700012	0.773800015	0.827099979	0.847000003	0.844200015
F04 D-Threonine	deltaHHK	2	0.1259	0.123999998	0.127700001	0.0858	0.140799999	0.158299997	0.167600006	0.173700005	0.174799994	0.174400002	0.175400004	0.178000003	0.177499995
F05 Fumaric Acid	deltaHHK	2	0.1285	0.138500005	0.1259	0.086199999	0.175099999	0.158199996	0.170900002	0.150399998	0.148599997	0.147	0.146400005	0.147599995	0.147799999
F06 Bromo Succinic Acid	deltaHHK	2	0.123199999	0.144299999	0.135399997	0.080300003	0.190200001	0.181299999	0.189199999	0.183899999	0.171499997	0.160699993	0.161599994	0.162900001	0.188199997
F07 Propionic Acid	deltaHHK	2	0.123499997	0.141900003	0.130899996	0.116499998	0.59799999	0.806900024	0.851300001	0.845300019	0.841199994	0.815199971	0.781599998	0.751699984	0.749300003
F8 Mucic Acid	deltaHHK	2	0.121200003	0.141900003	0.134800002	0.081799999	0.196999997	0.191699997	0.200800002	0.193299994	0.177300006	0.165800005	0.166500002	0.166999996	0.1954
F9 Glycolic Acid	deltaHHK	2	0.127900004	0.148599997	0.126100004	0.076899998	0.181700006	0.169699997	0.175799996	0.170100003	0.151099995	0.152700007	0.154799998	0.158199996	0.182799995
F10 Glyoxylic Acid	deltaHHK	2	0.123800002	0.142900005	0.122299999	0.082400002	0.191599995	0.190300003	0.194299996	0.185800001	0.159700006	0.159799993	0.159600005	0.159899995	0.184
F11 D-Cellobiose	deltaHHK	2	0.127200007	0.121600002	0.120499998	0.074000001	0.161500007	0.157800004	0.158000007	0.148800001	0.135399997	0.139200002	0.143600002	0.148300007	0.152799994
F12 Inosine	deltaHHK	2	0.125599995	0.125300005	0.127000004	0.086800002	0.147	0.156399995	0.159600005	0.159199998	0.1602	0.160899997	0.161699995	0.164299995	0.164199993
G01 Glycyl-L- Glutamic Acid	deltaHHK	2	0.1237	0.116999999	0.118100002	0.072400004	0.137099996	0.119400002	0.125699997	0.118600003	0.119099997	0.119000003	0.118699998	0.119099997	0.119199999
G02 Tricarballylic Acid	deltaHHK	2	0.136000007	0.144600004	0.125499994	0.075499997	0.167999998	0.150700003	0.152999997	0.144800007	0.130500004	0.123999998	0.123899996	0.125100002	0.144199997
G03 L-Serine	deltaHHK	2	0.121100001	0.144600004	0.126599997	0.083300002	0.202900007	0.212899998	0.252299994	0.279399991	0.289400011	0.310400009	0.336100012	0.354200006	0.398299992
G04 L-Threonine	deltaHHK	2	0.122699998	0.145600006	0.127599999	0.087800004	0.201700002	0.197400004	0.209600002	0.206300005	0.184200004	0.182699993	0.182600006	0.182500005	0.208499998
G05 L-Alanine	deltaHHK	2	0.129600003	0.1567	0.131899998	0.086099997	0.234500006	0.284999996	0.375699997	0.423000008	0.403899997	0.403800011	0.417499989	0.434700012	0.474599987
G06 L-Alanyl-Glycine	deltaHHK	2	0.119099997	0.146799996	0.120200001	0.073899999	0.173299998	0.1602	0.162100002	0.152199998	0.1228	0.123300001	0.123499997	0.124499999	0.151999995
G07 Acetoacetic Acid	deltaHHK	2	0.116599999	0.140599996	0.119199999	0.073200002	0.169300005	0.163699999	0.160600007	0.147200003	0.121299997	0.120999999	0.121100001	0.122599997	0.136299998
G08 N-Acetyl-b-D- Mannosamine	deltaHHK	2	0.122000001	0.119999997	0.124200001	0.081699997	0.137899995	0.152700007	0.156800002	0.158399999	0.160400003	0.159700006	0.159299999	0.1602	0.159199998
G09 Mono Methyl Succinate	deltaHHK	2	0.353300005	0.130799994	0.121600002	0.097999997	0.33039999	0.664900005	0.750999987	0.737200022	0.719600022	0.71420002	0.699400008	0.684199989	0.671999991
G10 Methyl Pyruvate	deltaHHK	2	0.130500004	0.140900001	0.121399999	0.077399999	0.170000002	0.154200003	0.179800004	0.184200004	0.194399998	0.273200005	0.397799999	0.530600011	0.635900021
G11 D-Malic Acid	deltaHHK	2	0.118100002	0.141499996	0.120700002	0.079800002	0.180099994	0.172000006	0.185000002	0.180500001	0.159999996	0.159199998	0.158800006	0.163299993	0.181700006
G12 L-Malic Acid	deltaHHK	2	0.120499998	0.139699996	0.120200001	0.079800002	0.179199994	0.175899997	0.189300001	0.184599996	0.165000007	0.164499998	0.164100006	0.163599998	0.181799993
H01 Glycyl-L-Proline	deltaHHK	2	0.129099995	0.146300003	0.123899996	0.075599998	0.176599994	0.183799997	0.227200001	0.262100011	0.278200001	0.306100011	0.3486	0.386999995	0.426400006
H02 p-Hydroxy Phenyl Acetic Acid	deltaHHK	2	0.122900002	0.137600005	0.121600002	0.087200001	0.186800003	0.182899997	0.193599999	0.186900005	0.167899996	0.167999998	0.168300003	0.165999994	0.169
H03 m-Hydroxy Phenyl Acetic Acid	deltaHHK	2	0.116899997	0.131400004	0.119199999	0.076800004	0.165099993	0.161300004	0.163299993	0.143000007	0.131600007	0.132499993	0.133699998	0.136299998	0.137099996
H04 Tyramine	deltaHHK	2	0.128999993	0.118699998	0.120800003	0.077500001	0.126200005	0.131300002	0.136299998	0.139899999	0.143999994	0.144199997	0.145099998	0.146899998	0.145500004
H05 D-Psicose	deltaHHK	2	0.120700002	0.115900002	0.117299996	0.078199998	0.142499998	0.152700007	0.158999994	0.161599994	0.162699997	0.163499996	0.163800001	0.164100006	0.164299995
H06 L-Lyxose	deltaHHK	2	0.120399997	0.118000001	0.120099999	0.078900002	0.126599997	0.129099995	0.132699996	0.133900002	0.136099994	0.1391	0.143900007	0.156399995	0.182300001
H07 Glucuronamide	deltaHHK	2	0.118799999	0.117200002	0.118799999	0.080300003	0.146699995	0.204400003	0.322699994	0.44780001	0.563899994	0.629100025	0.687900007	0.710600019	0.708800018
H08 Pyruvic Acid	deltaHHK	2	0.119099997	0.118799999	0.120899998	0.083700001	0.146400005	0.193100005	0.252900004	0.310699999	0.364800006	0.416500002	0.438899994	0.450399995	0.459399998
H09 L-Galactonic Acid--Lactone	deltaHHK	2	0.122199997	0.118600003	0.121299997	0.108199999	0.320300013	0.566500008	0.574800014	0.564499974	0.554899991	0.549399972	0.539799988	0.532400012	0.524999976
H10 D-Galacturonic Acid	deltaHHK	2	0.1228	0.118799999	0.120899998	0.094700001	0.240600005	0.531899989	0.689100027	0.700399995	0.663999975	0.634599984	0.631799996	0.612699986	0.550000012
H11 Phenylethylamine	deltaHHK	2	0.117399998	0.118000001	0.120700002	0.079999998	0.136999995	0.176200002	0.226799995	0.275200009	0.345299989	0.421099991	0.502300024	0.58890003	0.660600007
H12 2-Aminoethanol	deltaHHK	2	0.120499998	0.120800003	0.124499999	0.084799998	0.142700002	0.150700003	0.154699996	0.155000001	0.157499999	0.157700002	0.158099994	0.159899995	0.159400001
A01 PM1 Control	deltaHHK	1	0.119900003	0.121600002	0.134900004	0.0854	0.152500004	0.166199997	0.172199994	0.176300004	0.178800002	0.177300006	0.178200006	0.177200004	0.177499995
A02 L-Arabinose	deltaHHK	1	0.1193	0.1219	0.132799998	0.078900002	0.127499998	0.127800003	0.129299998	0.130400002	0.131099999	0.130799994	0.133100003	0.133200005	0.134299994
A03 N-Acetyl-D- Glucosamine	deltaHHK	1	0.117899999	0.120399997	0.1228	0.083999999	0.145099998	0.158500001	0.1646	0.167500004	0.169799998	0.175500005	0.177000001	0.175999999	0.176200002
A04 D-Saccharic Acid	deltaHHK	1	0.1206	0.122299999	0.123999998	0.080300003	0.127800003	0.128399998	0.132799998	0.134100005	0.136099994	0.136700004	0.136099994	0.136199996	0.135299996
A05 Succinic Acid	deltaHHK	1	0.121399999	0.123599999	0.126100004	0.080200002	0.132499993	0.134399995	0.137400001	0.138500005	0.141000003	0.141399994	0.142199993	0.1426	0.142000005
A06 D-Galactose	deltaHHK	1	0.118900001	0.119599998	0.122900002	0.081500001	0.135199994	0.148200005	0.156299993	0.160799995	0.165199995	0.1664	0.166899994	0.170499995	0.170499995
A07 L-Aspartic Acid	deltaHHK	1	0.117899999	0.119400002	0.123099998	0.083300002	0.1382	0.153899997	0.163900003	0.170300007	0.177100003	0.179800004	0.180899993	0.183699995	0.187099993
A08 L-Proline	deltaHHK	1	0.117700003	0.118900001	0.120899998	0.079800002	0.133599997	0.150600001	0.160699993	0.168699995	0.179100007	0.180000007	0.179199994	0.184699997	0.187900007
A09 D-Alanine	deltaHHK	1	0.144500002	0.167799994	0.201199993	0.124200001	0.180700004	0.2086	0.192699999	0.196799994	0.200599998	0.203299999	0.206900001	0.209700003	0.210899994
A10 D-Trehalose	deltaHHK	1	0.117200002	0.146899998	0.158999994	0.084200002	0.140400007	0.186900005	0.186900005	0.176799998	0.161899999	0.1602	0.161200002	0.159199998	0.182999998
A11 D-Mannose	deltaHHK	1	0.118299998	0.148499995	0.158500001	0.0792	0.127499998	0.163200006	0.159500003	0.145199999	0.1303	0.129500002	0.129600003	0.129800007	0.152799994
A12 Dulcitol	deltaHHK	1	0.118199997	0.152899995	0.167099997	0.079999998	0.128099993	0.172000006	0.172700003	0.156299993	0.1382	0.140200004	0.144299999	0.153799996	0.207499996
B01 D-Serine	deltaHHK	1	0.119400002	0.148000002	0.158899993	0.079300001	0.128900006	0.161599994	0.161200002	0.137500003	0.1329	0.132599995	0.132799998	0.133499995	0.149599999
B02 D-Sorbitol	deltaHHK	1	0.117899999	0.150800005	0.158500001	0.0766	0.123999998	0.159099996	0.160500005	0.131200001	0.131999999	0.133399993	0.134599999	0.137199998	0.1567
B03 Glycerol	deltaHHK	1	0.116800003	0.1523	0.157000005	0.079599999	0.1285	0.163299993	0.169699997	0.137400001	0.140200004	0.141200006	0.141599998	0.1435	0.148399994
B04 L-Fucose	deltaHHK	1	0.119099997	0.120999999	0.1259	0.080799997	0.132799998	0.135499999	0.136600003	0.140699998	0.131099999	0.131899998	0.133399993	0.134399995	0.133900002
B05 D-Glucuronic Acid	deltaHHK	1	0.116099998	0.131500006	0.158399999	0.162400007	0.574899971	0.748099983	0.764999986	0.76730001	0.771399975	0.764500022	0.767199993	0.735899985	0.707300007
B06 D-Gluconic Acid	deltaHHK	1	0.123099998	0.154499993	0.165099993	0.086499996	0.157800004	0.229900002	0.273200005	0.305299997	0.325800002	0.358799994	0.379400015	0.393999994	0.423400015
B07 D,L-a-Glycerol-Phosphate	deltaHHK	1	0.117299996	0.1505	0.160600007	0.079999998	0.128900006	0.169200003	0.167099997	0.160999998	0.141900003	0.144800007	0.147300005	0.149900004	0.180199996
B08 D-Xylose	deltaHHK	1	0.117799997	0.150600001	0.162100002	0.085000001	0.144600004	0.191300005	0.191200003	0.185800001	0.163299993	0.163900003	0.164900005	0.1664	0.194700003
B09 L-Lactic Acid	deltaHHK	1	0.1206	0.155000001	0.1655	0.080399998	0.135900006	0.180899993	0.185100004	0.182999998	0.159799993	0.160999998	0.162300006	0.164000005	0.193499997
B10 Formic Acid	deltaHHK	1	0.123099998	0.160099998	0.168899998	0.081100002	0.1373	0.182699993	0.186000004	0.178299993	0.152700007	0.152799994	0.151500002	0.153099999	0.1831
B11 D-Mannitol	deltaHHK	1	0.1184	0.156900004	0.161899999	0.074600004	0.123499997	0.159999996	0.169499993	0.171000004	0.173500001	0.184300005	0.189500004	0.200900003	0.238100007
B12 L-Glutamic Acid	deltaHHK	1	0.119499996	0.120399997	0.121600002	0.077200003	0.124899998	0.126699999	0.129299998	0.130199999	0.130799994	0.131699994	0.133699998	0.135100007	0.1347
C01 D-Glucose-6- Phosphate	deltaHHK	1	0.115400001	0.136999995	0.154300004	0.079700001	0.135499999	0.177100003	0.1734	0.158600003	0.161500007	0.162499994	0.163900003	0.164299995	0.166500002
C02 D-Galactonic Acid-g-Lactone	deltaHHK	1	0.120200001	0.156900004	0.165600002	0.084799998	0.133399993	0.175400004	0.174099997	0.166899994	0.150999993	0.1523	0.154200003	0.154699996	0.184900001
C03 D,L-Malic Acid	deltaHHK	1	0.165399998	0.220200002	0.238900006	0.162799999	0.218099996	0.263900012	0.266200006	0.259299994	0.245700002	0.249599993	0.254000008	0.258300006	0.291099995
C04 D-Ribose	deltaHHK	1	0.118900001	0.151500002	0.163299993	0.084899999	0.142800003	0.192200005	0.191300005	0.181899995	0.161799997	0.162100002	0.162300006	0.163399994	0.192599997
C05 Tween 20	deltaHHK	1	0.127200007	0.163800001	0.173600003	0.088600002	0.135700002	0.173899993	0.169699997	0.158099994	0.140100002	0.1373	0.137500003	0.138600007	0.168300003
C06 L-Rhamnose	deltaHHK	1	0.118500002	0.146500006	0.160699993	0.0801	0.130799994	0.1734	0.175500005	0.159600005	0.146400005	0.146799996	0.146799996	0.148900002	0.179100007
C07 D-Fructose	deltaHHK	1	0.117899999	0.155000001	0.162200004	0.079899997	0.132599995	0.178100005	0.188299999	0.160099998	0.162900001	0.163100004	0.161400005	0.160400003	0.183899999
C08 Acetic Acid	deltaHHK	1	0.122000001	0.119900003	0.121600002	0.079899997	0.130700007	0.138999999	0.1479	0.149599999	0.149800003	0.149599999	0.149700001	0.149900004	0.148699999
C09 a-D-Glucose	deltaHHK	1	0.122599997	0.141800001	0.160999998	0.082400002	0.146300003	0.203700006	0.245800003	0.274899989	0.326099992	0.366299987	0.420599997	0.474900007	0.530399978
C10 Maltose	deltaHHK	1	0.1259	0.164700001	0.172999993	0.0867	0.139899999	0.180199996	0.177499995	0.174500003	0.155599996	0.155599996	0.158500001	0.159099996	0.188800007
C11 D-Melibiose	deltaHHK	1	0.128099993	0.156599998	0.167099997	0.080200002	0.123899996	0.160500005	0.154899999	0.145699993	0.123400003	0.122599997	0.123599999	0.123099998	0.152799994
C12 Thymidine	deltaHHK	1	0.142900005	0.173800007	0.180000007	0.091799997	0.144199997	0.191300005	0.204099998	0.212200001	0.204799995	0.216900006	0.230700001	0.241899997	0.280600011
D01 L-Asparagine	deltaHHK	1	0.124600001	0.153699994	0.164499998	0.079499997	0.135800004	0.182300001	0.189500004	0.191100001	0.174099997	0.180999994	0.189700007	0.198599994	0.236499995
D02 D-Aspartic Acid	deltaHHK	1	0.122699998	0.151600003	0.163699999	0.085100003	0.157600001	0.233799994	0.279599994	0.31220001	0.346399993	0.391200006	0.462599993	0.50120002	0.567300022
D03 D-Glucosaminic Acid	deltaHHK	1	0.119099997	0.152099997	0.159999996	0.078100003	0.126599997	0.162599996	0.164499998	0.152199998	0.131899998	0.132499993	0.131600007	0.133399993	0.1646
D04 1,2-Propanediol	deltaHHK	1	0.1219	0.123899996	0.125300005	0.079000004	0.126900002	0.128000006	0.131300002	0.137600005	0.148399994	0.154300004	0.155100003	0.156900004	0.156900004
D05 Tween 40	deltaHHK	1	0.121799998	0.135399997	0.153500006	0.0973	0.234799996	0.390899986	0.581900001	0.746500015	0.871999979	0.940100014	0.963	0.935800016	0.9199
D06 a-Keto-Glutaric Acid	deltaHHK	1	0.128999993	0.160600007	0.170399994	0.0845	0.142700002	0.190799996	0.1919	0.185800001	0.167699993	0.168200001	0.170699999	0.1708	0.200299993
D07 a-Keto-Butyric Acid	deltaHHK	1	0.122699998	0.154499993	0.172499999	0.096299998	0.156900004	0.191300005	0.165999994	0.1567	0.138600007	0.140000001	0.141599998	0.143700004	0.175300002
D08 a-Methyl-D- Galactoside	deltaHHK	1	0.120099999	0.152999997	0.164700001	0.0845	0.155499995	0.187700003	0.193499997	0.187999994	0.169200003	0.172399998	0.174500003	0.177599996	0.211300001
D09 a-D-Lactose	deltaHHK	1	0.119599998	0.151199996	0.1611	0.079300001	0.136399999	0.179199994	0.187000006	0.181700006	0.160600007	0.160600007	0.160400003	0.161599994	0.192900002
D10 Lactulose	deltaHHK	1	0.120099999	0.150800005	0.159700006	0.0792	0.146799996	0.172099993	0.174500003	0.165299997	0.148200005	0.150800005	0.152400002	0.1558	0.187800005
D11 Sucrose	deltaHHK	1	0.124499999	0.155599996	0.163399994	0.081200004	0.135199994	0.175899997	0.187099993	0.168099999	0.159199998	0.159400001	0.158000007	0.156499997	0.191599995
D12 Uridine	deltaHHK	1	0.177399993	0.190899998	0.201000005	0.168899998	0.225400001	0.235200003	0.245000005	0.252000004	0.259000003	0.264600009	0.270900011	0.27700001	0.280299991
E01 L-Glutamine	deltaHHK	1	0.122400001	0.132300004	0.150700003	0.080499999	0.139300004	0.2007	0.225799993	0.221200004	0.236300007	0.241600007	0.25060001	0.253800005	0.251399994
E02 m-Tartaric Acid	deltaHHK	1	0.125100002	0.157900006	0.167099997	0.088200003	0.153500006	0.223900005	0.276499987	0.322299987	0.346700013	0.385100007	0.429399997	0.460599989	0.51730001
E03 D-Glucose-1- Phosphate	deltaHHK	1	0.126399994	0.151099995	0.160699993	0.110799998	0.282299995	0.611100018	0.76819998	0.80430001	0.78609997	0.764900029	0.739000022	0.707700014	0.717100024
E04 D-Fructose-6- Phosphate	deltaHHK	1	0.149700001	0.155699998	0.163399994	0.082000002	0.150600001	0.168699995	0.169100001	0.160899997	0.138400003	0.139500007	0.140300006	0.142199993	0.175799996
E05 Tween 80	deltaHHK	1	0.1303	0.153200001	0.162599996	0.084399998	0.160899997	0.182999998	0.184699997	0.1778	0.152600005	0.152999997	0.152799994	0.153999999	0.187600002
E06 a-Hydroxy Glutaric Acid-g-Lactone	deltaHHK	1	0.158600003	0.160099998	0.162300006	0.078000002	0.1479	0.166199997	0.166999996	0.160400003	0.1391	0.139899999	0.141200006	0.143800005	0.178900003
E07 a-Hydroxy Butyric Acid	deltaHHK	1	0.134399995	0.159299999	0.166099995	0.0942	0.191	0.218600005	0.219600007	0.1998	0.175300002	0.1734	0.171900004	0.172499999	0.203999996
E08 b-Methyl-D- Glucoside	deltaHHK	1	0.128299996	0.123300001	0.126300007	0.085299999	0.137500003	0.144899994	0.149700001	0.151600003	0.153699994	0.154300004	0.154899999	0.156399995	0.155699998
E09 Adonitol	deltaHHK	1	0.117200002	0.135700002	0.149399996	0.082699999	0.143000007	0.183500007	0.200299993	0.203799993	0.2315	0.25940001	0.283199996	0.319000006	0.34709999
E10 Maltotriose	deltaHHK	1	0.162200004	0.205400005	0.218500003	0.139599994	0.215200007	0.236000001	0.239800006	0.236200005	0.216299996	0.218999997	0.223199993	0.226300001	0.261999995
E11 2-Deoxy Adenosine	deltaHHK	1	0.144099995	0.155499995	0.162599996	0.088200003	0.181799993	0.204699993	0.211600006	0.209600002	0.193800002	0.198500007	0.202199996	0.203099996	0.237299994
E12 Adenosine	deltaHHK	1	0.132300004	0.160699993	0.171700001	0.084399998	0.172199994	0.2007	0.2095	0.204500005	0.176200002	0.178100005	0.180000007	0.181899995	0.225999996
F01 Glycyl-L-Aspartic Acid	deltaHHK	1	0.125200003	0.151299998	0.160300002	0.077299997	0.150999993	0.167500004	0.170699999	0.164800003	0.139699996	0.138500005	0.136800006	0.136600003	0.170000002
F02 Citric Acid	deltaHHK	1	0.1285	0.153099999	0.161400005	0.081900001	0.155699998	0.171599999	0.173800007	0.165800005	0.143700004	0.143399999	0.142700002	0.144099995	0.1778
F03 m-Inositol	deltaHHK	1	0.125599995	0.153400004	0.160400003	0.087200001	0.175400004	0.270799994	0.439099997	0.587100029	0.698599994	0.774600029	0.827499986	0.843699992	0.866900027
F04 D-Threonine	deltaHHK	1	0.126399994	0.125300005	0.129500002	0.086099997	0.147200003	0.160999998	0.170399994	0.174400002	0.174099997	0.175099999	0.176300004	0.178299993	0.1778
F05 Fumaric Acid	deltaHHK	1	0.120899998	0.136899993	0.147100002	0.081799999	0.132200003	0.159799993	0.160300002	0.138999999	0.138899997	0.137600005	0.1382	0.137899995	0.142000005
F06 Bromo Succinic Acid	deltaHHK	1	0.125400007	0.158800006	0.165600002	0.082800001	0.163100004	0.182999998	0.1884	0.181299999	0.158899993	0.159799993	0.161400005	0.162	0.196799994
F07 Propionic Acid	deltaHHK	1	0.126200005	0.152099997	0.160999998	0.150800005	0.621500015	0.799799979	0.83069998	0.829299986	0.817700028	0.791800022	0.764199972	0.730000019	0.742900014
F8 Mucic Acid	deltaHHK	1	0.130700007	0.157499999	0.165399998	0.085100003	0.170699999	0.193100005	0.198500007	0.189799994	0.166800007	0.167199999	0.167999998	0.168400005	0.206100002
F9 Glycolic Acid	deltaHHK	1	0.122699998	0.153799996	0.162699997	0.079700001	0.157299995	0.171599999	0.177399993	0.172700003	0.151600003	0.153400004	0.154699996	0.156499997	0.192100003
F10 Glyoxylic Acid	deltaHHK	1	0.122699998	0.151600003	0.160600007	0.084200002	0.167400002	0.186100006	0.191499993	0.180399999	0.160300002	0.1602	0.159799993	0.160300002	0.192900002
F11 D-Cellobiose	deltaHHK	1	0.134000003	0.150399998	0.157100007	0.076099999	0.135399997	0.160300002	0.164499998	0.136600003	0.135900006	0.139599994	0.142800003	0.148000002	0.184400007
F12 Inosine	deltaHHK	1	0.130199999	0.129800007	0.133100003	0.087200001	0.151299998	0.157499999	0.161400005	0.163100004	0.163599998	0.163399994	0.164700001	0.164499998	0.163599998
G01 Glycyl-L- Glutamic Acid	deltaHHK	1	0.120700002	0.136600003	0.145699993	0.083899997	0.1391	0.169400007	0.172999993	0.156599998	0.159700006	0.157399997	0.155000001	0.154100001	0.154899999
G02 Tricarballylic Acid	deltaHHK	1	0.122100003	0.154400006	0.158000007	0.074500002	0.147499993	0.1558	0.157600001	0.150800005	0.123899996	0.123899996	0.124700002	0.124799997	0.159500003
G03 L-Serine	deltaHHK	1	0.122699998	0.152999997	0.159899995	0.086499996	0.184599996	0.221200004	0.255299985	0.281300008	0.2861	0.313199997	0.33829999	0.354799986	0.415699989
G04 L-Threonine	deltaHHK	1	0.128299996	0.156100005	0.164199993	0.086199999	0.1752	0.194700003	0.202399999	0.1954	0.168599993	0.168899998	0.170499995	0.170200005	0.208499998
G05 L-Alanine	deltaHHK	1	0.126399994	0.156399995	0.163499996	0.091399997	0.214699998	0.273699999	0.325700015	0.377400011	0.379799992	0.389999986	0.396400005	0.407599986	0.451299995
G06 L-Alanyl-Glycine	deltaHHK	1	0.1197	0.156399995	0.162300006	0.075900003	0.153999999	0.159199998	0.163800001	0.1523	0.126900002	0.126699999	0.126800001	0.128299996	0.164800003
G07 Acetoacetic Acid	deltaHHK	1	0.121200003	0.1567	0.161799997	0.075300001	0.147100002	0.156599998	0.163499996	0.135199994	0.125799999	0.126499996	0.126699999	0.1303	0.172499999
G08 N-Acetyl-b-D- Mannosamine	deltaHHK	1	0.131600007	0.127599999	0.130199999	0.082599998	0.143700004	0.154300004	0.159400001	0.162900001	0.165099993	0.165399998	0.166299999	0.165299997	0.164000005
G09 Mono Methyl Succinate	deltaHHK	1	0.122299999	0.136800006	0.144099995	0.121799998	0.376199991	0.666400015	0.71359998	0.704100013	0.692700028	0.688199997	0.681299984	0.669700027	0.662800014
G10 Methyl Pyruvate	deltaHHK	1	0.121699996	0.150399998	0.154400006	0.081699997	0.160799995	0.187000006	0.216999993	0.251899987	0.32280001	0.418199986	0.545300007	0.650600016	0.756500006
G11 D-Malic Acid	deltaHHK	1	0.127700001	0.151600003	0.155499995	0.081699997	0.163599998	0.180800006	0.191799998	0.176200002	0.160899997	0.158600003	0.158199996	0.156399995	0.192300007
G12 L-Malic Acid	deltaHHK	1	0.125499994	0.156800002	0.159700006	0.084100001	0.168799996	0.1796	0.194499999	0.175300002	0.160899997	0.159799993	0.158299997	0.158099994	0.1963
H01 Glycyl-L-Proline	deltaHHK	1	0.125699997	0.154899999	0.156499997	0.076700002	0.158700004	0.183400005	0.226899996	0.241300002	0.265399992	0.298599988	0.344399989	0.38350001	0.443500012
H02 p-Hydroxy Phenyl Acetic Acid	deltaHHK	1	0.127499998	0.1602	0.163900003	0.0902	0.176799998	0.189099997	0.2051	0.168599993	0.171499997	0.170300007	0.169699997	0.1708	0.208700001
H03 m-Hydroxy Phenyl Acetic Acid	deltaHHK	1	0.119999997	0.159199998	0.158800006	0.078400001	0.129199997	0.142399997	0.173800007	0.135199994	0.136600003	0.137899995	0.138400003	0.140699998	0.174199998
H04 Tyramine	deltaHHK	1	0.129700005	0.118299998	0.119800001	0.0766	0.1285	0.132100001	0.131300002	0.134000003	0.138099998	0.139699996	0.141100004	0.1417	0.141200006
H05 D-Psicose	deltaHHK	1	0.122100003	0.118500002	0.123199999	0.084399998	0.144299999	0.152600005	0.156100005	0.158899993	0.158399999	0.157700002	0.158399999	0.157600001	0.157399997
H06 L-Lyxose	deltaHHK	1	0.120099999	0.118600003	0.121399999	0.078699999	0.127100006	0.127900004	0.131099999	0.130700007	0.132499993	0.132499993	0.134399995	0.135000005	0.137999997
H07 Glucuronamide	deltaHHK	1	0.123400003	0.1175	0.1193	0.083999999	0.154799998	0.218099996	0.323199987	0.424400002	0.523100019	0.594399989	0.633700013	0.660099983	0.677699983
H08 Pyruvic Acid	deltaHHK	1	0.123999998	0.1193	0.122299999	0.086300001	0.150399998	0.187199995	0.237299994	0.294	0.347000003	0.377700001	0.386799991	0.393999994	0.399300009
H09 L-Galactonic Acid--Lactone	deltaHHK	1	0.169300005	0.120800003	0.124899998	0.117700003	0.33829999	0.556900024	0.560000002	0.540099978	0.531700015	0.524399996	0.525399983	0.515399992	0.513599992
H10 D-Galacturonic Acid	deltaHHK	1	0.125400007	0.119999997	0.124200001	0.1228	0.351300001	0.614700019	0.68900001	0.672699988	0.637799978	0.620800018	0.617999971	0.584999979	0.538100004
H11 Phenylethylamine	deltaHHK	1	0.119599998	0.118699998	0.1215	0.081	0.136299998	0.164399996	0.218500003	0.263700008	0.332500011	0.406199992	0.490099996	0.572099984	0.649200022
H12 2-Aminoethanol	deltaHHK	1	0.124399997	0.123000003	0.127100006	0.088	0.146200001	0.150099993	0.153099999	0.155100003	0.156399995	0.156200007	0.156299993	0.157499999	0.155900002
A01 PM1 Control	ES114	1	0.130500004	0.139500007	0.154599994	0.130700007	0.182300001	0.185499996	0.180600002	0.180099994	0.178900003	0.176699996	0.173700005	0.171700001	0.169499993
A02 L-Arabinose	ES114	1	0.130199999	0.134399995	0.151999995	0.102399997	0.150700003	0.153600007	0.148399994	0.149700001	0.149599999	0.148599997	0.149499997	0.148200005	0.146799996
A03 N-Acetyl-D- Glucosamine	ES114	1	0.129999995	0.1426	0.272000015	0.390899986	0.590600014	0.681500018	0.679700017	0.685899973	0.66930002	0.653199971	0.640500009	0.6329	0.631500006
A04 D-Saccharic Acid	ES114	1	0.132300004	0.138799995	0.150099993	0.105400003	0.154100001	0.157900006	0.156599998	0.160099998	0.164199993	0.164700001	0.162699997	0.168200001	0.169200003
A05 Succinic Acid	ES114	1	0.131099999	0.1382	0.145699993	0.105300002	0.158700004	0.162599996	0.162699997	0.165600002	0.167099997	0.166899994	0.168200001	0.177900001	0.203299999
A06 D-Galactose	ES114	1	0.1347	0.140599996	0.155499995	0.138999999	0.192100003	0.194700003	0.192399994	0.197699994	0.200499997	0.201100007	0.205200002	0.214200005	0.209999993
A07 L-Aspartic Acid	ES114	1	0.128399998	0.133699998	0.151999995	0.1329	0.187199995	0.191699997	0.193299994	0.195999995	0.199900001	0.200800002	0.204400003	0.208800003	0.209099993
A08 L-Proline	ES114	1	0.133699998	0.1417	0.157100007	0.135000005	0.188700005	0.191799998	0.191599995	0.194999993	0.198599994	0.205599993	0.215200007	0.217500001	0.223299995
A09 D-Alanine	ES114	1	0.154300004	0.179399997	0.209299996	0.150199994	0.201800004	0.236000001	0.226199999	0.215700001	0.219799995	0.222299993	0.225700006	0.227899998	0.230000004
A10 D-Trehalose	ES114	1	0.130899996	0.167500004	0.203500003	0.124799997	0.203600004	0.248999998	0.215399995	0.198699996	0.1743	0.172099993	0.167899996	0.169400007	0.204300001
A11 D-Mannose	ES114	1	0.136199996	0.173800007	0.200499997	0.1087	0.188899994	0.237499997	0.204799995	0.194900006	0.164199993	0.161300004	0.162599996	0.158500001	0.193599999
A12 Dulcitol	ES114	1	0.1373	0.167699993	0.194800004	0.115500003	0.226199999	0.337399989	0.381700009	0.451700002	0.520500004	0.609700024	0.689300001	0.754199982	0.832499981
B01 D-Serine	ES114	1	0.132100001	0.161500007	0.183699995	0.091799997	0.165099993	0.205300003	0.175899997	0.166199997	0.1417	0.141900003	0.1417	0.142199993	0.172900006
B02 D-Sorbitol	ES114	1	0.131400004	0.156100005	0.193700001	0.117899999	0.191400006	0.235400006	0.205400005	0.194600001	0.170200005	0.167799994	0.165399998	0.165800005	0.188800007
B03 Glycerol	ES114	1	0.134399995	0.139500007	0.194600001	0.111299999	0.169100001	0.232199997	0.201000005	0.188899994	0.166800007	0.165199995	0.163299993	0.162100002	0.170599997
B04 L-Fucose	ES114	1	0.136999995	0.144299999	0.150600001	0.1065	0.159299999	0.1822	0.163699999	0.165700004	0.166999996	0.167099997	0.166099995	0.167699993	0.167500004
B05 D-Glucuronic Acid	ES114	1	0.1294	0.146899998	0.382699996	0.768100023	0.83039999	0.85680002	0.824500024	0.798799992	0.786899984	0.752799988	0.72240001	0.704100013	0.686100006
B06 D-Gluconic Acid	ES114	1	0.137199998	0.169	0.208800003	0.187700003	0.376300007	0.528100014	0.626299977	0.721400023	0.769500017	0.786899984	0.77609998	0.794499993	0.832700014
B07 D,L-a-Glycerol-Phosphate	ES114	1	0.134000003	0.172199994	0.197600007	0.098700002	0.178000003	0.223800004	0.192900002	0.194000006	0.166800007	0.172800004	0.176899999	0.182899997	0.226799995
B08 D-Xylose	ES114	1	0.1303	0.171700001	0.206699997	0.126000002	0.211500004	0.254700005	0.221799999	0.212899998	0.180899993	0.178900003	0.178000003	0.1778	0.216199994
B09 L-Lactic Acid	ES114	1	0.1329	0.170000002	0.202600002	0.146200001	0.316799998	0.63499999	0.87379998	0.922200024	0.876800001	0.837100029	0.806299984	0.790899992	0.810199976
B10 Formic Acid	ES114	1	0.128099993	0.158800006	0.197600007	0.122599997	0.201800004	0.240700006	0.209399998	0.199499995	0.1708	0.169400007	0.168400005	0.168300003	0.202600002
B11 D-Mannitol	ES114	1	0.132699996	0.161899999	0.191300005	0.095299996	0.177399993	0.221399993	0.189899996	0.182899997	0.157000005	0.162400007	0.165600002	0.166999996	0.203999996
B12 L-Glutamic Acid	ES114	1	0.133599997	0.135900006	0.138600007	0.096799999	0.147	0.178200006	0.150099993	0.152999997	0.154300004	0.155499995	0.156299993	0.1567	0.157600001
C01 D-Glucose-6- Phosphate	ES114	1	0.129899994	0.137500003	0.184400007	0.123899996	0.178499997	0.223499998	0.202000007	0.175099999	0.173800007	0.171700001	0.170000002	0.168799996	0.187800005
C02 D-Galactonic Acid-g-Lactone	ES114	1	0.131999999	0.174099997	0.203999996	0.113200001	0.204099998	0.249300003	0.216900006	0.207499996	0.176200002	0.1752	0.173600003	0.172700003	0.2148
C03 D,L-Malic Acid	ES114	1	0.186700001	0.258100003	0.289999992	0.198799998	0.293900013	0.344300002	0.316799998	0.313899994	0.286599994	0.291299999	0.29519999	0.299699992	0.345899999
C04 D-Ribose	ES114	1	0.135199994	0.179800004	0.213300005	0.125599995	0.212599993	0.257299989	0.220799997	0.210500002	0.176599994	0.174400002	0.172399998	0.171499997	0.213
C05 Tween 20	ES114	1	0.142800003	0.186499998	0.261599988	0.361999989	0.603100002	0.754400015	0.765100002	0.757799983	0.715200007	0.704699993	0.698599994	0.698400021	0.725099981
C06 L-Rhamnose	ES114	1	0.132200003	0.167500004	0.199499995	0.113399997	0.197600007	0.238900006	0.205400005	0.194800004	0.1655	0.165000007	0.164499998	0.164100006	0.202099994
C07 D-Fructose	ES114	1	0.130099997	0.150700003	0.193200007	0.133599997	0.225400001	0.280400008	0.269300014	0.272300005	0.26699999	0.274199992	0.27700001	0.281899989	0.318599999
C08 Acetic Acid	ES114	1	0.132300004	0.137500003	0.147699997	0.113300003	0.164199993	0.199000001	0.162599996	0.162699997	0.1611	0.159600005	0.159099996	0.157600001	0.156100005
C09 a-D-Glucose	ES114	1	0.130700007	0.138699993	0.189799994	0.181400001	0.354099989	0.513300002	0.606599987	0.655499995	0.724699974	0.763400018	0.792800009	0.768999994	0.766799986
C10 Maltose	ES114	1	0.135299996	0.175699994	0.203600004	0.116800003	0.204400003	0.248500004	0.215499997	0.206699997	0.179199994	0.178200006	0.178100005	0.177399993	0.215599999
C11 D-Melibiose	ES114	1	0.135399997	0.170100003	0.202600002	0.112999998	0.203199998	0.248600006	0.216499999	0.2104	0.180099994	0.181500003	0.183799997	0.184799999	0.227200001
C12 Thymidine	ES114	1	0.138899997	0.184300005	0.212500006	0.141100004	0.237399995	0.287999988	0.260500014	0.25909999	0.234200001	0.238999993	0.243900001	0.248500004	0.291000009
D01 L-Asparagine	ES114	1	0.134900004	0.172600001	0.210700005	0.133000001	0.2377	0.304500014	0.28580001	0.283499986	0.25940001	0.263399988	0.263999999	0.263500005	0.296799988
D02 D-Aspartic Acid	ES114	1	0.135199994	0.172399998	0.214900002	0.1972	0.390399992	0.569199979	0.670300007	0.748600006	0.793099999	0.822700024	0.850300014	0.868799984	0.917900026
D03 D-Glucosaminic Acid	ES114	1	0.134100005	0.155200005	0.189500004	0.100000001	0.180099994	0.221499994	0.189899996	0.180700004	0.155100003	0.154799998	0.157100007	0.155499995	0.189999998
D04 1,2-Propanediol	ES114	1	0.143900007	0.154100001	0.166999996	0.118000001	0.176799998	0.193399996	0.182300001	0.179900005	0.179499999	0.178299993	0.178900003	0.178200006	0.178800002
D05 Tween 40	ES114	1	0.135199994	0.1417	0.230800003	0.427399993	0.824699998	1.029600024	1.024999976	0.947099984	0.879400015	0.851999998	0.823599994	0.800000012	0.803799987
D06 a-Keto-Glutaric Acid	ES114	1	0.133699998	0.171700001	0.204699993	0.124399997	0.215100005	0.256000012	0.222900003	0.212599993	0.193599999	0.180099994	0.1778	0.176599994	0.2183
D07 a-Keto-Butyric Acid	ES114	1	0.134299994	0.171800002	0.202900007	0.110699996	0.203899994	0.254000008	0.214200005	0.211300001	0.193000004	0.181400001	0.181299999	0.181799993	0.224999994
D08 a-Methyl-D- Galactoside	ES114	1	0.133499995	0.169400007	0.203199998	0.130700007	0.216700003	0.255899996	0.224299997	0.216800004	0.197600007	0.187999994	0.187000006	0.188299999	0.228400007
D09 a-D-Lactose	ES114	1	0.133200005	0.165099993	0.199599996	0.125400007	0.207300007	0.242799997	0.211400002	0.203700006	0.174999997	0.175500005	0.174799994	0.175099999	0.213300005
D10 Lactulose	ES114	1	0.1338	0.169	0.200200006	0.106200002	0.195600003	0.239999995	0.208299994	0.199499995	0.170000002	0.1699	0.169499993	0.169799998	0.211899996
D11 Sucrose	ES114	1	0.135000005	0.154799998	0.198799998	0.1285	0.213599995	0.253600001	0.221200004	0.211400002	0.185900003	0.184100002	0.184900001	0.183400005	0.219600007
D12 Uridine	ES114	1	0.165900007	0.186499998	0.197500005	0.167600006	0.226500005	0.236900002	0.245000005	0.253500015	0.261200011	0.267100006	0.272899985	0.277999997	0.283300012
E01 L-Glutamine	ES114	1	0.132499993	0.136399999	0.181799993	0.167600006	0.341300011	0.491400003	0.595399976	0.671999991	0.743099988	0.777400017	0.797100008	0.805299997	0.818700016
E02 m-Tartaric Acid	ES114	1	0.137600005	0.173099995	0.216600001	0.206	0.391200006	0.509000003	0.56099999	0.644800007	0.6523	0.615499973	0.601599991	0.598399997	0.629299998
E03 D-Glucose-1- Phosphate	ES114	1	0.142299995	0.182400003	0.321200013	0.565100014	0.851499975	0.909300029	0.869700015	0.865100026	0.8301	0.796299994	0.773299992	0.754599988	0.783399999
E04 D-Fructose-6- Phosphate	ES114	1	0.139799997	0.1655	0.188500002	0.105099998	0.189799994	0.225600004	0.198200002	0.193299994	0.178900003	0.169	0.168799996	0.168599993	0.204500005
E05 Tween 80	ES114	1	0.139200002	0.164299995	0.192399994	0.118699998	0.202999994	0.235200003	0.203799993	0.195099995	0.174199998	0.167899996	0.166500002	0.166700006	0.203400001
E06 a-Hydroxy Glutaric Acid-g-Lactone	ES114	1	0.150099993	0.162	0.190799996	0.098700002	0.184900001	0.224199995	0.191799998	0.182400003	0.155000001	0.154200003	0.153200001	0.152899995	0.194199994
E07 a-Hydroxy Butyric Acid	ES114	1	0.1373	0.148599997	0.218099996	0.161799997	0.245800003	0.275599986	0.235100001	0.216399997	0.193399996	0.193100005	0.190899998	0.189799994	0.229200006
E08 b-Methyl-D- Glucoside	ES114	1	0.136899993	0.141299993	0.149399996	0.1175	0.168400005	0.169699997	0.166199997	0.166500002	0.1664	0.165800005	0.164499998	0.165099993	0.165299997
E09 Adonitol	ES114	1	0.133100003	0.143600002	0.189300001	0.140100002	0.222100005	0.259600013	0.236300007	0.209800005	0.211799994	0.212899998	0.214499995	0.219500005	0.249799997
E10 Maltotriose	ES114	1	0.162799999	0.206100002	0.236699998	0.151899993	0.244299993	0.284200013	0.257200003	0.253199995	0.243200004	0.235100001	0.237100005	0.240099996	0.28549999
E11 2-Deoxy Adenosine	ES114	1	0.136899993	0.168799996	0.201499999	0.1285	0.224800006	0.263799995	0.224900007	0.215800002	0.198300004	0.181899995	0.180399999	0.179499999	0.224299997
E12 Adenosine	ES114	1	0.136700004	0.163499996	0.191499993	0.129600003	0.218600005	0.255899996	0.219699994	0.211999997	0.196199998	0.180700004	0.178100005	0.177900001	0.219699994
F01 Glycyl-L-Aspartic Acid	ES114	1	0.135199994	0.158800006	0.184300005	0.1131	0.205799997	0.246900007	0.211400002	0.207699999	0.201299995	0.244399995	0.400000006	0.694199979	0.845200002
F02 Citric Acid	ES114	1	0.139400005	0.167699993	0.194600001	0.097499996	0.182799995	0.224000007	0.189999998	0.1787	0.146899998	0.147	0.147100002	0.147699997	0.193200007
F03 m-Inositol	ES114	1	0.136999995	0.149200007	0.216800004	0.257200003	0.574299991	0.839999974	0.944100022	0.95450002	0.903800011	0.866299987	0.83130002	0.806599975	0.835699975
F04 D-Threonine	ES114	1	0.1382	0.142800003	0.154200003	0.120800003	0.176300004	0.188999996	0.184300005	0.185599998	0.187000006	0.186900005	0.185599998	0.184900001	0.184100002
F05 Fumaric Acid	ES114	1	0.132599995	0.150800005	0.181600004	0.108099997	0.177000001	0.208800003	0.184300005	0.159700006	0.155399993	0.153099999	0.151500002	0.151999995	0.180800006
F06 Bromo Succinic Acid	ES114	1	0.137099996	0.167899996	0.196199998	0.117299996	0.211300001	0.248199999	0.214000002	0.205500007	0.190899998	0.175699994	0.174400002	0.173099995	0.216800004
F07 Propionic Acid	ES114	1	0.131799996	0.176300004	0.37560001	0.798399985	0.896200001	0.932500005	0.894699991	0.858699977	0.807900012	0.769299984	0.750699997	0.735800028	0.767400026
F8 Mucic Acid	ES114	1	0.144600004	0.166999996	0.196600005	0.127499998	0.223700002	0.264499992	0.222299993	0.212099999	0.193399996	0.177399993	0.174799994	0.1743	0.223499998
F9 Glycolic Acid	ES114	1	0.132400006	0.159799993	0.190699995	0.122000001	0.215800002	0.256099999	0.2183	0.207900003	0.1831	0.175799996	0.174500003	0.1734	0.222399995
F10 Glyoxylic Acid	ES114	1	0.134299994	0.163399994	0.198899999	0.1219	0.212400004	0.251899987	0.214599997	0.202600002	0.172399998	0.1708	0.169499993	0.169	0.214399993
F11 D-Cellobiose	ES114	1	0.130099997	0.134299994	0.182300001	0.100100003	0.179000005	0.222499996	0.196500003	0.186399996	0.163299993	0.162599996	0.161300004	0.160799995	0.199200004
F12 Inosine	ES114	1	0.138999999	0.144600004	0.164800003	0.130199999	0.181400001	0.178399995	0.1752	0.177200004	0.175999999	0.177599996	0.174199998	0.173199996	0.172299996
G01 Glycyl-L- Glutamic Acid	ES114	1	0.133100003	0.139200002	0.1796	0.124600001	0.176300004	0.213100001	0.191400006	0.168500006	0.169100001	0.1664	0.160899997	0.159799993	0.171599999
G02 Tricarballylic Acid	ES114	1	0.131899998	0.157700002	0.178599998	0.092900001	0.1743	0.211600006	0.180000007	0.171700001	0.157399997	0.143900007	0.143700004	0.143299997	0.1866
G03 L-Serine	ES114	1	0.1373	0.1708	0.229499996	0.221399993	0.416200012	0.554700017	0.551999986	0.560800016	0.543600023	0.555000007	0.529100001	0.49149999	0.529699981
G04 L-Threonine	ES114	1	0.135000005	0.172000006	0.225999996	0.1505	0.2359	0.27610001	0.235799998	0.225500003	0.206300005	0.190200001	0.189700007	0.188299999	0.236699998
G05 L-Alanine	ES114	1	0.133699998	0.168599993	0.261599988	0.303900003	0.540099978	0.61619997	0.570200026	0.565800011	0.560899973	0.529799998	0.512799978	0.493099988	0.532400012
G06 L-Alanyl-Glycine	ES114	1	0.130600005	0.159799993	0.184599996	0.0876	0.173899993	0.214599997	0.176400006	0.166999996	0.136399999	0.136399999	0.136099994	0.136299998	0.185599998
G07 Acetoacetic Acid	ES114	1	0.128800005	0.147	0.181099996	0.089900002	0.167600006	0.208399996	0.174899995	0.164399996	0.138699993	0.138400003	0.138300002	0.138600007	0.182500005
G08 N-Acetyl-b-D- Mannosamine	ES114	1	0.134100005	0.138400003	0.147699997	0.117299996	0.168300003	0.191400006	0.164399996	0.164299995	0.164199993	0.165900007	0.163599998	0.162	0.162
G09 Mono Methyl Succinate	ES114	1	0.131300002	0.145899996	0.279599994	0.669399977	0.851899981	0.897099972	0.876999974	0.834699988	0.808200002	0.787400007	0.763499975	0.748099983	0.736599982
G10 Methyl Pyruvate	ES114	1	0.1347	0.157700002	0.186399996	0.127700001	0.217199996	0.272799999	0.275400013	0.335900009	0.428200006	0.546899974	0.674199998	0.77759999	0.889199972
G11 D-Malic Acid	ES114	1	0.135800004	0.157100007	0.186399996	0.120399997	0.207300007	0.25150001	0.210800007	0.199399993	0.171100006	0.172299996	0.168599993	0.168799996	0.213799998
G12 L-Malic Acid	ES114	1	0.136899993	0.158000007	0.191300005	0.119499996	0.2051	0.246800005	0.208100006	0.198300004	0.171499997	0.166899994	0.163499996	0.163200006	0.203899994
H01 Glycyl-L-Proline	ES114	1	0.135100007	0.156900004	0.190799996	0.132100001	0.262800008	0.377400011	0.502900004	0.575999975	0.582000017	0.587700009	0.584999979	0.58160001	0.617699981
H02 p-Hydroxy Phenyl Acetic Acid	ES114	1	0.134800002	0.162300006	0.266799986	0.592899978	0.893000007	0.958500028	0.899299979	0.899999976	0.868499994	0.8222	0.787999988	0.772700012	0.801400006
H03 m-Hydroxy Phenyl Acetic Acid	ES114	1	0.131799996	0.131400004	0.173099995	0.089400001	0.136899993	0.198699996	0.163499996	0.140000001	0.141100004	0.142000005	0.1426	0.1435	0.1743
H04 Tyramine	ES114	1	0.144199997	0.135900006	0.143800005	0.112300001	0.162599996	0.181500003	0.159099996	0.159199998	0.158199996	0.158399999	0.156499997	0.156800002	0.154499993
H05 D-Psicose	ES114	1	0.129700005	0.136500001	0.1523	0.130600005	0.1787	0.175799996	0.172999993	0.173299998	0.172800004	0.170000002	0.167199999	0.166099995	0.163900003
H06 L-Lyxose	ES114	1	0.134399995	0.137099996	0.140900001	0.103	0.153799996	0.1646	0.1655	0.192000002	0.273799986	0.373800009	0.496699989	0.628700018	0.720200002
H07 Glucuronamide	ES114	1	0.132300004	0.138300002	0.159199998	0.196199998	0.410600007	0.596700013	0.681999981	0.708000004	0.712100029	0.706399977	0.69690001	0.694800019	0.681699991
H08 Pyruvic Acid	ES114	1	0.137999997	0.143099993	0.167799994	0.162499994	0.240400001	0.263399988	0.284099996	0.326400012	0.379799992	0.422500014	0.456200004	0.497900009	0.523899972
H09 L-Galactonic Acid--Lactone	ES114	1	0.162100002	0.1426	0.250099987	0.654399991	0.711000025	0.6954	0.663399994	0.652999997	0.640799999	0.629400015	0.619899988	0.613699973	0.60680002
H10 D-Galacturonic Acid	ES114	1	0.133599997	0.142299995	0.2368	0.574199975	0.843800008	0.845799983	0.809400022	0.755800009	0.721099973	0.693700016	0.666599989	0.643299997	0.627600014
H11 Phenylethylamine	ES114	1	0.130400002	0.137799993	0.156100005	0.1787	0.33039999	0.477100015	0.642499983	0.760500014	0.817799985	0.839900017	0.821699977	0.803799987	0.784799993
H12 2-Aminoethanol	ES114	1	0.134599999	0.141599998	0.155399993	0.125699997	0.175500005	0.177200004	0.172199994	0.171200007	0.171200007	0.170900002	0.168300003	0.166099995	0.167600006
A01 PM1 Control	ES114	2	0.128000006	0.136299998	0.155399993	0.130700007	0.179700002	0.178399995	0.177200004	0.173199996	0.172900006	0.171700001	0.169400007	0.167400002	0.165900007
A02 L-Arabinose	ES114	2	0.133300006	0.1382	0.159500003	0.104800001	0.152099997	0.168699995	0.151899993	0.147699997	0.147200003	0.147599995	0.145500004	0.147599995	0.145500004
A03 N-Acetyl-D- Glucosamine	ES114	2	0.136999995	0.148300007	0.298099995	0.411599994	0.630599976	0.708000004	0.695100009	0.6972	0.684300005	0.655399978	0.650900006	0.648899972	0.643100023
A04 D-Saccharic Acid	ES114	2	0.140000001	0.144500002	0.1514	0.112899996	0.158999994	0.163000003	0.164700001	0.163000003	0.1664	0.170000002	0.168799996	0.171599999	0.172700003
A05 Succinic Acid	ES114	2	0.137400001	0.142700002	0.1514	0.112000003	0.165099993	0.168300003	0.172499999	0.169	0.171200007	0.173600003	0.172800004	0.181700006	0.194999993
A06 D-Galactose	ES114	2	0.138099998	0.142800003	0.154300004	0.136800006	0.184200004	0.182500005	0.185299993	0.186499998	0.190200001	0.194600001	0.194499999	0.1998	0.203999996
A07 L-Aspartic Acid	ES114	2	0.132100001	0.138699993	0.155499995	0.141599998	0.194000006	0.196600005	0.200599998	0.199200004	0.202199996	0.209999993	0.212699994	0.216900006	0.217500001
A08 L-Proline	ES114	2	0.129500002	0.135900006	0.151800007	0.1347	0.185299993	0.185800001	0.191200003	0.189999998	0.193700001	0.202600002	0.210899994	0.214399993	0.217800006
A09 D-Alanine	ES114	2	0.157700002	0.202600002	0.218099996	0.164499998	0.207599998	0.244900003	0.231700003	0.217700005	0.219099998	0.221599996	0.224299997	0.227500007	0.230000004
A10 D-Trehalose	ES114	2	0.130799994	0.169599995	0.188899994	0.125300005	0.209099993	0.226099998	0.209099993	0.189600006	0.174600005	0.172900006	0.168300003	0.168899998	0.191300005
A11 D-Mannose	ES114	2	0.131699994	0.168599993	0.181899995	0.106600001	0.188299999	0.209099993	0.194499999	0.183200002	0.164700001	0.164100006	0.161500007	0.162100002	0.186000004
A12 Dulcitol	ES114	2	0.133100003	0.166700006	0.180899993	0.1131	0.219600007	0.297500014	0.360700011	0.428000003	0.501600027	0.5898	0.669700027	0.743099988	0.814899981
B01 D-Serine	ES114	2	0.135499999	0.168500006	0.179299995	0.096100003	0.176100001	0.193900004	0.1734	0.161899999	0.143800005	0.144400001	0.144099995	0.144999996	0.172499999
B02 D-Sorbitol	ES114	2	0.136899993	0.175400004	0.192100003	0.123300001	0.207800001	0.224700004	0.205699995	0.185800001	0.1699	0.167899996	0.165800005	0.167099997	0.192499995
B03 Glycerol	ES114	2	0.133599997	0.172099993	0.187199995	0.113499999	0.197999999	0.215900004	0.197799996	0.168400005	0.167999998	0.167099997	0.165399998	0.166199997	0.188299999
B04 L-Fucose	ES114	2	0.138899997	0.142499998	0.149100006	0.106600001	0.1514	0.149100006	0.150600001	0.148900002	0.150700003	0.1505	0.151500002	0.152700007	0.1523
B05 D-Glucuronic Acid	ES114	2	0.29519999	0.1752	0.397599995	0.777999997	0.83829999	0.860000014	0.828100026	0.801400006	0.791400015	0.756299973	0.728500009	0.706799984	0.68809998
B06 D-Gluconic Acid	ES114	2	0.140699998	0.182899997	0.206	0.196099997	0.384900004	0.506099999	0.613099992	0.696500003	0.741400003	0.762300014	0.747099996	0.75	0.778500021
B07 D,L-a-Glycerol-Phosphate	ES114	2	0.137899995	0.175300002	0.185000002	0.100900002	0.187999994	0.205799997	0.190500006	0.181700006	0.163599998	0.169100001	0.1734	0.1787	0.215800002
B08 D-Xylose	ES114	2	0.388799995	0.178800002	0.199900001	0.1329	0.226600006	0.240199998	0.220799997	0.209299996	0.182799995	0.182300001	0.179900005	0.180099994	0.211600006
B09 L-Lactic Acid	ES114	2	0.131400004	0.172900006	0.191300005	0.145500004	0.340499997	0.643100023	0.858200014	0.904399991	0.848800004	0.813199997	0.789799988	0.775200009	0.791999996
B10 Formic Acid	ES114	2	0.1329	0.178399995	0.195700005	0.123099998	0.217600003	0.232800007	0.213	0.201700002	0.1752	0.174199998	0.172199994	0.171900004	0.205699995
B11 D-Mannitol	ES114	2	0.133000001	0.172499999	0.182300001	0.104599997	0.197999999	0.221599996	0.205899999	0.191699997	0.1752	0.1743	0.1734	0.173800007	0.205699995
B12 L-Glutamic Acid	ES114	2	0.133499995	0.133200005	0.138600007	0.098300003	0.146899998	0.147799999	0.150800005	0.147699997	0.149800003	0.1523	0.151199996	0.153600007	0.152500004
C01 D-Glucose-6- Phosphate	ES114	2	0.133499995	0.163299993	0.181700006	0.127599999	0.181799993	0.216700003	0.202199996	0.175300002	0.173199996	0.172199994	0.170200005	0.168899998	0.183699995
C02 D-Galactonic Acid-g-Lactone	ES114	2	0.142000005	0.191100001	0.205300003	0.123300001	0.218799993	0.240099996	0.223700002	0.205400005	0.179800004	0.179299995	0.179000005	0.175699994	0.2148
C03 D,L-Malic Acid	ES114	2	0.194900006	0.266900003	0.287800014	0.207100004	0.308800012	0.336100012	0.32249999	0.315600008	0.291799992	0.298099995	0.301899999	0.307599992	0.354600012
C04 D-Ribose	ES114	2	0.134900004	0.180000007	0.200900003	0.128999993	0.218199998	0.231999993	0.213400006	0.2051	0.1787	0.177399993	0.175699994	0.1752	0.208100006
C05 Tween 20	ES114	2	0.201700002	0.195800006	0.25909999	0.380400002	0.60860002	0.711300015	0.747300029	0.759500027	0.720600009	0.711700022	0.7051	0.700399995	0.719399989
C06 L-Rhamnose	ES114	2	0.137199998	0.1796	0.193399996	0.125499994	0.215700001	0.2289	0.211799994	0.198899999	0.173899993	0.174500003	0.172700003	0.172600001	0.206699997
C07 D-Fructose	ES114	2	0.134000003	0.174899995	0.190699995	0.140200004	0.240700006	0.268299997	0.264499992	0.261799991	0.263599992	0.270000011	0.274199992	0.279100001	0.308299989
C08 Acetic Acid	ES114	2	0.136800006	0.139699996	0.1479	0.1127	0.164000005	0.163100004	0.163900003	0.160500005	0.161200002	0.160699993	0.158299997	0.159099996	0.157000005
C09 a-D-Glucose	ES114	2	0.131400004	0.164199993	0.184100002	0.184	0.361099988	0.506699979	0.595799983	0.649999976	0.716799974	0.747399986	0.783200026	0.751600027	0.756299973
C10 Maltose	ES114	2	0.137999997	0.181899995	0.191499993	0.118299998	0.206900001	0.226300001	0.212099999	0.199300006	0.179299995	0.178900003	0.178599998	0.179399997	0.210999995
C11 D-Melibiose	ES114	2	0.134599999	0.174700007	0.190300003	0.121600002	0.213699996	0.231600001	0.220699996	0.212400004	0.188700005	0.190400004	0.195999995	0.196500003	0.232800007
C12 Thymidine	ES114	2	0.287999988	0.202700004	0.220300004	0.159500003	0.261599988	0.28549999	0.27759999	0.270900011	0.249400005	0.254999995	0.258899987	0.256399989	0.290600002
D01 L-Asparagine	ES114	2	0.137400001	0.180800006	0.200299993	0.139699996	0.247700006	0.284200013	0.284999996	0.284000009	0.265899986	0.271400005	0.270999998	0.271899998	0.298900008
D02 D-Aspartic Acid	ES114	2	0.137400001	0.180500001	0.204799995	0.207599998	0.418599993	0.556500018	0.681400001	0.761099994	0.799199998	0.835900009	0.862399995	0.881099999	0.919399977
D03 D-Glucosaminic Acid	ES114	2	0.134000003	0.170900002	0.181600004	0.098999999	0.185499996	0.203400001	0.183899999	0.1734	0.150999993	0.151700005	0.150999993	0.154400006	0.188199997
D04 1,2-Propanediol	ES114	2	0.136500001	0.141299993	0.152500004	0.121299997	0.167799994	0.166899994	0.170900002	0.1664	0.166999996	0.168400005	0.168300003	0.169	0.166999996
D05 Tween 40	ES114	2	0.151099995	0.174099997	0.242500007	0.443699986	0.849399984	1.03670001	1.036299944	0.98150003	0.912100017	0.872399986	0.844900012	0.819299996	0.817600012
D06 a-Keto-Glutaric Acid	ES114	2	0.151099995	0.196400002	0.210199997	0.145799994	0.235699996	0.253399998	0.2377	0.222299993	0.196799994	0.195299998	0.194399998	0.192000002	0.226699993
D07 a-Keto-Butyric Acid	ES114	2	0.138300002	0.178100005	0.1884	0.109999999	0.202299997	0.217800006	0.204099998	0.195899993	0.172299996	0.172900006	0.173099995	0.173700005	0.207200006
D08 a-Methyl-D- Galactoside	ES114	2	0.141800001	0.182699993	0.200800002	0.138099998	0.231000006	0.246000007	0.231099993	0.220799997	0.194700003	0.195800006	0.194999993	0.196600005	0.231800005
D09 a-D-Lactose	ES114	2	0.143199995	0.183899999	0.202399999	0.138600007	0.225199997	0.236399993	0.218799993	0.209700003	0.184799999	0.185499996	0.184200004	0.185200006	0.220400006
D10 Lactulose	ES114	2	0.136500001	0.182300001	0.193700001	0.112300001	0.208000004	0.224999994	0.210099995	0.199000001	0.172600001	0.174500003	0.172800004	0.174099997	0.211300001
D11 Sucrose	ES114	2	0.136700004	0.172299996	0.187700003	0.122199997	0.211300001	0.226899996	0.206	0.195099995	0.174500003	0.173199996	0.173099995	0.172299996	0.2051
D12 Uridine	ES114	2	0.166600004	0.184900001	0.197699994	0.171800002	0.229800001	0.238299996	0.25029999	0.255699992	0.263099998	0.269899994	0.275299996	0.282599986	0.286199987
E01 L-Glutamine	ES114	2	0.148100004	0.164700001	0.182699993	0.180600002	0.34799999	0.483900011	0.600600004	0.678499997	0.744499981	0.774900019	0.798900008	0.810800016	0.829999983
E02 m-Tartaric Acid	ES114	2	0.140799999	0.181899995	0.208700001	0.208199993	0.398000002	0.4912	0.555199981	0.630100012	0.620400012	0.602500021	0.592499971	0.584100008	0.614799976
E03 D-Glucose-1- Phosphate	ES114	2	0.138899997	0.182400003	0.304500014	0.573499978	0.861299992	0.887399971	0.868399978	0.855400026	0.814999998	0.79460001	0.772400022	0.754100025	0.77759999
E04 D-Fructose-6- Phosphate	ES114	2	0.144099995	0.181999996	0.191400006	0.1087	0.205500007	0.220899999	0.206300005	0.198899999	0.174400002	0.175400004	0.174999997	0.175400004	0.211099997
E05 Tween 80	ES114	2	0.145899996	0.187199995	0.200599998	0.128900006	0.223199993	0.234400004	0.214699998	0.205599993	0.1778	0.1778	0.176599994	0.176799998	0.214399993
E06 a-Hydroxy Glutaric Acid-g-Lactone	ES114	2	0.144400001	0.178800002	0.187800005	0.107299998	0.198100001	0.212500006	0.195800006	0.186700001	0.160699993	0.161300004	0.159600005	0.159999996	0.196700007
E07 a-Hydroxy Butyric Acid	ES114	2	0.140599996	0.178499997	0.210899994	0.165000007	0.249799997	0.256099999	0.231299996	0.212899998	0.192399994	0.194399998	0.193499997	0.189999998	0.220599994
E08 b-Methyl-D- Glucoside	ES114	2	0.132400006	0.1347	0.147200003	0.1193	0.165299997	0.163299993	0.163699999	0.161400005	0.162499994	0.161200002	0.159899995	0.159899995	0.157800004
E09 Adonitol	ES114	2	0.133399993	0.159799993	0.178000003	0.145400003	0.219400004	0.246700004	0.237499997	0.211199999	0.213599995	0.217800006	0.217700005	0.223499998	0.240400001
E10 Maltotriose	ES114	2	0.176300004	0.229200006	0.241300002	0.168099999	0.261299998	0.280499995	0.271200001	0.264299989	0.252499998	0.249500006	0.252600014	0.255600005	0.294699997
E11 2-Deoxy Adenosine	ES114	2	0.166700006	0.197999999	0.212699994	0.149399996	0.251899987	0.266299993	0.247500002	0.234599993	0.212899998	0.205500007	0.203600004	0.203500003	0.242500007
E12 Adenosine	ES114	2	0.139400005	0.180800006	0.197400004	0.134599999	0.232099995	0.245399997	0.225500003	0.215499997	0.185000002	0.183599994	0.1822	0.181700006	0.222900003
F01 Glycyl-L-Aspartic Acid	ES114	2	0.144899994	0.182899997	0.194900006	0.122100003	0.222000003	0.236300007	0.217399999	0.209099993	0.179199994	0.179499999	0.179100007	0.178800002	0.219099998
F02 Citric Acid	ES114	2	0.145500004	0.178900003	0.184499994	0.101499997	0.190099999	0.202000007	0.184	0.174600005	0.150900006	0.1514	0.150999993	0.152199998	0.188700005
F03 m-Inositol	ES114	2	0.139799997	0.180600002	0.212200001	0.243900001	0.559099972	0.805700004	0.929199994	0.948000014	0.903800011	0.863699973	0.833400011	0.806699991	0.816200018
F04 D-Threonine	ES114	2	0.138500005	0.143999994	0.157600001	0.125799999	0.180899993	0.185000002	0.189300001	0.186399996	0.188299999	0.190599993	0.189199999	0.189700007	0.187999994
F05 Fumaric Acid	ES114	2	0.142900005	0.162	0.173600003	0.118100002	0.177699998	0.192900002	0.185499996	0.159700006	0.158800006	0.159799993	0.158600003	0.158700004	0.169200003
F06 Bromo Succinic Acid	ES114	2	0.139699996	0.180899993	0.190599993	0.1241	0.228599995	0.241899997	0.225500003	0.208900005	0.188299999	0.1778	0.177000001	0.175500005	0.219999999
F07 Propionic Acid	ES114	2	0.148800001	0.198200002	0.409099996	0.822700024	0.994899988	0.995100021	0.972800016	0.94630003	0.896799982	0.856400013	0.828700006	0.810000002	0.836899996
F8 Mucic Acid	ES114	2	0.137899995	0.178900003	0.195899993	0.133100003	0.229300007	0.243200004	0.222399995	0.208199993	0.1778	0.176499993	0.1743	0.1752	0.218799993
F9 Glycolic Acid	ES114	2	0.137500003	0.177699998	0.192300007	0.1259	0.225500003	0.2403	0.219400004	0.209700003	0.178900003	0.179100007	0.177599996	0.176699996	0.219899997
F10 Glyoxylic Acid	ES114	2	0.139300004	0.180800006	0.192900002	0.126499996	0.228400007	0.242599994	0.219799995	0.206900001	0.175300002	0.174899995	0.1734	0.172999993	0.217399999
F11 D-Cellobiose	ES114	2	0.136299998	0.1734	0.183400005	0.107100002	0.198300004	0.217399999	0.204300001	0.191799998	0.169	0.168500006	0.167400002	0.167099997	0.204400003
F12 Inosine	ES114	2	0.140799999	0.1435	0.157600001	0.122000001	0.170900002	0.167899996	0.170399994	0.164900005	0.1664	0.170300007	0.167699993	0.168500006	0.165800005
G01 Glycyl-L- Glutamic Acid	ES114	2	0.136199996	0.159600005	0.174799994	0.126499996	0.187000006	0.209800005	0.198400006	0.168200001	0.167300001	0.167799994	0.167099997	0.163399994	0.173199996
G02 Tricarballylic Acid	ES114	2	0.149200007	0.180800006	0.185100004	0.106700003	0.202399999	0.213799998	0.196400002	0.1831	0.164700001	0.158000007	0.157399997	0.156800002	0.198500007
G03 L-Serine	ES114	2	0.144299999	0.186000004	0.225899994	0.237000003	0.431699991	0.543200016	0.565500021	0.554199994	0.537599981	0.559899986	0.5449	0.503700018	0.53640002
G04 L-Threonine	ES114	2	0.139200002	0.180399999	0.196199998	0.1329	0.232700005	0.247099996	0.224399999	0.211799994	0.179399997	0.178200006	0.176699996	0.176400006	0.222599998
G05 L-Alanine	ES114	2	0.140400007	0.186900005	0.264200002	0.3204	0.550899982	0.600700021	0.576600015	0.567399979	0.558600008	0.529500008	0.50910002	0.488599986	0.522800028
G06 L-Alanyl-Glycine	ES114	2	0.135900006	0.174999997	0.178100005	0.092500001	0.188600004	0.202900007	0.181299999	0.169300005	0.1391	0.140400007	0.139400005	0.140000001	0.185499996
G07 Acetoacetic Acid	ES114	2	0.133399993	0.173999995	0.178800002	0.093699999	0.185900003	0.200299993	0.180800006	0.167699993	0.141599998	0.142000005	0.1417	0.142299995	0.183500007
G08 N-Acetyl-b-D- Mannosamine	ES114	2	0.139500007	0.139500007	0.151500002	0.122400001	0.171900004	0.170499995	0.172800004	0.166199997	0.167400002	0.168400005	0.165999994	0.165399998	0.162900001
G09 Mono Methyl Succinate	ES114	2	0.131500006	0.161300004	0.271800011	0.6523	0.868900001	0.899800003	0.87529999	0.853500009	0.82249999	0.800000012	0.780099988	0.75849998	0.748899996
G10 Methyl Pyruvate	ES114	2	0.131899998	0.169100001	0.181700006	0.131699994	0.241099998	0.2667	0.279599994	0.329299986	0.409399986	0.526000023	0.666299999	0.772300005	0.880699992
G11 D-Malic Acid	ES114	2	0.136600003	0.175899997	0.189500004	0.123099998	0.2236	0.237599999	0.214499995	0.197799996	0.171200007	0.170699999	0.165700004	0.163200006	0.210099995
G12 L-Malic Acid	ES114	2	0.144999996	0.184	0.197799996	0.131500006	0.229000002	0.241099998	0.217999995	0.2051	0.175799996	0.172499999	0.171000004	0.168799996	0.210500002
H01 Glycyl-L-Proline	ES114	2	0.149900004	0.183500007	0.198100001	0.138699993	0.284799993	0.377700001	0.515500009	0.586000025	0.584100008	0.589699984	0.591600001	0.589999974	0.622500002
H02 p-Hydroxy Phenyl Acetic Acid	ES114	2	0.138099998	0.184699997	0.272199988	0.57950002	0.922699988	0.957300007	0.924099982	0.902100027	0.881900012	0.846000016	0.803200006	0.782899976	0.801699996
H03 m-Hydroxy Phenyl Acetic Acid	ES114	2	0.134800002	0.170100003	0.1778	0.093500003	0.182500005	0.198500007	0.1796	0.145400003	0.143700004	0.145099998	0.145799994	0.147100002	0.177300006
H04 Tyramine	ES114	2	0.142499998	0.134900004	0.143800005	0.111599997	0.162599996	0.160099998	0.160600007	0.156100005	0.155900002	0.159500003	0.155399993	0.1558	0.152700007
H05 D-Psicose	ES114	2	0.1329	0.140900001	0.155000001	0.1338	0.180999994	0.1787	0.177200004	0.173199996	0.172999993	0.169699997	0.168699995	0.168400005	0.166199997
H06 L-Lyxose	ES114	2	0.135299996	0.138300002	0.143399999	0.1065	0.154899999	0.159899995	0.1646	0.181500003	0.244299993	0.336100012	0.440800011	0.580900013	0.678499997
H07 Glucuronamide	ES114	2	0.135499999	0.141499996	0.168500006	0.267800003	0.515699983	0.671500027	0.727900028	0.733299971	0.726400018	0.709100008	0.696500003	0.688199997	0.681100011
H08 Pyruvic Acid	ES114	2	0.134000003	0.140400007	0.170000002	0.166299999	0.238100007	0.249400005	0.280499995	0.317900002	0.379700005	0.452600002	0.545799971	0.613600016	0.639900029
H09 L-Galactonic Acid--Lactone	ES114	2	0.162599996	0.1461	0.266900003	0.646000028	0.699800014	0.68690002	0.658699989	0.644500017	0.63499999	0.620999992	0.612999976	0.608200014	0.600300014
H10 D-Galacturonic Acid	ES114	2	0.136399999	0.144700006	0.237800002	0.561699986	0.840300024	0.839699984	0.807500005	0.752099991	0.718800008	0.687300026	0.671400011	0.64230001	0.631399989
H11 Phenylethylamine	ES114	2	0.133900002	0.139200002	0.158800006	0.185000002	0.342200011	0.480100006	0.64380002	0.759899974	0.819199979	0.836099982	0.821399987	0.80309999	0.782700002
H12 2-Aminoethanol	ES114	2	0.136099994	0.142000005	0.156800002	0.127800003	0.176100001	0.175400004	0.175999999	0.171100006	0.172299996	0.171800002	0.169100001	0.168899998	0.166899994
A01 PM1 Control	blank	1	0.112800002	0.1162	0.117399998	0.072099999	0.118900001	0.119400002	0.119099997	0.118799999	0.119999997	0.119000003	0.119400002	0.119599998	0.1197
A02 L-Arabinose	blank	1	0.114399999	0.116899997	0.117399998	0.072800003	0.119199999	0.120200001	0.119400002	0.118699998	0.119900003	0.118699998	0.119400002	0.119900003	0.120499998
A03 N-Acetyl-D- Glucosamine	blank	1	0.1153	0.119499996	0.120099999	0.073700003	0.120200001	0.121399999	0.1206	0.119999997	0.121299997	0.120099999	0.120800003	0.121299997	0.120899998
A04 D-Saccharic Acid	blank	1	0.114200003	0.116499998	0.117200002	0.073100001	0.119000003	0.119800001	0.119599998	0.119499996	0.120700002	0.119900003	0.120399997	0.120899998	0.1215
A05 Succinic Acid	blank	1	0.114799999	0.117200002	0.117700003	0.073200002	0.119999997	0.120800003	0.120200001	0.119900003	0.120999999	0.119900003	0.120300002	0.120499998	0.1206
A06 D-Galactose	blank	1	0.1153	0.117899999	0.118500002	0.073299997	0.120700002	0.121299997	0.120999999	0.120700002	0.122100003	0.120999999	0.121600002	0.121299997	0.121799998
A07 L-Aspartic Acid	blank	1	0.113799997	0.116400003	0.116999999	0.072999999	0.119000003	0.1197	0.119199999	0.119400002	0.120399997	0.119900003	0.120499998	0.120300002	0.120899998
A08 L-Proline	blank	1	0.115000002	0.119400002	0.117799997	0.073399998	0.120399997	0.120700002	0.120300002	0.120200001	0.122100003	0.122100003	0.123599999	0.123499997	0.123199999
A09 D-Alanine	blank	1	0.141800001	0.158000007	0.163000003	0.126399994	0.183699995	0.184599996	0.188700005	0.192499995	0.198100001	0.200000003	0.203799993	0.206900001	0.209600002
A10 D-Trehalose	blank	1	0.114699997	0.142100006	0.133200005	0.071900003	0.159899995	0.118699998	0.141299993	0.117899999	0.119000003	0.117899999	0.118600003	0.119099997	0.139300004
A11 D-Mannose	blank	1	0.114699997	0.140699998	0.136199996	0.072300002	0.158600003	0.119199999	0.141299993	0.133599997	0.119999997	0.119400002	0.119999997	0.120499998	0.140900001
A12 Dulcitol	blank	1	0.114100002	0.141299993	0.137500003	0.073399998	0.158099994	0.1197	0.140799999	0.128000006	0.119400002	0.118600003	0.119000003	0.119099997	0.137600005
B01 D-Serine	blank	1	0.119999997	0.147699997	0.144099995	0.072499998	0.164299995	0.124399997	0.148200005	0.134900004	0.125	0.124600001	0.124399997	0.124300003	0.142800003
B02 D-Sorbitol	blank	1	0.114699997	0.147200003	0.143700004	0.0726	0.163900003	0.118699998	0.144099995	0.1184	0.119599998	0.118600003	0.119099997	0.118799999	0.119599998
B03 Glycerol	blank	1	0.115400001	0.142299995	0.136600003	0.071800001	0.159999996	0.119199999	0.140699998	0.119199999	0.119800001	0.119000003	0.119599998	0.119400002	0.119800001
B04 L-Fucose	blank	1	0.115599997	0.116899997	0.117600001	0.073399998	0.1197	0.1197	0.1197	0.119900003	0.121699996	0.120300002	0.121200003	0.120800003	0.1206
B05 D-Glucuronic Acid	blank	1	0.113399997	0.120700002	0.118699998	0.073899999	0.131699994	0.1206	0.126000002	0.119199999	0.120200001	0.119599998	0.119900003	0.120200001	0.122400001
B06 D-Gluconic Acid	blank	1	0.116499998	0.144700006	0.137600005	0.0744	0.166299999	0.121600002	0.147100002	0.137799993	0.1219	0.120899998	0.121699996	0.122100003	0.145099998
B07 D,L-a-Glycerol-Phosphate	blank	1	0.114399999	0.149399996	0.135600001	0.071699999	0.158899993	0.130199999	0.142299995	0.137500003	0.118600003	0.117700003	0.118299998	0.118600003	0.141599998
B08 D-Xylose	blank	1	0.114200003	0.140100002	0.139400005	0.0726	0.159799993	0.130799994	0.143700004	0.140200004	0.119499996	0.118799999	0.119199999	0.119400002	0.142900005
B09 L-Lactic Acid	blank	1	0.1259	0.154699996	0.153400004	0.071599998	0.173099995	0.138899997	0.156200007	0.152999997	0.1294	0.129500002	0.129500002	0.129800007	0.154699996
B10 Formic Acid	blank	1	0.116099998	0.143999994	0.144299999	0.072700001	0.1646	0.125799999	0.146799996	0.142700002	0.120499998	0.119400002	0.120099999	0.1197	0.144999996
B11 D-Mannitol	blank	1	0.114399999	0.146200001	0.143999994	0.071199998	0.163499996	0.117399998	0.144199997	0.127599999	0.117799997	0.117299996	0.117799997	0.1175	0.138899997
B12 L-Glutamic Acid	blank	1	0.115599997	0.117299996	0.118100002	0.074000001	0.120399997	0.120499998	0.120700002	0.120700002	0.122199997	0.120999999	0.122000001	0.121600002	0.121699996
C01 D-Glucose-6- Phosphate	blank	1	0.114	0.127599999	0.116499998	0.071400002	0.143999994	0.1184	0.136299998	0.118199997	0.119499996	0.118500002	0.119000003	0.1193	0.122599997
C02 D-Galactonic Acid-g-Lactone	blank	1	0.114699997	0.144500002	0.137500003	0.073100001	0.167799994	0.120999999	0.149599999	0.139899999	0.122400001	0.121100001	0.122000001	0.122699998	0.149200007
C03 D,L-Malic Acid	blank	1	0.163100004	0.311300009	0.215900004	0.160300002	0.25819999	0.238800004	0.257200003	0.2579	0.245000005	0.247199997	0.251800001	0.255699992	0.282999992
C04 D-Ribose	blank	1	0.115800001	0.261900008	0.140000001	0.0722	0.162	0.132300004	0.144800007	0.140799999	0.118799999	0.118199997	0.118500002	0.118600003	0.143600002
C05 Tween 20	blank	1	0.132599995	0.165600002	0.1664	0.086800002	0.185399994	0.142299995	0.167199999	0.165700004	0.142100006	0.141900003	0.142800003	0.143099993	0.168400005
C06 L-Rhamnose	blank	1	0.115599997	0.145099998	0.145999998	0.0722	0.164100006	0.118100002	0.145799994	0.142499998	0.1184	0.118000001	0.118299998	0.118000001	0.144899994
C07 D-Fructose	blank	1	0.114500001	0.147400007	0.145899996	0.071400002	0.164399996	0.117899999	0.146200001	0.129199997	0.118799999	0.118100002	0.118699998	0.118199997	0.140499994
C08 Acetic Acid	blank	1	0.116999999	0.117200002	0.117799997	0.0735	0.120499998	0.119999997	0.119999997	0.120300002	0.121699996	0.120800003	0.121699996	0.121299997	0.121699996
C09 a-D-Glucose	blank	1	0.1162	0.129500002	0.119000003	0.0744	0.149599999	0.122699998	0.142199993	0.121799998	0.123800002	0.122000001	0.122699998	0.122900002	0.123499997
C10 Maltose	blank	1	0.120899998	0.150900006	0.143600002	0.0792	0.171399996	0.127000004	0.154799998	0.143800005	0.128199995	0.126399994	0.127599999	0.127900004	0.149599999
C11 D-Melibiose	blank	1	0.119999997	0.152600005	0.148399994	0.075400002	0.173199996	0.134599999	0.153300002	0.145999998	0.131500006	0.121399999	0.122199997	0.122699998	0.150900006
C12 Thymidine	blank	1	0.143000007	0.241099998	0.1567	0.084399998	0.1787	0.137600005	0.158700004	0.153200001	0.130700007	0.128800005	0.129800007	0.129999995	0.156499997
D01 L-Asparagine	blank	1	0.131899998	0.167999998	0.166099995	0.0757	0.186199993	0.135499999	0.164700001	0.161500007	0.133499995	0.133000001	0.134299994	0.1347	0.164100006
D02 D-Aspartic Acid	blank	1	0.1162	0.146200001	0.145300001	0.072899997	0.168099999	0.120499998	0.149000004	0.143099993	0.120099999	0.119199999	0.119800001	0.119400002	0.1461
D03 D-Glucosaminic Acid	blank	1	0.114500001	0.147799999	0.143999994	0.071199998	0.163200006	0.117200002	0.145699993	0.130700007	0.117799997	0.117200002	0.118000001	0.1175	0.141299993
D04 1,2-Propanediol	blank	1	0.117700003	0.1197	0.121200003	0.0779	0.124899998	0.126000002	0.125200003	0.125699997	0.127499998	0.127000004	0.128399998	0.128600001	0.129299998
D05 Tween 40	blank	1	0.118100002	0.119199999	0.116999999	0.0726	0.140000001	0.119599998	0.136500001	0.1193	0.121200003	0.1197	0.120300002	0.1206	0.120999999
D06 a-Keto-Glutaric Acid	blank	1	0.120999999	0.145400003	0.138500005	0.073100001	0.166999996	0.121100001	0.150999993	0.138699993	0.126699999	0.119999997	0.120800003	0.121299997	0.146699995
D07 a-Keto-Butyric Acid	blank	1	0.116999999	0.179900005	0.145899996	0.091499999	0.192000002	0.168799996	0.185800001	0.174899995	0.182099998	0.161400005	0.173899993	0.1259	0.149800003
D08 a-Methyl-D- Galactoside	blank	1	0.124399997	0.273499995	0.158000007	0.100000001	0.206300005	0.184400007	0.197099999	0.186900005	0.186000004	0.168799996	0.177000001	0.179299995	0.152899995
D09 a-D-Lactose	blank	1	0.1171	0.145199999	0.143600002	0.0722	0.164199993	0.1193	0.148300007	0.142700002	0.1193	0.119099997	0.120300002	0.120399997	0.146200001
D10 Lactulose	blank	1	0.117299996	0.146799996	0.143900007	0.073399998	0.163699999	0.121799998	0.148100004	0.142100006	0.118799999	0.1184	0.118900001	0.118600003	0.144899994
D11 Sucrose	blank	1	0.119199999	0.144999996	0.144899994	0.072499998	0.162499994	0.118799999	0.147100002	0.122699998	0.1197	0.1193	0.119900003	0.1197	0.137700006
D12 Uridine	blank	1	0.164100006	0.1796	0.191200003	0.162	0.220300004	0.231000006	0.2412	0.249300003	0.25819999	0.263099998	0.269699991	0.274699986	0.279599994
E01 L-Glutamine	blank	1	0.116300002	0.119499996	0.1153	0.070699997	0.141399994	0.117799997	0.134499997	0.117399998	0.118900001	0.117799997	0.118299998	0.118699998	0.119099997
E02 m-Tartaric Acid	blank	1	0.1197	0.141599998	0.135600001	0.072099999	0.160999998	0.119800001	0.147400007	0.135900006	0.120800003	0.119099997	0.119999997	0.120499998	0.143900007
E03 D-Glucose-1- Phosphate	blank	1	0.1228	0.145600006	0.141399994	0.073899999	0.166199997	0.134200007	0.151099995	0.1426	0.131799996	0.122199997	0.123300001	0.123899996	0.150000006
E04 D-Fructose-6- Phosphate	blank	1	0.128800005	0.191599995	0.145400003	0.074600004	0.169100001	0.137899995	0.152600005	0.145400003	0.124799997	0.121399999	0.121799998	0.122100003	0.1505
E05 Tween 80	blank	1	0.118699998	0.228300005	0.144700006	0.072099999	0.168799996	0.133399993	0.150900006	0.144500002	0.1193	0.119400002	0.119499996	0.1197	0.148200005
E06 a-Hydroxy Glutaric Acid-g-Lactone	blank	1	0.123400003	0.145400003	0.143299997	0.0735	0.163900003	0.120700002	0.149100006	0.143000007	0.120700002	0.120200001	0.1206	0.120300002	0.146500006
E07 a-Hydroxy Butyric Acid	blank	1	0.124200001	0.150099993	0.144999996	0.074699998	0.149000004	0.122500002	0.133699998	0.125400007	0.124399997	0.122599997	0.125	0.125300005	0.128000006
E08 b-Methyl-D- Glucoside	blank	1	0.121200003	0.120099999	0.120700002	0.077100001	0.123800002	0.124300003	0.124499999	0.125400007	0.127100006	0.126699999	0.127800003	0.127700001	0.1285
E09 Adonitol	blank	1	0.115999997	0.1219	0.116499998	0.071800001	0.1426	0.118799999	0.136299998	0.118799999	0.120200001	0.119099997	0.1197	0.1197	0.119999997
E10 Maltotriose	blank	1	0.152199998	0.187099993	0.188700005	0.132300004	0.232600003	0.203199998	0.231999993	0.225199997	0.218899995	0.216499999	0.221300006	0.225199997	0.253600001
E11 2-Deoxy Adenosine	blank	1	0.119999997	0.142199993	0.138799995	0.073100001	0.160400003	0.136600003	0.148100004	0.139799997	0.128000006	0.120899998	0.120999999	0.121600002	0.145699993
E12 Adenosine	blank	1	0.122699998	0.168699995	0.142499998	0.072700001	0.166099995	0.136500001	0.149900004	0.142100006	0.1241	0.118900001	0.119400002	0.119599998	0.147699997
F01 Glycyl-L-Aspartic Acid	blank	1	0.120499998	0.145899996	0.143199995	0.072300002	0.165299997	0.131400004	0.148699999	0.143600002	0.119900003	0.119900003	0.120200001	0.120300002	0.148000002
F02 Citric Acid	blank	1	0.125	0.146300003	0.144600004	0.073600002	0.165999994	0.120300002	0.150900006	0.144299999	0.120200001	0.119999997	0.120300002	0.119999997	0.147799999
F03 m-Inositol	blank	1	0.121100001	0.143800005	0.1417	0.071400002	0.162300006	0.117700003	0.146699995	0.125599995	0.118600003	0.118000001	0.118699998	0.1184	0.139200002
F04 D-Threonine	blank	1	0.1193	0.1206	0.1215	0.078199998	0.124899998	0.125400007	0.125799999	0.126200005	0.127499998	0.126699999	0.127900004	0.127599999	0.128099993
F05 Fumaric Acid	blank	1	0.116899997	0.122900002	0.114799999	0.070299998	0.145699993	0.1171	0.136399999	0.1171	0.1184	0.117299996	0.117700003	0.118000001	0.118100002
F06 Bromo Succinic Acid	blank	1	0.121100001	0.142199993	0.138400003	0.071800001	0.162599996	0.126599997	0.149000004	0.137799993	0.124899998	0.120800003	0.121699996	0.122100003	0.146799996
F07 Propionic Acid	blank	1	0.119900003	0.145300001	0.141200006	0.072499998	0.164900005	0.134900004	0.149200007	0.139899999	0.122000001	0.119400002	0.120099999	0.120999999	0.1479
F8 Mucic Acid	blank	1	0.1219	0.191799998	0.142499998	0.072899997	0.165700004	0.137199998	0.149399996	0.142100006	0.120499998	0.1193	0.1197	0.120099999	0.148100004
F9 Glycolic Acid	blank	1	0.120399997	0.148100004	0.144299999	0.072899997	0.167699993	0.1303	0.1505	0.144199997	0.120399997	0.120099999	0.120499998	0.120399997	0.148599997
F10 Glyoxylic Acid	blank	1	0.119499996	0.147300005	0.143800005	0.072899997	0.1664	0.119499996	0.1505	0.143800005	0.120099999	0.119400002	0.119800001	0.120399997	0.147799999
F11 D-Cellobiose	blank	1	0.122100003	0.145999998	0.142499998	0.071800001	0.163800001	0.117700003	0.147300005	0.133399993	0.118500002	0.117899999	0.118600003	0.118199997	0.142700002
F12 Inosine	blank	1	0.122100003	0.122100003	0.122400001	0.078299999	0.124399997	0.124799997	0.124700002	0.124899998	0.126100004	0.125100002	0.125799999	0.125300005	0.125699997
G01 Glycyl-L- Glutamic Acid	blank	1	0.1162	0.114399999	0.115199998	0.070299998	0.131999999	0.116800003	0.124799997	0.116599999	0.1175	0.116800003	0.117200002	0.117399998	0.1175
G02 Tricarballylic Acid	blank	1	0.1175	0.142299995	0.136299998	0.072999999	0.163699999	0.120300002	0.147599995	0.137700006	0.120999999	0.120300002	0.120899998	0.121100001	0.146699995
G03 L-Serine	blank	1	0.121399999	0.141299993	0.136600003	0.071400002	0.160300002	0.124899998	0.144400001	0.137099996	0.118199997	0.1175	0.118000001	0.118600003	0.144700006
G04 L-Threonine	blank	1	0.1219	0.143299997	0.139300004	0.072099999	0.161599994	0.126699999	0.146400005	0.139899999	0.1206	0.1197	0.119999997	0.120499998	0.146799996
G05 L-Alanine	blank	1	0.121699996	0.147300005	0.144099995	0.072400004	0.167400002	0.132300004	0.149499997	0.143600002	0.120300002	0.120099999	0.120300002	0.120200001	0.149000004
G06 L-Alanyl-Glycine	blank	1	0.116599999	0.149000004	0.145199999	0.074199997	0.168200001	0.120099999	0.151099995	0.144500002	0.121200003	0.121200003	0.1215	0.1215	0.1505
G07 Acetoacetic Acid	blank	1	0.115599997	0.146200001	0.143000007	0.072400004	0.166500002	0.118799999	0.149200007	0.131500006	0.119499996	0.119099997	0.119999997	0.119800001	0.144899994
G08 N-Acetyl-b-D- Mannosamine	blank	1	0.121200003	0.1206	0.120700002	0.074500002	0.122299999	0.122299999	0.121600002	0.122000001	0.123599999	0.123300001	0.1237	0.123000003	0.123599999
G09 Mono Methyl Succinate	blank	1	0.116999999	0.115500003	0.116700001	0.071599998	0.133000001	0.118900001	0.120300002	0.118299998	0.1193	0.118600003	0.118799999	0.119000003	0.119099997
G10 Methyl Pyruvate	blank	1	0.116999999	0.1347	0.126699999	0.071699999	0.152899995	0.1193	0.137999997	0.1184	0.1197	0.118299998	0.1193	0.119400002	0.135499999
G11 D-Malic Acid	blank	1	0.119199999	0.141499996	0.133900002	0.070799999	0.161400005	0.118500002	0.142499998	0.130099997	0.119000003	0.1184	0.119199999	0.119800001	0.143700004
G12 L-Malic Acid	blank	1	0.118799999	0.149299994	0.140900001	0.071400002	0.173700005	0.1184	0.1505	0.135299996	0.118900001	0.1184	0.118799999	0.119400002	0.150700003
H01 Glycyl-L-Proline	blank	1	0.123199999	0.149700001	0.143399999	0.071599998	0.168899998	0.1228	0.149200007	0.131200001	0.123400003	0.123099998	0.123400003	0.123300001	0.148599997
H02 p-Hydroxy Phenyl Acetic Acid	blank	1	0.120099999	0.146699995	0.136399999	0.072400004	0.163299993	0.117899999	0.144600004	0.118299998	0.118699998	0.124700002	0.125799999	0.125799999	0.141100004
H03 m-Hydroxy Phenyl Acetic Acid	blank	1	0.115500003	0.144700006	0.137999997	0.089299999	0.1963	0.147	0.1796	0.142399997	0.117700003	0.117600001	0.1184	0.118000001	0.1184
H04 Tyramine	blank	1	0.131799996	0.130799994	0.138899997	0.0986	0.149000004	0.150800005	0.155000001	0.155399993	0.1558	0.157000005	0.157299995	0.157000005	0.149299994
H05 D-Psicose	blank	1	0.116899997	0.1149	0.116499998	0.072400004	0.119000003	0.119999997	0.119499996	0.118699998	0.119599998	0.119000003	0.1184	0.118500002	0.119199999
H06 L-Lyxose	blank	1	0.1294	0.1175	0.1171	0.072099999	0.118699998	0.118699998	0.118199997	0.117799997	0.118799999	0.117799997	0.118299998	0.118600003	0.118799999
H07 Glucuronamide	blank	1	0.1197	0.115999997	0.116599999	0.071500003	0.118900001	0.119800001	0.118900001	0.118900001	0.1197	0.118900001	0.119199999	0.119599998	0.120499998
H08 Pyruvic Acid	blank	1	0.121200003	0.117200002	0.118100002	0.072899997	0.120399997	0.144299999	0.143000007	0.144999996	0.143399999	0.143999994	0.145300001	0.145799994	0.145400003
H09 L-Galactonic Acid--Lactone	blank	1	0.121600002	0.116999999	0.117700003	0.071900003	0.119999997	0.120399997	0.120200001	0.120200001	0.120700002	0.120499998	0.120700002	0.1206	0.120899998
H10 D-Galacturonic Acid	blank	1	0.119900003	0.115699999	0.116800003	0.072400004	0.119000003	0.120700002	0.1197	0.119800001	0.120700002	0.119199999	0.119499996	0.1193	0.119599998
H11 Phenylethylamine	blank	1	0.115099996	0.115699999	0.116300002	0.072499998	0.118600003	0.118799999	0.1184	0.118699998	0.1197	0.118900001	0.119499996	0.119000003	0.119400002
H12 2-Aminoethanol	blank	1	0.116899997	0.118100002	0.119000003	0.075499997	0.1215	0.121699996	0.120800003	0.120999999	0.122299999	0.121299997	0.1219	0.1219	0.122299999
